# Supplementary material for: Role of the Extracytoplasmic Function Sigma Factor SigE in the Stringent Response of Mycobacterium tuberculosis
Source: Microbiol Spectr. 2023 Mar 22;11(2):e02944-22. doi: 10.1128/spectrum.02944-22 (PMC10100808; doi:10.1128/spectrum.02944-22)
Supplement: Supplemental file 1 — Data S1. Download spectrum.02944-22-s0002.xlsx, XLSX file, 3.6 MB [file spectrum.02944-22-s0002.xlsx]

## Sheet: all_genes_WT
Supplementary Data S1: Information about measured genes in wild-type strain. The spreadsheet contains the average expression level over time of all M.tuberculosis genes, the list of differentially expressed genes at time 6-12-24 hours compared to 0 hours, the assignment of differentially expressed genes into gene clusters and the significantly enriched functional terms associated to each gene clu…
				Expression level of genes in WT over time				Genes differentially expressed in WT respect to T0			Trend of genes in WT respect to T0
	gene_id	gene_symbol	gene_annotation	WT_T0	WT_T6	WT_T12	WT_T24	FDR_BH_pvalue	DE? (FDR_BH<0.05)	DE_WT_vs_T0_cluster	WT_T0_trend	LFC_T6_T0	LFC_T12_T0	LFC_T24_T0
Rv1847	Rv1847	Rv1847	biotype=protein_coding,description=Conserved protein,gene_id=Rv1847,logic_name=ena,	909.224	1230.39	1393.25	1624.4	0.000114969	TRUE	WT_C6	up	0.436403	0.615743	0.837198
Rv2839c	Rv2839c	infB	Name=infB,biotype=protein_coding,description=Probable translation initiation factor if-2 InfB,gene_id=Rv2839c,logic_name=ena,	22897	15118.1	16661.2	16830	0.0304286	TRUE	WT_C3	down	-0.598883	-0.458668	-0.444122
Rv3743c	Rv3743c	ctpJ	Name=ctpJ,biotype=protein_coding,description=Probable cation transporter P-type ATPase CtpJ,gene_id=Rv3743c,logic_name=ena,	35.9051	26.7508	22.0641	28.9076	0.100098	FALSE	NA	down	-0.424606	-0.702487	-0.312742
Rv0108c	Rv0108c	Rv0108c	biotype=protein_coding,description=Hypothetical protein,gene_id=Rv0108c,logic_name=ena,	16864.8	11842.5	16595.5	36241.5	0.00731412	TRUE	WT_C2	mix	-0.510036	-0.0232213	1.10363
Rv0218	Rv0218	Rv0218	biotype=protein_coding,description=Probable conserved transmembrane protein,gene_id=Rv0218,logic_name=ena,	411.325	521.822	498.478	877.638	0.00163384	TRUE	WT_C2	up	0.34328	0.27725	1.09335
Rv0327c	Rv0327c	cyp135A1	Name=cyp135A1,biotype=protein_coding,description=Possible cytochrome P450 135A1 Cyp135A1,gene_id=Rv0327c,logic_name=ena,	53.0175	113.613	78.8748	38.8388	0.0490123	TRUE	WT_C4	mix	1.09959	0.573096	-0.448969
Rv0435c	Rv0435c	Rv0435c	biotype=protein_coding,description=Putative conserved ATPase,gene_id=Rv0435c,logic_name=ena,	1044.9	898.124	919.263	736.427	0.0666778	FALSE	NA	down	-0.218379	-0.184816	-0.504751
Rv0564c	Rv0564c	gpdA1	Name=gpdA1,biotype=protein_coding,description=Probable glycerol-3-phosphate dehydrogenase [NAD(P)+] GpdA1 (NAD(P)H-dependent glycerol-3-phosphate dehydrogenase) (NAD(P)H-dependent dihydroxyacetone-phosphate reductase),gene_id=Rv0564c,logic_name=ena,	541.496	834.981	1416.63	1173.09	0	TRUE	WT_C6	up	0.624792	1.38744	1.11529
Rv0686	Rv0686	Rv0686	biotype=protein_coding,description=Probable membrane protein,gene_id=Rv0686,logic_name=ena,	2512.12	3728.54	1891.48	1610.23	0.0058592	TRUE	WT_C4	mix	0.569707	-0.409384	-0.641634
Rv0823c	Rv0823c	Rv0823c	biotype=protein_coding,description=Possible transcriptional regulatory protein,gene_id=Rv0823c,logic_name=ena,	12755.6	5816.43	2950.61	3541.26	0	TRUE	WT_C5	down	-1.13292	-2.11204	-1.8488
Rv1057	Rv1057	Rv1057	biotype=protein_coding,description=Conserved hypothetical protein,gene_id=Rv1057,logic_name=ena,	196.617	156.429	946.226	270.47	0.0783272	FALSE	NA	mix	-0.329877	2.2668	0.460079
Rv1179c	Rv1179c	Rv1179c	biotype=protein_coding,description=Unknown protein,gene_id=Rv1179c,logic_name=ena,	1315.07	1381.38	1227.91	1796.36	0.206619	FALSE	NA	mix	0.0709756	-0.098931	0.449941
Rv1288	Rv1288	Rv1288	biotype=protein_coding,description=Conserved protein,gene_id=Rv1288,logic_name=ena,	248.961	398.021	571.353	408.295	2.3988e-05	TRUE	WT_C1	up	0.676928	1.19847	0.713695
Rv1396c	Rv1396c	PE_PGRS25	Name=PE_PGRS25,biotype=protein_coding,description=PE-PGRS family protein PE_PGRS25,gene_id=Rv1396c,logic_name=ena,	6871.68	3079.91	2592.49	2812.58	0.00010221	TRUE	WT_C3	down	-1.15778	-1.40632	-1.28877
Rv1511	Rv1511	gmdA	Name=gmdA,biotype=protein_coding,description=GDP-D-mannose dehydratase GmdA (GDP-mannose 4%2C6 dehydratase) (GMD),gene_id=Rv1511,logic_name=ena,	1910.23	2091.17	2166.1	1933.27	0.361487	FALSE	NA	up	0.130562	0.18135	0.0172947
Rv1739c	Rv1739c	Rv1739c	biotype=protein_coding,description=Probable sulphate-transport transmembrane protein ABC transporter,gene_id=Rv1739c,logic_name=ena,	378.572	312.967	441.101	486.171	0.150491	FALSE	NA	mix	-0.274559	0.220541	0.360894
Rv1984c	Rv1984c	cfp21	Name=cfp21,biotype=protein_coding,description=Probable cutinase precursor CFP21,gene_id=Rv1984c,logic_name=ena,	919.656	1527.51	1548.45	1349.55	5.68024e-05	TRUE	WT_C1	up	0.732013	0.751655	0.553311
Rv2100	Rv2100	Rv2100	biotype=protein_coding,description=Conserved hypothetical protein,gene_id=Rv2100,logic_name=ena,	72.7212	76.566	57.81	71.3816	0.395042	FALSE	NA	mix	0.0743279	-0.331057	-0.0268246
Rv2221c	Rv2221c	glnE	Name=glnE,biotype=protein_coding,description=Glutamate-ammonia-ligase adenylyltransferase GlnE (glutamine-synthetase adenylyltransferase),gene_id=Rv2221c,logic_name=ena,	3293.52	3847.02	3691.64	4426.82	0.12726	FALSE	NA	up	0.224109	0.164628	0.426639
Rv2343c	Rv2343c	dnaG	Name=dnaG,biotype=protein_coding,description=Probable DNA primase DnaG,gene_id=Rv2343c,logic_name=ena,	1581.51	1266.89	1612.16	1924.58	0.207931	FALSE	NA	mix	-0.320013	0.0276897	0.283243
Rv2451	Rv2451	Rv2451	biotype=protein_coding,description=Hypothetical proline and serine rich protein,gene_id=Rv2451,logic_name=ena,	54.6177	66.894	88.2315	93.2022	0.0473282	TRUE	WT_C6	up	0.292508	0.691924	0.770995
Rv2564	Rv2564	glnQ	Name=glnQ,biotype=protein_coding,description=Probable glutamine-transport ATP-binding protein ABC transporter GlnQ,gene_id=Rv2564,logic_name=ena,	726.147	1248.75	986.118	881.582	0.00451548	TRUE	WT_C4	up	0.782157	0.441498	0.279834
Rv2698	Rv2698	Rv2698	biotype=protein_coding,description=Probable conserved alanine rich transmembrane protein,gene_id=Rv2698,logic_name=ena,	419.002	671.846	736.732	606.594	0.000282625	TRUE	WT_C1	up	0.681172	0.814182	0.533773
Rv2940c	Rv2940c	mas	Name=mas,biotype=protein_coding,description=Probable multifunctional mycocerosic acid synthase membrane-associated Mas,gene_id=Rv2940c,logic_name=ena,	8407.74	9598.91	4055.91	3159.2	0.00418053	TRUE	WT_C5	mix	0.191153	-1.05169	-1.41216
Rv3170	Rv3170	aofH	Name=aofH,biotype=protein_coding,description=Probable flavin-containing monoamine oxidase AofH (amine oxidase) (MAO),gene_id=Rv3170,logic_name=ena,	516.35	503.704	489.315	590.125	0.400044	FALSE	NA	mix	-0.0357754	-0.0775881	0.192669
Rv3387	Rv3387	Rv3387	biotype=protein_coding,description=Possible transposase,gene_id=Rv3387,logic_name=ena,	136.229	160.643	154.239	103.197	0.280089	FALSE	NA	mix	0.237822	0.179136	-0.400635
Rv3508	Rv3508	PE_PGRS54	Name=PE_PGRS54,biotype=protein_coding,description=PE-PGRS family protein PE_PGRS54,gene_id=Rv3508,logic_name=ena,	635.263	366.434	455.883	912.381	0.00234569	TRUE	WT_C2	mix	-0.793802	-0.478691	0.522283
Rv3623	Rv3623	lpqG	Name=lpqG,biotype=protein_coding,description=Probable conserved lipoprotein LpqG,gene_id=Rv3623,logic_name=ena,	1037.11	1369.35	930.457	773.08	0.115272	FALSE	NA	mix	0.400915	-0.156561	-0.423883
Rv3852	Rv3852	hns	Name=hns,biotype=protein_coding,description=Possible histone-like protein Hns,gene_id=Rv3852,logic_name=ena,	4818.29	3963.68	6172.48	6207.98	0.119155	FALSE	NA	mix	-0.281682	0.357328	0.365601
Rv0014c	Rv0014c	pknB	Name=pknB,biotype=protein_coding,description=Transmembrane serine/threonine-protein kinase B PknB (protein kinase B) (STPK B),gene_id=Rv0014c,logic_name=ena,	3124.77	2486.73	2688.77	2763.76	0.156796	FALSE	NA	down	-0.329501	-0.216805	-0.177115
Rv0029	Rv0029	Rv0029	biotype=protein_coding,description=Conserved hypothetical protein,gene_id=Rv0029,logic_name=ena,	1663.24	1795.4	1736.71	3073.97	0.0132094	TRUE	WT_C2	up	0.110314	0.0623604	0.886112
Rv0045c	Rv0045c	Rv0045c	biotype=protein_coding,description=Possible hydrolase,gene_id=Rv0045c,logic_name=ena,	1826.61	1780.65	2138.76	1890.34	0.407907	FALSE	NA	mix	-0.0367658	0.227611	0.04948
Rv0073	Rv0073	Rv0073	biotype=protein_coding,description=Probable glutamine-transport ATP-binding protein ABC transporter,gene_id=Rv0073,logic_name=ena,	3203.55	3427.44	2884.71	2267.32	0.119492	FALSE	NA	mix	0.0974606	-0.151247	-0.498681
Rv0089	Rv0089	Rv0089	biotype=protein_coding,description=Possible methyltransferase/methylase,gene_id=Rv0089,logic_name=ena,	1007.26	1079.66	1850.46	1641.36	0.001142	TRUE	WT_C6	up	0.100145	0.877443	0.704451
Rv0101	Rv0101	nrp	Name=nrp,biotype=protein_coding,description=Probable peptide synthetase Nrp (peptide synthase),gene_id=Rv0101,logic_name=ena,	486.7	318.52	321.887	291.104	0.00267744	TRUE	WT_C5	down	-0.611648	-0.596479	-0.741498
Rv0120c	Rv0120c	fusA2	Name=fusA2,biotype=protein_coding,description=Probable elongation factor G FusA2 (EF-G),gene_id=Rv0120c,logic_name=ena,	684.481	659.278	621.474	1554.69	0.0384782	TRUE	WT_C2	mix	-0.054124	-0.139317	1.18354
Rv0136	Rv0136	cyp138	Name=cyp138,biotype=protein_coding,description=Probable cytochrome P450 138 Cyp138,gene_id=Rv0136,logic_name=ena,	363.592	378.287	377.981	458.586	0.33874	FALSE	NA	up	0.0571608	0.055992	0.334869
Rv0152c	Rv0152c	PE2	Name=PE2,biotype=protein_coding,description=PE family protein PE2,gene_id=Rv0152c,logic_name=ena,	309.718	362.561	299.214	356.48	0.367892	FALSE	NA	mix	0.227272	-0.0497752	0.202868
Rv0166	Rv0166	fadD5	Name=fadD5,biotype=protein_coding,description=Probable fatty-acid-CoA ligase FadD5 (fatty-acid-CoA synthetase) (fatty-acid-CoA synthase),gene_id=Rv0166,logic_name=ena,	10693.1	3249.45	1903.8	10692.2	0.00174153	TRUE	WT_C3	down	-1.71841	-2.48972	-0.000121399
Rv0181c	Rv0181c	Rv0181c	biotype=protein_coding,description=Conserved hypothetical protein,gene_id=Rv0181c,logic_name=ena,	1012.81	977.852	942.161	779.425	0.306969	FALSE	NA	down	-0.0506721	-0.104315	-0.377879
Rv0194	Rv0194	Rv0194	biotype=protein_coding,description=Probable transmembrane multidrug efflux pump,gene_id=Rv0194,logic_name=ena,	81.3698	122.222	140.088	137.063	0.00210681	TRUE	WT_C6	up	0.586936	0.78377	0.752275
Rv0206c	Rv0206c	mmpL3	Name=mmpL3,biotype=protein_coding,description=Possible conserved transmembrane transport protein MmpL3,gene_id=Rv0206c,logic_name=ena,	7608.42	5705.13	6400.52	5969.01	0.0550538	FALSE	NA	down	-0.415338	-0.249408	-0.350105
Rv0232	Rv0232	Rv0232	biotype=protein_coding,description=Probable transcriptional regulatory protein (probably TetR/AcrR-family),gene_id=Rv0232,logic_name=ena,	5446.79	2777.41	990.34	3803.29	0	TRUE	WT_C3	down	-0.971665	-2.45941	-0.518157
Rv0244c	Rv0244c	fadE5	Name=fadE5,biotype=protein_coding,description=Probable acyl-CoA dehydrogenase FadE5,gene_id=Rv0244c,logic_name=ena,	1780.6	2006.91	3030.57	3570.3	0.00287473	TRUE	WT_C6	up	0.17261	0.767221	1.00368
Rv0259c	Rv0259c	Rv0259c	biotype=protein_coding,description=Conserved hypothetical protein,gene_id=Rv0259c,logic_name=ena,	118.096	164.991	171.133	190.188	0.00482915	TRUE	WT_C6	up	0.482421	0.535151	0.687465
Rv0271c	Rv0271c	fadE6	Name=fadE6,biotype=protein_coding,description=Probable acyl-CoA dehydrogenase FadE6,gene_id=Rv0271c,logic_name=ena,	1133.81	748.329	1597.95	1530.62	0.016798	TRUE	WT_C6	mix	-0.599428	0.495052	0.43294
Rv0283	Rv0283	eccB3	Name=eccB3,biotype=protein_coding,description=ESX conserved component EccB3. ESX-3 type VII secretion system protein. Possible membrane protein.,gene_id=Rv0283,logic_name=ena,	4310.94	3588.48	2215.69	6713.82	0.166286	FALSE	NA	mix	-0.264628	-0.960245	0.639132
Rv0296c	Rv0296c	Rv0296c	biotype=protein_coding,description=Probable sulfatase,gene_id=Rv0296c,logic_name=ena,	588.405	1178.96	1085.7	686.323	2.46363e-05	TRUE	WT_C1	up	1.00263	0.883746	0.222078
Rv0307c	Rv0307c	Rv0307c	biotype=protein_coding,description=Unknown protein,gene_id=Rv0307c,logic_name=ena,	376.086	622.755	748.656	821.107	0	TRUE	WT_C6	up	0.727601	0.99324	1.12651
Rv0341	Rv0341	iniB	Name=iniB,biotype=protein_coding,description=Isoniazid inductible gene protein IniB,gene_id=Rv0341,logic_name=ena,	255.252	141.03	130.713	185.201	0.0409292	TRUE	WT_C3	down	-0.855921	-0.96552	-0.462836
Rv0355c	Rv0355c	PPE8	Name=PPE8,biotype=protein_coding,description=PPE family protein PPE8,gene_id=Rv0355c,logic_name=ena,	534.029	453.076	484.56	572.674	0.371872	FALSE	NA	mix	-0.237164	-0.140243	0.100795
Rv0383c	Rv0383c	Rv0383c	biotype=protein_coding,description=Possible conserved secreted protein,gene_id=Rv0383c,logic_name=ena,	5616.49	4092.29	5090.48	4079.38	0.0397611	TRUE	WT_C3	down	-0.456759	-0.141866	-0.46132
Rv0395	Rv0395	Rv0395	biotype=protein_coding,description=Hypothetical protein,gene_id=Rv0395,logic_name=ena,	33.8144	51.9293	28.8727	28.316	0.265739	FALSE	NA	mix	0.618914	-0.227932	-0.256016
Rv0407	Rv0407	fgd1	Name=fgd1,biotype=protein_coding,description=F420-dependent glucose-6-phosphate dehydrogenase Fgd1,gene_id=Rv0407,logic_name=ena,	1283.77	1783.98	1820.56	1557.2	0.00457684	TRUE	WT_C1	up	0.474715	0.503996	0.278573
Rv0422c	Rv0422c	thiD	Name=thiD,biotype=protein_coding,description=Probable phosphomethylpyrimidine kinase ThiD (HMP-phosphate kinase) (HMP-P kinase),gene_id=Rv0422c,logic_name=ena,	2494.18	2259.08	2130.17	1632.31	0.0648247	FALSE	NA	down	-0.142831	-0.227599	-0.611655
Rv0450c	Rv0450c	mmpL4	Name=mmpL4,biotype=protein_coding,description=Probable conserved transmembrane transport protein MmpL4,gene_id=Rv0450c,logic_name=ena,	1406.62	1937.56	1774.24	1691.58	0.0128119	TRUE	WT_C1	up	0.462014	0.33497	0.266144
Rv0466	Rv0466	Rv0466	biotype=protein_coding,description=Conserved protein,gene_id=Rv0466,logic_name=ena,	2479.77	3432.77	3553.69	2677.32	0.0411793	TRUE	WT_C1	up	0.469165	0.519112	0.110581
Rv0484c	Rv0484c	Rv0484c	biotype=protein_coding,description=Probable short-chain type oxidoreductase,gene_id=Rv0484c,logic_name=ena,	1000.88	862.928	771.491	948.183	0.213654	FALSE	NA	down	-0.213956	-0.375548	-0.0780317
Rv0499	Rv0499	Rv0499	biotype=protein_coding,description=Conserved hypothetical protein,gene_id=Rv0499,logic_name=ena,	1260.64	1365.33	987.779	752.139	0.0367178	TRUE	WT_C5	mix	0.1151	-0.351895	-0.745084
Rv0514	Rv0514	Rv0514	biotype=protein_coding,description=Possible transmembrane protein,gene_id=Rv0514,logic_name=ena,	2068.45	919.041	752.005	817.502	2.75035e-05	TRUE	WT_C3	down	-1.17035	-1.45974	-1.33926
Rv0531	Rv0531	Rv0531	biotype=protein_coding,description=Possible conserved membrane protein,gene_id=Rv0531,logic_name=ena,	1178.98	1501.83	1895.19	1082.92	0.0256243	TRUE	WT_C1	mix	0.349183	0.684803	-0.122611
Rv0577	Rv0577	TB27.3	Name=TB27.3,biotype=protein_coding,description=Conserved protein TB27.3,gene_id=Rv0577,logic_name=ena,	1886.05	1168.04	1224.76	1939.8	0.0344253	TRUE	WT_C3	mix	-0.69128	-0.622869	0.0405429
Rv0590	Rv0590	mce2B	Name=mce2B,biotype=protein_coding,description=Mce-family protein Mce2B,gene_id=Rv0590,logic_name=ena,	1124.51	1764.15	1074.7	812.756	0.0424724	TRUE	WT_C4	mix	0.649672	-0.065362	-0.468407
Rv0629c	Rv0629c	recD	Name=recD,biotype=protein_coding,description=Probable exonuclease V (alpha chain) RecD (exodeoxyribonuclease V alpha chain) (exodeoxyribonuclease V polypeptide),gene_id=Rv0629c,logic_name=ena,	347.09	188.682	194.411	254.309	0.00189963	TRUE	WT_C3	down	-0.879354	-0.836204	-0.448727
Rv0643c	Rv0643c	mmaA3	Name=mmaA3,biotype=protein_coding,description=Methoxy mycolic acid synthase 3 MmaA3 (methyl mycolic acid synthase 3) (MMA3) (hydroxy mycolic acid synthase),gene_id=Rv0643c,logic_name=ena,	2302.32	3443.04	2540.6	1954.03	0.0799648	FALSE	NA	mix	0.580597	0.14208	-0.236638
Rv0670	Rv0670	end	Name=end,biotype=protein_coding,description=Probable endonuclease IV End (endodeoxyribonuclease IV) (apurinase),gene_id=Rv0670,logic_name=ena,	2116.1	2244.2	2480.95	2144.61	0.359266	FALSE	NA	up	0.0847963	0.229486	0.0193095
Rv0704	Rv0704	rplB	Name=rplB,biotype=protein_coding,description=50S ribosomal protein L2 RplB,gene_id=Rv0704,logic_name=ena,	26035.6	19880.1	8130.45	5790.15	0.000582722	TRUE	WT_C5	down	-0.389159	-1.67908	-2.16881
Rv0726c	Rv0726c	Rv0726c	biotype=protein_coding,description=Possible S-adenosylmethionine-dependent methyltransferase,gene_id=Rv0726c,logic_name=ena,	940.45	986.995	1235.03	1803.24	0.00071103	TRUE	WT_C2	up	0.0696905	0.393124	0.939171
Rv0745	Rv0745	Rv0745	biotype=protein_coding,description=Conserved hypothetical protein,gene_id=Rv0745,logic_name=ena,	53.5764	64.5109	52.7794	54.4765	0.407761	FALSE	NA	mix	0.267946	-0.0216211	0.0240384
Rv0757	Rv0757	phoP	Name=phoP,biotype=protein_coding,description=Possible two component system response transcriptional positive regulator PhoP,gene_id=Rv0757,logic_name=ena,	3192.12	2315.47	2844.42	3561.77	0.143727	FALSE	NA	mix	-0.463207	-0.166377	0.158082
Rv0790c	Rv0790c	Rv0790c	biotype=protein_coding,description=Hypothetical protein,gene_id=Rv0790c,logic_name=ena,	424.556	448.959	379.305	353.91	0.358579	FALSE	NA	mix	0.080629	-0.162598	-0.262573
Rv0806c	Rv0806c	cpsY	Name=cpsY,biotype=protein_coding,description=Possible UDP-glucose-4-epimerase CpsY (galactowaldenase) (UDP-galactose-4-epimerase) (uridine diphosphate galactose-4-epimerase) (uridine diphospho-galactose-4-epimerase),gene_id=Rv0806c,logic_name=ena,	524.618	543.389	512.323	1024.32	0.0329766	TRUE	WT_C2	mix	0.0507172	-0.0342134	0.965331
Rv0837c	Rv0837c	Rv0837c	biotype=protein_coding,description=Hypothetical protein,gene_id=Rv0837c,logic_name=ena,	73.9827	108.08	115.128	68.3379	0.109757	FALSE	NA	mix	0.546843	0.637976	-0.114502
Rv0853c	Rv0853c	pdc	Name=pdc,biotype=protein_coding,description=Probable pyruvate or indole-3-pyruvate decarboxylase Pdc,gene_id=Rv0853c,logic_name=ena,	513.418	715.23	769.212	777.346	0.00235288	TRUE	WT_C6	up	0.478274	0.583248	0.598423
Rv0869c	Rv0869c	moaA2	Name=moaA2,biotype=protein_coding,description=Probable molybdenum cofactor biosynthesis protein A2 MoaA2,gene_id=Rv0869c,logic_name=ena,	3113.03	2074.1	1740.08	2515.15	0.00334567	TRUE	WT_C3	down	-0.585831	-0.839167	-0.307672
Rv0885	Rv0885	Rv0885	biotype=protein_coding,description=Conserved hypothetical protein,gene_id=Rv0885,logic_name=ena,	1054.95	1134.71	1080.68	1306.53	0.328541	FALSE	NA	up	0.105153	0.0347729	0.308566
Rv0911	Rv0911	Rv0911	biotype=protein_coding,description=Conserved protein,gene_id=Rv0911,logic_name=ena,	1273.3	1002.95	1180.17	1277.35	0.319573	FALSE	NA	mix	-0.344323	-0.109574	0.00457772
Rv0925c	Rv0925c	Rv0925c	biotype=protein_coding,description=Conserved protein,gene_id=Rv0925c,logic_name=ena,	859.731	1449.52	2350.03	2085.83	0	TRUE	WT_C6	up	0.753619	1.45072	1.27867
Rv0953c	Rv0953c	Rv0953c	biotype=protein_coding,description=Possible oxidoreductase,gene_id=Rv0953c,logic_name=ena,	281.986	223.113	230.515	304.502	0.285247	FALSE	NA	mix	-0.337851	-0.290762	0.110826
Rv0970	Rv0970	Rv0970	biotype=protein_coding,description=Probable conserved integral membrane protein,gene_id=Rv0970,logic_name=ena,	3321.79	3223.27	2151.6	2272.44	0.0522338	FALSE	NA	down	-0.043434	-0.626553	-0.547717
Rv0982	Rv0982	mprB	Name=mprB,biotype=protein_coding,description=Two component sensor kinase MprB,gene_id=Rv0982,logic_name=ena,	7153.93	3298.77	3291.75	4126.61	0	TRUE	WT_C3	down	-1.11681	-1.11988	-0.793779
Rv1011	Rv1011	ispE	Name=ispE,biotype=protein_coding,description=Probable 4-diphosphocytidyl-2-C-methyl-D-erythritol kinase IspE (CMK) (4-(cytidine-5'-diphospho)-2-C-methyl-D-erythritol kinase),gene_id=Rv1011,logic_name=ena,	2140.49	1788.8	1342.13	1453.93	0.00348414	TRUE	WT_C5	down	-0.258949	-0.673418	-0.557987
Rv1025	Rv1025	Rv1025	biotype=protein_coding,description=Conserved protein,gene_id=Rv1025,logic_name=ena,	1438.59	1286.62	1229.89	1084.01	0.0795021	FALSE	NA	down	-0.161063	-0.22612	-0.408278
Rv1040c	Rv1040c	PE8	Name=PE8,biotype=protein_coding,description=PE family protein PE8,gene_id=Rv1040c,logic_name=ena,	33.9254	36.4245	42.1112	59.599	0.0815535	FALSE	NA	up	0.102541	0.311836	0.812922
Rv1071c	Rv1071c	echA9	Name=echA9,biotype=protein_coding,description=Possible enoyl-CoA hydratase EchA9 (enoyl hydrase) (unsaturated acyl-CoA hydratase) (crotonase),gene_id=Rv1071c,logic_name=ena,	679.521	1398.07	2129.79	1114.67	0	TRUE	WT_C1	up	1.04085	1.64812	0.714026
Rv1087	Rv1087	PE_PGRS21	Name=PE_PGRS21,biotype=protein_coding,description=PE-PGRS family protein PE_PGRS21,gene_id=Rv1087,logic_name=ena,	487.07	348.676	325.123	434.217	0.0387563	TRUE	WT_C3	down	-0.482241	-0.583146	-0.165714
Rv1100	Rv1100	Rv1100	biotype=protein_coding,description=Conserved protein,gene_id=Rv1100,logic_name=ena,	1332.31	1054.15	1202.07	1282.23	0.245138	FALSE	NA	down	-0.337854	-0.148414	-0.0552787
Rv1122	Rv1122	gnd2	Name=gnd2,biotype=protein_coding,description=Probable 6-phosphogluconate dehydrogenase%2Cdecarboxylating Gnd2,gene_id=Rv1122,logic_name=ena,	1384.98	981.953	1125.51	1033.87	0.0277882	TRUE	WT_C3	down	-0.496134	-0.299275	-0.4218
Rv1149	Rv1149	Rv1149	biotype=protein_coding,description=Possible transposase,gene_id=Rv1149,logic_name=ena,	1929.28	2597.8	2388.32	2341.65	0.0163317	TRUE	WT_C1	up	0.429223	0.30793	0.279463
Rv1165	Rv1165	typA	Name=typA,biotype=protein_coding,description=Possible GTP-binding translation elongation factor TypA (tyrosine phosphorylated protein A) (GTP-binding protein),gene_id=Rv1165,logic_name=ena,	2510.82	1688.26	1849.77	2379.45	0.0219975	TRUE	WT_C3	down	-0.572618	-0.440815	-0.0775309
Rv1185c	Rv1185c	fadD21	Name=fadD21,biotype=protein_coding,description=Probable fatty-acid-AMP ligase FadD21 (fatty-acid-AMP synthetase) (fatty-acid-AMP synthase),gene_id=Rv1185c,logic_name=ena,	8352.02	5075.16	4289.24	5954.04	0.00016524	TRUE	WT_C3	down	-0.718673	-0.961404	-0.488256
Rv1200	Rv1200	Rv1200	biotype=protein_coding,description=Probable conserved integral membrane transport protein,gene_id=Rv1200,logic_name=ena,	2047.11	1999.63	1245.4	1292.13	0.0071688	TRUE	WT_C5	down	-0.0338564	-0.716979	-0.663835
Rv1216c	Rv1216c	Rv1216c	biotype=protein_coding,description=Probable conserved integral membrane protein,gene_id=Rv1216c,logic_name=ena,	705.058	1092.78	710.165	881.12	0.121222	FALSE	NA	up	0.632188	0.0104133	0.321597
Rv1233c	Rv1233c	Rv1233c	biotype=protein_coding,description=Conserved hypothetical membrane protein,gene_id=Rv1233c,logic_name=ena,	6413.32	4665.35	5071.72	5472.69	0.11322	FALSE	NA	down	-0.459084	-0.338594	-0.22882
Rv1248c	Rv1248c	Rv1248c	biotype=protein_coding,description=Multifunctional alpha-ketoglutarate metabolic enzyme,gene_id=Rv1248c,logic_name=ena,	3807.18	3212.56	3979.69	4792.97	0.198117	FALSE	NA	mix	-0.245003	0.0639321	0.332195
Rv1260	Rv1260	Rv1260	biotype=protein_coding,description=Probable oxidoreductase,gene_id=Rv1260,logic_name=ena,	1700.03	2323.97	2127.12	1360.02	0.0834158	FALSE	NA	mix	0.451034	0.323339	-0.321936
Rv1301	Rv1301	Rv1301	biotype=protein_coding,description=Conserved protein,gene_id=Rv1301,logic_name=ena,	4496.98	3111.9	2863.3	2670.55	0.000530098	TRUE	WT_C5	down	-0.531158	-0.651278	-0.751818
Rv1326c	Rv1326c	glgB	Name=glgB,biotype=protein_coding,description=1%2C4-alpha-glucan branching enzyme GlgB (glycogen branching enzyme),gene_id=Rv1326c,logic_name=ena,	1325.27	1137.11	1693.88	1774.94	0.0405892	TRUE	WT_C6	mix	-0.220915	0.354044	0.421485
Rv1340	Rv1340	rphA	Name=rphA,biotype=protein_coding,description=Probable ribonuclease RphA (RNase PH) (tRNA nucleotidyltransferase),gene_id=Rv1340,logic_name=ena,	3129.61	2631.11	2664.32	2206.65	0.038252	TRUE	WT_C5	down	-0.250312	-0.232213	-0.504126
Rv1355c	Rv1355c	moeY	Name=moeY,biotype=protein_coding,description=Possible molybdopterin biosynthesis protein MoeY,gene_id=Rv1355c,logic_name=ena,	496.322	426.744	429.505	443.056	0.337276	FALSE	NA	down	-0.217907	-0.208602	-0.163788
Rv1367c	Rv1367c	Rv1367c	biotype=protein_coding,description=Conserved protein,gene_id=Rv1367c,logic_name=ena,	507.604	688.006	792.615	797.203	0.000263126	TRUE	WT_C6	up	0.43872	0.642918	0.651245
Rv1383	Rv1383	carA	Name=carA,biotype=protein_coding,description=Probable carbamoyl-phosphate synthase small chain CarA (carbamoyl-phosphate synthetase glutamine chain),gene_id=Rv1383,logic_name=ena,	424.174	403.828	605.549	519.557	0.189955	FALSE	NA	mix	-0.0709137	0.513589	0.292626
Rv1429	Rv1429	Rv1429	biotype=protein_coding,description=Conserved protein,gene_id=Rv1429,logic_name=ena,	195.719	224.369	328.882	244.15	0.0400313	TRUE	WT_C1	up	0.197088	0.748784	0.318986
Rv1442	Rv1442	bisC	Name=bisC,biotype=protein_coding,description=Probable biotin sulfoxide reductase BisC (BDS reductase) (BSO reductase),gene_id=Rv1442,logic_name=ena,	1138.15	826.422	945.504	1082.03	0.136637	FALSE	NA	down	-0.461744	-0.267539	-0.0729537
Rv1453	Rv1453	Rv1453	biotype=protein_coding,description=Possible transcriptional activator protein,gene_id=Rv1453,logic_name=ena,	528.287	500.136	458.896	713.871	0.309566	FALSE	NA	mix	-0.0790002	-0.203156	0.434342
Rv1467c	Rv1467c	fadE15	Name=fadE15,biotype=protein_coding,description=Probable acyl-CoA dehydrogenase FadE15,gene_id=Rv1467c,logic_name=ena,	755.445	1095.7	1589.21	1561.02	6.87957e-05	TRUE	WT_C6	up	0.53645	1.07291	1.04709
Rv1480	Rv1480	Rv1480	biotype=protein_coding,description=Conserved protein,gene_id=Rv1480,logic_name=ena,	5520.16	3440.42	3725.66	3286.14	0.00033528	TRUE	WT_C3	down	-0.682126	-0.567216	-0.748318
Rv1496	Rv1496	Rv1496	biotype=protein_coding,description=Possible transport system kinase,gene_id=Rv1496,logic_name=ena,	727.665	756.868	885.599	505.268	0.175955	FALSE	NA	mix	0.0567675	0.28338	-0.526225
Rv1525	Rv1525	wbbL2	Name=wbbL2,biotype=protein_coding,description=Possible rhamnosyl transferase WbbL2,gene_id=Rv1525,logic_name=ena,	593.347	545.191	657.903	566.088	0.401394	FALSE	NA	mix	-0.122115	0.148998	-0.0678493
Rv1536	Rv1536	ileS	Name=ileS,biotype=protein_coding,description=Isoleucyl-tRNA synthetase IleS,gene_id=Rv1536,logic_name=ena,	2465.01	1529.41	1594.33	1917.29	0.00599806	TRUE	WT_C3	down	-0.688616	-0.628646	-0.362527
Rv1548c	Rv1548c	PPE21	Name=PPE21,biotype=protein_coding,description=PPE family protein PPE21,gene_id=Rv1548c,logic_name=ena,	315.158	406.978	390.756	296.63	0.245613	FALSE	NA	mix	0.368875	0.310192	-0.0874108
Rv1564c	Rv1564c	treX	Name=treX,biotype=protein_coding,description=Probable maltooligosyltrehalose synthase TreX,gene_id=Rv1564c,logic_name=ena,	1299.05	1235.92	1260.23	1065.13	0.346143	FALSE	NA	down	-0.0718643	-0.0437682	-0.286428
Rv1582c	Rv1582c	Rv1582c	biotype=protein_coding,description=Probable PhiRv1 phage protein,gene_id=Rv1582c,logic_name=ena,	322.539	293.838	214.357	168.968	0.0604869	FALSE	NA	down	-0.134448	-0.589456	-0.932719
Rv1601	Rv1601	hisB	Name=hisB,biotype=protein_coding,description=Probable imidazole glycerol-phosphate dehydratase HisB,gene_id=Rv1601,logic_name=ena,	1263.86	1025.78	1208.17	917.466	0.0690756	FALSE	NA	down	-0.301116	-0.0650213	-0.462114
Rv1619	Rv1619	Rv1619	biotype=protein_coding,description=Conserved membrane protein,gene_id=Rv1619,logic_name=ena,	931.643	965.079	855.312	804.291	0.370717	FALSE	NA	mix	0.0508697	-0.123326	-0.212059
Rv1640c	Rv1640c	lysX	Name=lysX,biotype=protein_coding,description=Lysyl-tRNA synthetase 2 LysX,gene_id=Rv1640c,logic_name=ena,	796.241	749.933	665.532	661.172	0.175096	FALSE	NA	down	-0.0864433	-0.258697	-0.26818
Rv1653	Rv1653	argJ	Name=argJ,biotype=protein_coding,description=Probable glutamate N-acetyltransferase ArgJ,gene_id=Rv1653,logic_name=ena,	368.16	296.42	548.748	410.555	0.194395	FALSE	NA	mix	-0.312693	0.575809	0.157241
Rv1662	Rv1662	pks8	Name=pks8,biotype=protein_coding,description=Probable polyketide synthase Pks8,gene_id=Rv1662,logic_name=ena,	413.978	191.76	366.642	662.432	0.00150846	TRUE	WT_C2	mix	-1.11025	-0.175182	0.678221
Rv1675c	Rv1675c	cmr	Name=cmr,biotype=protein_coding,description=Probable transcriptional regulatory protein Cmr,gene_id=Rv1675c,logic_name=ena,	141.715	112.604	122.18	181.179	0.217764	FALSE	NA	mix	-0.331729	-0.213986	0.354427
Rv1692	Rv1692	Rv1692	biotype=protein_coding,description=Probable phosphatase,gene_id=Rv1692,logic_name=ena,	905.678	729.612	747.852	604.854	0.0442617	TRUE	WT_C5	down	-0.311868	-0.276246	-0.582411
Rv1706c	Rv1706c	PPE23	Name=PPE23,biotype=protein_coding,description=PPE family protein PPE23,gene_id=Rv1706c,logic_name=ena,	649.724	468.301	612.867	1069.76	0.0337315	TRUE	WT_C2	mix	-0.472389	-0.0842518	0.719388
Rv1723	Rv1723	Rv1723	biotype=protein_coding,description=Probable hydrolase,gene_id=Rv1723,logic_name=ena,	170.668	149.733	159.915	192.41	0.377425	FALSE	NA	mix	-0.188805	-0.0938848	0.172988
Rv1753c	Rv1753c	PPE24	Name=PPE24,biotype=protein_coding,description=PPE family protein PPE24,gene_id=Rv1753c,logic_name=ena,	1196.83	1006.56	1246.49	636.397	0.173371	FALSE	NA	mix	-0.249779	0.0586573	-0.911218
Rv1780	Rv1780	Rv1780	biotype=protein_coding,description=Conserved protein,gene_id=Rv1780,logic_name=ena,	1503.24	1957.33	1920.86	1164.94	0.0732849	FALSE	NA	mix	0.38081	0.353669	-0.367829
Rv1794	Rv1794	Rv1794	biotype=protein_coding,description=Conserved protein,gene_id=Rv1794,logic_name=ena,	9051.75	7866.15	6079.42	8385.26	0.125105	FALSE	NA	down	-0.202539	-0.574263	-0.110341
Rv1805c	Rv1805c	Rv1805c	biotype=protein_coding,description=Hypothetical protein,gene_id=Rv1805c,logic_name=ena,	83.5749	38.1051	50.6401	186.358	0.0974196	FALSE	NA	mix	-1.13309	-0.722788	1.15694
Rv1819c	Rv1819c	bacA	Name=bacA,biotype=protein_coding,description=Probable drug-transport transmembrane ATP-binding protein ABC transporter BacA,gene_id=Rv1819c,logic_name=ena,	336.684	579.421	591.464	410.144	0.00207	TRUE	WT_C1	up	0.783217	0.812896	0.284737
Rv1835c	Rv1835c	Rv1835c	biotype=protein_coding,description=Conserved hypothetical protein,gene_id=Rv1835c,logic_name=ena,	2054.44	1928.06	1769.27	1246.06	0.0336825	TRUE	WT_C5	down	-0.0916014	-0.215598	-0.721371
Rv1866	Rv1866	Rv1866	biotype=protein_coding,description=Conserved protein,gene_id=Rv1866,logic_name=ena,	203.885	287.634	308.242	283.891	0.00360929	TRUE	WT_C1	up	0.496477	0.596309	0.477578
Rv1879	Rv1879	Rv1879	biotype=protein_coding,description=Conserved hypothetical protein,gene_id=Rv1879,logic_name=ena,	279.119	305.265	337.293	302.491	0.302933	FALSE	NA	up	0.129182	0.273121	0.116014
Rv1900c	Rv1900c	lipJ	Name=lipJ,biotype=protein_coding,description=Probable lignin peroxidase LipJ,gene_id=Rv1900c,logic_name=ena,	2421.31	2103.5	2032.87	2333.69	0.288644	FALSE	NA	down	-0.203	-0.252274	-0.0531787
Rv1916	Rv1916	aceAb	Name=aceAb,biotype=protein_coding,description=Probable isocitrate lyase AceAb [second part] (isocitrase) (isocitratase) (Icl),gene_id=Rv1916,logic_name=ena,	2082.86	2163.72	3723.56	3688.09	0.000263579	TRUE	WT_C6	up	0.0549499	0.838118	0.82431
Rv1926c	Rv1926c	mpt63	Name=mpt63,biotype=protein_coding,description=Immunogenic protein Mpt63 (antigen Mpt63/MPB63) (16 kDa immunoprotective extracellular protein),gene_id=Rv1926c,logic_name=ena,	985.064	1243.41	2328.7	4620.2	0	TRUE	WT_C2	up	0.336014	1.24123	2.22967
Rv1944c	Rv1944c	Rv1944c	biotype=protein_coding,description=Conserved protein,gene_id=Rv1944c,logic_name=ena,	386.336	602.494	595.681	574.264	0.00144775	TRUE	WT_C1	up	0.641089	0.624683	0.571858
Rv1968	Rv1968	mce3C	Name=mce3C,biotype=protein_coding,description=Mce-family protein Mce3C,gene_id=Rv1968,logic_name=ena,	54.6118	39.3041	72.3167	95.4148	0.0253203	TRUE	WT_C2	mix	-0.474535	0.405116	0.804999
Rv1999c	Rv1999c	Rv1999c	biotype=protein_coding,description=Probable conserved integral membrane protein,gene_id=Rv1999c,logic_name=ena,	23.0011	21.7945	26.0482	37.0487	0.273095	FALSE	NA	mix	-0.0777375	0.179482	0.687724
Rv2013	Rv2013	Rv2013	biotype=protein_coding,description=Transposase,gene_id=Rv2013,logic_name=ena,	8.22443	8.39838	6.13134	7.26232	0.406292	FALSE	NA	mix	0.0301969	-0.423713	-0.179485
Rv2030c	Rv2030c	Rv2030c	biotype=protein_coding,description=Conserved protein,gene_id=Rv2030c,logic_name=ena,	264.474	56.4029	96.4226	1066.4	0.162457	FALSE	NA	mix	-2.22929	-1.45568	2.01154
Rv2047c	Rv2047c	Rv2047c	biotype=protein_coding,description=Conserved hypothetical protein,gene_id=Rv2047c,logic_name=ena,	1065.4	1249.84	995.054	778.098	0.243468	FALSE	NA	mix	0.230357	-0.0985456	-0.453368
Rv2051c	Rv2051c	ppm1	Name=ppm1,biotype=protein_coding,description=Polyprenol-monophosphomannose synthase Ppm1,gene_id=Rv2051c,logic_name=ena,	3334.16	2710.39	2165.94	1788.03	0.000351048	TRUE	WT_C5	down	-0.298824	-0.622331	-0.898956
Rv2068c	Rv2068c	blaC	Name=blaC,biotype=protein_coding,description=Class a beta-lactamase BlaC,gene_id=Rv2068c,logic_name=ena,	2241.12	1950.9	1845.68	2095.1	0.193575	FALSE	NA	down	-0.200075	-0.280066	-0.0972001
Rv2084	Rv2084	Rv2084	biotype=protein_coding,description=Hypothetical protein,gene_id=Rv2084,logic_name=ena,	2703.54	1807.64	1388.8	1922.75	0.000429381	TRUE	WT_C3	down	-0.580743	-0.961018	-0.491681
Rv2115c	Rv2115c	mpa	Name=mpa,biotype=protein_coding,description=Mycobacterial proteasome ATPase Mpa,gene_id=Rv2115c,logic_name=ena,	6097.09	3301.71	4975.71	6354.29	0.0535568	FALSE	NA	mix	-0.884906	-0.29322	0.059609
Rv2130c	Rv2130c	mshC	Name=mshC,biotype=protein_coding,description=Cysteine,1D-myo-inosityl 2-amino-2-deoxy--D-glucopyranoside ligase MshC,gene_id=Rv2130c,logic_name=ena,	1550.89	1193.7	1186.62	1285.29	0.0180926	TRUE	WT_C3	down	-0.377661	-0.386244	-0.271009
Rv2150c	Rv2150c	ftsZ	Name=ftsZ,biotype=protein_coding,description=Cell division protein FtsZ,gene_id=Rv2150c,logic_name=ena,	4886.22	7337.44	3579	1679.33	0.000188711	TRUE	WT_C4	mix	0.58656	-0.449163	-1.54083
Rv2162c	Rv2162c	PE_PGRS38	Name=PE_PGRS38,biotype=protein_coding,description=PE-PGRS family protein PE_PGRS38,gene_id=Rv2162c,logic_name=ena,	6237.93	4461.09	5047.37	5116.16	0.0615962	FALSE	NA	down	-0.483673	-0.305537	-0.286007
Rv2178c	Rv2178c	aroG	Name=aroG,biotype=protein_coding,description=3-deoxy-D-arabino-heptulosonate 7-phosphate synthase AroG (DAHP synthetase%2C phenylalanine-repressible),gene_id=Rv2178c,logic_name=ena,	3920.87	4020.23	4753.8	3550.96	0.358063	FALSE	NA	mix	0.0361044	0.277906	-0.142965
Rv2194	Rv2194	qcrC	Name=qcrC,biotype=protein_coding,description=Probable ubiquinol-cytochrome C reductase QcrC (cytochrome C subunit),gene_id=Rv2194,logic_name=ena,	13337.9	10127.7	12638.4	12546.4	0.314704	FALSE	NA	down	-0.397229	-0.0777183	-0.0882612
Rv2209	Rv2209	Rv2209	biotype=protein_coding,description=Probable conserved integral membrane protein,gene_id=Rv2209,logic_name=ena,	3804.39	2032	1634.05	3174.74	0.00381719	TRUE	WT_C3	down	-0.904768	-1.21921	-0.261027
Rv2232	Rv2232	ptkA	Name=ptkA,biotype=protein_coding,description=Protein tyrosine kinase transcriptional regulatory protein PtkA,gene_id=Rv2232,logic_name=ena,	387.097	380.146	444.391	442.269	0.3465	FALSE	NA	mix	-0.0261414	0.199135	0.192229
Rv2248	Rv2248	Rv2248	biotype=protein_coding,description=Conserved hypothetical protein,gene_id=Rv2248,logic_name=ena,	2686.84	3300.98	1756.05	2188.74	0.214943	FALSE	NA	mix	0.296986	-0.613576	-0.295811
Rv2265	Rv2265	Rv2265	biotype=protein_coding,description=Possible conserved integral membrane protein,gene_id=Rv2265,logic_name=ena,	189.274	234.485	231.134	241.408	0.138114	FALSE	NA	up	0.309025	0.288258	0.351004
Rv2300c	Rv2300c	Rv2300c	biotype=protein_coding,description=Conserved protein,gene_id=Rv2300c,logic_name=ena,	657.427	942.859	941.123	929.734	0.00804272	TRUE	WT_C1	up	0.520212	0.517553	0.499987
Rv2315c	Rv2315c	Rv2315c	biotype=protein_coding,description=Conserved protein,gene_id=Rv2315c,logic_name=ena,	823.874	811.319	835.347	617.865	0.332472	FALSE	NA	mix	-0.0221541	0.0199526	-0.415131
Rv2331A	Rv2331A	Rv2331A	biotype=protein_coding,description=Hypothetical protein,gene_id=Rv2331A,logic_name=ena,	587.359	698.76	294.125	245.745	0.002118	TRUE	WT_C5	mix	0.250555	-0.997815	-1.25708
Rv2356c	Rv2356c	PPE40	Name=PPE40,biotype=protein_coding,description=PPE family protein PPE40,gene_id=Rv2356c,logic_name=ena,	1181.13	1708.55	1954.89	859.827	0.00722391	TRUE	WT_C1	mix	0.532609	0.726923	-0.458044
Rv2374c	Rv2374c	hrcA	Name=hrcA,biotype=protein_coding,description=Probable heat shock protein transcriptional repressor HrcA,gene_id=Rv2374c,logic_name=ena,	5021.64	4162.79	3234.18	3146.19	0.00665336	TRUE	WT_C5	down	-0.270606	-0.634759	-0.674553
Rv2382c	Rv2382c	mbtC	Name=mbtC,biotype=protein_coding,description=Polyketide synthetase MbtC (polyketide synthase),gene_id=Rv2382c,logic_name=ena,	183.331	444.417	293.737	189.266	0.0155416	TRUE	WT_C4	up	1.27747	0.680078	0.0459704
Rv2392	Rv2392	cysH	Name=cysH,biotype=protein_coding,description=Probable 3'-phosphoadenosine 5'-phosphosulfate reductase CysH (PAPS reductase%2C thioredoxin DEP.) (padops reductase) (3'-phosphoadenylylsulfate reductase) (PAPS sulfotransferase),gene_id=Rv2392,logic_name=ena,	6999.35	4357.71	2995.19	4333.76	0.000166567	TRUE	WT_C3	down	-0.683652	-1.22457	-0.691601
Rv2405	Rv2405	Rv2405	biotype=protein_coding,description=Conserved protein,gene_id=Rv2405,logic_name=ena,	2805.6	2997.3	3812.1	5403.69	0.00142223	TRUE	WT_C2	up	0.0953584	0.44228	0.945638
Rv2423	Rv2423	Rv2423	biotype=protein_coding,description=Hypothetical protein,gene_id=Rv2423,logic_name=ena,	283.583	499.827	535.425	616.178	0	TRUE	WT_C6	up	0.817657	0.916914	1.11958
Rv2438c	Rv2438c	nadE	Name=nadE,biotype=protein_coding,description=Glutamine-dependent NAD(+) synthetase NadE (NAD(+) synthase [glutamine-hydrolysing]),gene_id=Rv2438c,logic_name=ena,	1415.98	1409.39	1499.92	1118.01	0.327409	FALSE	NA	mix	-0.00672822	0.0830772	-0.34087
Rv2479c	Rv2479c	Rv2479c	biotype=protein_coding,description=Probable transposase,gene_id=Rv2479c,logic_name=ena,	136.708	157.851	160.589	164.265	0.257773	FALSE	NA	up	0.207474	0.232281	0.26493
Rv2490c	Rv2490c	PE_PGRS43	Name=PE_PGRS43,biotype=protein_coding,description=PE-PGRS family protein PE_PGRS43,gene_id=Rv2490c,logic_name=ena,	61.1154	42.2494	38.2707	35.9619	0.018338	TRUE	WT_C5	down	-0.532607	-0.675297	-0.765068
Rv2502c	Rv2502c	accD1	Name=accD1,biotype=protein_coding,description=Probable acetyl-/propionyl-CoA carboxylase (beta subunit) AccD1,gene_id=Rv2502c,logic_name=ena,	1773.09	1319.85	1459.14	1688.59	0.082854	FALSE	NA	down	-0.425888	-0.281145	-0.0704442
Rv2518c	Rv2518c	ldtB	Name=ldtB,biotype=protein_coding,description=Probable L%2CD-transpeptidase LdtB,gene_id=Rv2518c,logic_name=ena,	571.873	1360.58	3416.47	1260.51	0	TRUE	WT_C1	up	1.25046	2.57874	1.14024
Rv2544	Rv2544	lppB	Name=lppB,biotype=protein_coding,description=Probable conserved lipoprotein LppB,gene_id=Rv2544,logic_name=ena,	181.55	192.236	107.967	109.503	0.0879095	FALSE	NA	mix	0.0825177	-0.749772	-0.7294
Rv2575	Rv2575	Rv2575	biotype=protein_coding,description=Possible conserved membrane glycine rich protein,gene_id=Rv2575,logic_name=ena,	675.531	859.079	1060.43	935.562	0.00145018	TRUE	WT_C6	up	0.346767	0.650552	0.46981
Rv2605c	Rv2605c	tesB2	Name=tesB2,biotype=protein_coding,description=Probable acyl-CoA thioesterase II TesB2 (TEII),gene_id=Rv2605c,logic_name=ena,	1971.75	2094.59	2294.59	1601.01	0.241791	FALSE	NA	mix	0.0871904	0.21876	-0.300488
Rv2622	Rv2622	Rv2622	biotype=protein_coding,description=Possible methyltransferase (methylase),gene_id=Rv2622,logic_name=ena,	316.284	284.442	229.038	186.943	0.232557	FALSE	NA	down	-0.153083	-0.465632	-0.758618
Rv2640c	Rv2640c	Rv2640c	biotype=protein_coding,description=Possible transcriptional regulatory protein (probably ArsR-family),gene_id=Rv2640c,logic_name=ena,	804.604	524.109	918.874	703.894	0.303339	FALSE	NA	mix	-0.618412	0.191587	-0.192921
Rv2663	Rv2663	Rv2663	biotype=protein_coding,description=Hypothetical protein,gene_id=Rv2663,logic_name=ena,	1141.66	501.739	546.872	1069.06	0.000133769	TRUE	WT_C3	down	-1.18613	-1.06186	-0.0947905
Rv2682c	Rv2682c	dxs1	Name=dxs1,biotype=protein_coding,description=Probable 1-deoxy-D-xylulose 5-phosphate synthase Dxs1 (1-deoxyxylulose-5-phosphate synthase) (DXP synthase) (DXPS),gene_id=Rv2682c,logic_name=ena,	2822.95	1561.17	2143.82	2663.67	0.0129656	TRUE	WT_C3	down	-0.854571	-0.397021	-0.083789
Rv2719c	Rv2719c	Rv2719c	biotype=protein_coding,description=Possible conserved membrane protein,gene_id=Rv2719c,logic_name=ena,	485.42	523.674	468.874	287.22	0.135723	FALSE	NA	mix	0.109436	-0.0500323	-0.757076
Rv2734	Rv2734	Rv2734	biotype=protein_coding,description=Conserved hypothetical protein,gene_id=Rv2734,logic_name=ena,	260.749	665.965	665.877	401.657	0	TRUE	WT_C1	up	1.35279	1.35259	0.623305
Rv2751	Rv2751	Rv2751	biotype=protein_coding,description=Conserved protein,gene_id=Rv2751,logic_name=ena,	927.935	853.624	1161.38	1016.89	0.266864	FALSE	NA	mix	-0.120422	0.323747	0.132072
Rv2770c	Rv2770c	PPE44	Name=PPE44,biotype=protein_coding,description=PPE family protein PPE44,gene_id=Rv2770c,logic_name=ena,	840.412	1112.88	905.373	847.812	0.277264	FALSE	NA	up	0.405131	0.107414	0.0126474
Rv2787	Rv2787	Rv2787	biotype=protein_coding,description=Conserved hypothetical alanine rich protein,gene_id=Rv2787,logic_name=ena,	358.655	763.474	725.771	476.893	0.000298767	TRUE	WT_C1	up	1.08998	1.01692	0.411069
Rv2804c	Rv2804c	Rv2804c	biotype=protein_coding,description=Hypothetical protein,gene_id=Rv2804c,logic_name=ena,	10.644	11.919	8.3801	8.54028	0.391661	FALSE	NA	mix	0.163226	-0.344998	-0.317682
Rv2805	Rv2805	Rv2805	biotype=protein_coding,description=Conserved hypothetical protein,gene_id=Rv2805,logic_name=ena,	284.906	576.657	490.604	394.165	0.000217658	TRUE	WT_C1	up	1.01723	0.784072	0.468312
Rv2822c	Rv2822c	Rv2822c	biotype=protein_coding,description=Hypothetical protein,gene_id=Rv2822c,logic_name=ena,	428.864	436.699	653.532	674.705	0.00962773	TRUE	WT_C6	up	0.0261194	0.60774	0.653738
Rv2823c	Rv2823c	Rv2823c	biotype=protein_coding,description=Conserved protein,gene_id=Rv2823c,logic_name=ena,	335.629	338.449	403.896	377.508	0.323418	FALSE	NA	up	0.0120706	0.267117	0.169639
Rv2867c	Rv2867c	Rv2867c	biotype=protein_coding,description=GCN5-related N-acetyltransferase,gene_id=Rv2867c,logic_name=ena,	3434	2247.63	1962.02	2448.2	0.000728444	TRUE	WT_C3	down	-0.611486	-0.807549	-0.488169
Rv2885c	Rv2885c	Rv2885c	biotype=protein_coding,description=Probable transposase,gene_id=Rv2885c,logic_name=ena,	683.009	760.038	1100.29	1028.09	0.00285909	TRUE	WT_C6	up	0.154167	0.687913	0.589988
Rv2900c	Rv2900c	fdhF	Name=fdhF,biotype=protein_coding,description=Possible formate dehydrogenase H FdhF (formate-hydrogen-lyase-linked%2C selenocysteine-containing polypeptide) (formate dehydrogenase-H alpha subunit) (FDH-H),gene_id=Rv2900c,logic_name=ena,	5316.41	2825.6	2729.68	3773.07	0.000192992	TRUE	WT_C3	down	-0.911897	-0.961718	-0.494714
Rv2917	Rv2917	Rv2917	biotype=protein_coding,description=Conserved hypothetical alanine and arginine rich protein,gene_id=Rv2917,logic_name=ena,	74.765	411.565	256.646	89.9925	0	TRUE	WT_C4	up	2.46068	1.77934	0.26744
Rv2930	Rv2930	fadD26	Name=fadD26,biotype=protein_coding,description=Fatty-acid-AMP ligase FadD26 (fatty-acid-AMP synthetase) (fatty-acid-AMP synthase),gene_id=Rv2930,logic_name=ena,	4067.03	9209.4	5084.67	3716.52	0.1927	FALSE	NA	mix	1.17913	0.322178	-0.130023
Rv2933	Rv2933	ppsC	Name=ppsC,biotype=protein_coding,description=Phenolpthiocerol synthesis type-I polyketide synthase PpsC,gene_id=Rv2933,logic_name=ena,	881.467	2782.36	1018.34	653.355	0.0253495	TRUE	WT_C4	mix	1.65833	0.208233	-0.43204
Rv2946c	Rv2946c	pks1	Name=pks1,biotype=protein_coding,description=Probable polyketide synthase Pks1,gene_id=Rv2946c,logic_name=ena,	1507.28	2574.63	937.138	737.311	0.000712061	TRUE	WT_C4	mix	0.772422	-0.685609	-1.0316
Rv2957	Rv2957	Rv2957	biotype=protein_coding,description=Possible glycosyl transferase,gene_id=Rv2957,logic_name=ena,	2656.51	2630.59	1944.49	1890.33	0.0880609	FALSE	NA	down	-0.0141482	-0.450139	-0.490893
Rv2970A	Rv2970A	Rv2970A	biotype=protein_coding,description=Conserved hypothetical protein,gene_id=Rv2970A,logic_name=ena,	2525.72	3014.94	3018.82	2677.17	0.232802	FALSE	NA	up	0.255438	0.257293	0.0840153
Rv2985	Rv2985	mutT1	Name=mutT1,biotype=protein_coding,description=Possible hydrolase MutT1,gene_id=Rv2985,logic_name=ena,	626.038	471.861	498.969	1120.28	0.00518668	TRUE	WT_C2	mix	-0.407887	-0.327299	0.839534
Rv3000	Rv3000	Rv3000	biotype=protein_coding,description=Possible conserved transmembrane protein,gene_id=Rv3000,logic_name=ena,	130.771	237.854	251.743	167.572	0.000237163	TRUE	WT_C1	up	0.863033	0.944913	0.357742
Rv3015c	Rv3015c	Rv3015c	biotype=protein_coding,description=Conserved hypothetical protein,gene_id=Rv3015c,logic_name=ena,	219.945	303.082	313.412	313.585	0.0175394	TRUE	WT_C6	up	0.462569	0.510921	0.511717
Rv3031	Rv3031	Rv3031	biotype=protein_coding,description=Conserved protein,gene_id=Rv3031,logic_name=ena,	877.65	1057.78	797.043	646.669	0.106076	FALSE	NA	mix	0.269322	-0.138988	-0.440618
Rv3061c	Rv3061c	fadE22	Name=fadE22,biotype=protein_coding,description=Probable acyl-CoA dehydrogenase FadE22,gene_id=Rv3061c,logic_name=ena,	1576.09	585.917	458.296	813.494	0	TRUE	WT_C3	down	-1.42758	-1.782	-0.954145
Rv3077	Rv3077	Rv3077	biotype=protein_coding,description=Possible hydrolase,gene_id=Rv3077,logic_name=ena,	518.304	951.544	848.315	786.603	2.17775e-05	TRUE	WT_C1	up	0.876471	0.710801	0.601837
Rv3089	Rv3089	fadD13	Name=fadD13,biotype=protein_coding,description=Probable chain-fatty-acid-CoA ligase FadD13 (fatty-acyl-CoA synthetase),gene_id=Rv3089,logic_name=ena,	916.178	568.005	710.587	1634.95	0.00125563	TRUE	WT_C2	mix	-0.689723	-0.366616	0.83555
Rv3105c	Rv3105c	prfB	Name=prfB,biotype=protein_coding,description=Probable peptide chain release factor 2 PrfB (RF-2),gene_id=Rv3105c,logic_name=ena,	2131.46	2275.27	2222.27	1623.57	0.254538	FALSE	NA	mix	0.094198	0.0601978	-0.39267
Rv3124	Rv3124	moaR1	Name=moaR1,biotype=protein_coding,description=Transcriptional regulatory protein MoaR1,gene_id=Rv3124,logic_name=ena,	1009.02	565.519	498.438	785.01	0.00947563	TRUE	WT_C3	down	-0.835312	-1.01748	-0.362177
Rv3139	Rv3139	fadE24	Name=fadE24,biotype=protein_coding,description=Probable acyl-CoA dehydrogenase FadE24,gene_id=Rv3139,logic_name=ena,	2978.08	1827.2	1767.56	804.702	0.000300779	TRUE	WT_C5	down	-0.704746	-0.75262	-1.88785
Rv3156	Rv3156	nuoL	Name=nuoL,biotype=protein_coding,description=Probable NADH dehydrogenase I (chain L) NuoL (NADH-ubiquinone oxidoreductase chain L),gene_id=Rv3156,logic_name=ena,	6918.68	3444.72	3125.14	3897.28	5.54853e-05	TRUE	WT_C3	down	-1.00611	-1.14658	-0.828031
Rv3199c	Rv3199c	nudC	Name=nudC,biotype=protein_coding,description=Probable NADH pyrophosphatase NudC (NAD+ diphosphatase) (NAD+ pyrophosphatase) (NADP pyrophosphatase),gene_id=Rv3199c,logic_name=ena,	1058.18	1218.54	1566.92	1156.69	0.0479423	TRUE	WT_C1	up	0.203562	0.566346	0.128415
Rv3211	Rv3211	rhlE	Name=rhlE,biotype=protein_coding,description=Probable ATP-dependent RNA helicase RhlE,gene_id=Rv3211,logic_name=ena,	12199.8	6586.43	7072.28	8006.57	0.000281188	TRUE	WT_C3	down	-0.889287	-0.786608	-0.607599
Rv3227	Rv3227	aroA	Name=aroA,biotype=protein_coding,description=3-phosphoshikimate 1-carboxyvinyltransferase AroA (5-enolpyruvylshikimate-3-phosphate synthase) (EPSP synthase) (EPSPS),gene_id=Rv3227,logic_name=ena,	553.2	447.01	389.898	522.344	0.133788	FALSE	NA	down	-0.307493	-0.504706	-0.0828017
Rv3241c	Rv3241c	Rv3241c	biotype=protein_coding,description=Conserved protein,gene_id=Rv3241c,logic_name=ena,	3927.83	2246.54	3797.28	5700.79	0.0292585	TRUE	WT_C2	mix	-0.80603	-0.0487649	0.53743
Rv3256c	Rv3256c	Rv3256c	biotype=protein_coding,description=Conserved protein,gene_id=Rv3256c,logic_name=ena,	1648.45	1456.27	1800.31	1465.75	0.371047	FALSE	NA	mix	-0.178831	0.127138	-0.16947
Rv3272	Rv3272	Rv3272	biotype=protein_coding,description=Conserved hypothetical protein,gene_id=Rv3272,logic_name=ena,	1955.97	1343.95	1506.54	1372.88	0.00800296	TRUE	WT_C3	down	-0.541399	-0.376645	-0.510681
Rv3300c	Rv3300c	Rv3300c	biotype=protein_coding,description=Conserved hypothetical protein,gene_id=Rv3300c,logic_name=ena,	1031.58	891.303	1012.96	1188.82	0.306567	FALSE	NA	mix	-0.210875	-0.0262874	0.204663
Rv3314c	Rv3314c	deoA	Name=deoA,biotype=protein_coding,description=Probable thymidine phosphorylase DeoA (tdrpase) (pyrimidine phosphorylase),gene_id=Rv3314c,logic_name=ena,	650.506	671.336	1295.9	977.639	0.00381264	TRUE	WT_C6	up	0.0454729	0.99432	0.587739
Rv3332	Rv3332	nagA	Name=nagA,biotype=protein_coding,description=Probable N-acetylglucosamine-6-phosphate deacetylase NagA (GlcNAc 6-P deacetylase),gene_id=Rv3332,logic_name=ena,	1041.51	383.554	470.445	1024.14	0.00271775	TRUE	WT_C3	down	-1.44118	-1.14658	-0.0242656
Rv3343c	Rv3343c	PPE54	Name=PPE54,biotype=protein_coding,description=PPE family protein PPE54,gene_id=Rv3343c,logic_name=ena,	680.703	824.719	566.979	447.644	0.192974	FALSE	NA	mix	0.276878	-0.263731	-0.604675
Rv3347c	Rv3347c	PPE55	Name=PPE55,biotype=protein_coding,description=PPE family protein PPE55,gene_id=Rv3347c,logic_name=ena,	1085.54	1037.56	850.555	942.341	0.214428	FALSE	NA	down	-0.0652099	-0.351934	-0.204089
Rv3352c	Rv3352c	Rv3352c	biotype=protein_coding,description=Possible oxidoreductase,gene_id=Rv3352c,logic_name=ena,	85.7458	181.121	112.08	38.8763	0.0120805	TRUE	WT_C4	mix	1.07882	0.38639	-1.14118
Rv3370c	Rv3370c	dnaE2	Name=dnaE2,biotype=protein_coding,description=Probable DNA polymerase III (alpha chain) DnaE2 (DNA nucleotidyltransferase),gene_id=Rv3370c,logic_name=ena,	168.235	145.625	150.628	170.035	0.394583	FALSE	NA	mix	-0.208219	-0.159482	0.0153533
Rv3400	Rv3400	Rv3400	biotype=protein_coding,description=Probable hydrolase,gene_id=Rv3400,logic_name=ena,	1715.71	1877.06	1745.42	1450.41	0.353383	FALSE	NA	mix	0.129667	0.0247657	-0.242345
Rv3415c	Rv3415c	Rv3415c	biotype=protein_coding,description=Conserved hypothetical protein,gene_id=Rv3415c,logic_name=ena,	227.96	176.782	335.438	172.576	0.193898	FALSE	NA	mix	-0.366813	0.557264	-0.401552
Rv3447c	Rv3447c	eccC4	Name=eccC4,biotype=protein_coding,description=ESX conserved component EccC4. ESX-4 type VII secretion system protein. Probable membrane protein.,gene_id=Rv3447c,logic_name=ena,	47.6098	82.2831	65.8473	71.371	0.0169194	TRUE	WT_C1	up	0.789337	0.467864	0.584079
Rv3465	Rv3465	rmlC	Name=rmlC,biotype=protein_coding,description=dTDP-4-dehydrorhamnose 3%2C5-epimerase RmlC (dTDP-4-keto-6-deoxyglucose 3%2C5-epimerase) (dTDP-L-rhamnose synthetase) (thymidine diphospho-4-keto-rhamnose 3%2C5-epimerase),gene_id=Rv3465,logic_name=ena,	2818.58	3372.85	3157.58	2522.21	0.283536	FALSE	NA	mix	0.258998	0.163852	-0.16028
Rv3480c	Rv3480c	Rv3480c	biotype=protein_coding,description=Possible triacylglycerol synthase (diacylglycerol acyltransferase),gene_id=Rv3480c,logic_name=ena,	4012.52	4756.71	6125.29	11227.7	0	TRUE	WT_C2	up	0.245456	0.610272	1.48449
Rv3496c	Rv3496c	mce4D	Name=mce4D,biotype=protein_coding,description=Mce-family protein Mce4D,gene_id=Rv3496c,logic_name=ena,	2126.13	1557.38	2196.43	1994.53	0.305964	FALSE	NA	mix	-0.449113	0.0469297	-0.0921831
Rv3514	Rv3514	PE_PGRS57	Name=PE_PGRS57,biotype=protein_coding,description=PE-PGRS family protein PE_PGRS57,gene_id=Rv3514,logic_name=ena,	394.245	179.09	189.919	428.75	0.00177284	TRUE	WT_C3	mix	-1.13841	-1.05371	0.121044
Rv3528c	Rv3528c	Rv3528c	biotype=protein_coding,description=Unknown protein,gene_id=Rv3528c,logic_name=ena,	744.962	1019.69	1784.96	1612.92	0	TRUE	WT_C6	up	0.452889	1.26066	1.11444
Rv3542c	Rv3542c	Rv3542c	biotype=protein_coding,description=Conserved hypothetical protein,gene_id=Rv3542c,logic_name=ena,	431.123	369.042	329.927	321.274	0.0600617	FALSE	NA	down	-0.224314	-0.385952	-0.424297
Rv3573c	Rv3573c	fadE34	Name=fadE34,biotype=protein_coding,description=Probable acyl-CoA dehydrogenase FadE34,gene_id=Rv3573c,logic_name=ena,	130.339	124.616	149.87	207.944	0.111543	FALSE	NA	mix	-0.0647758	0.201449	0.673929
Rv3588c	Rv3588c	canB	Name=canB,biotype=protein_coding,description=Beta-carbonic anhydrase CanB,gene_id=Rv3588c,logic_name=ena,	2431.08	2036.36	2062.75	3568.12	0.106345	FALSE	NA	mix	-0.255609	-0.237028	0.553563
Rv3604c	Rv3604c	Rv3604c	biotype=protein_coding,description=Probable conserved transmembrane protein rich in alanine and arginine and proline,gene_id=Rv3604c,logic_name=ena,	1375.93	1375.34	1157.24	911.13	0.0884107	FALSE	NA	down	-0.000617552	-0.249718	-0.594676
Rv3640c	Rv3640c	Rv3640c	biotype=protein_coding,description=Probable transposase,gene_id=Rv3640c,logic_name=ena,	122.47	102.922	61.2493	42.9881	0.00552628	TRUE	WT_C5	down	-0.25087	-0.999662	-1.51042
Rv3657c	Rv3657c	Rv3657c	biotype=protein_coding,description=Possible conserved alanine rich membrane protein,gene_id=Rv3657c,logic_name=ena,	113.305	47.2572	32.9014	64.5584	7.20995e-05	TRUE	WT_C3	down	-1.26161	-1.784	-0.811541
Rv3671c	Rv3671c	Rv3671c	biotype=protein_coding,description=Membrane-associated serine protease,gene_id=Rv3671c,logic_name=ena,	1582.99	1588.97	1484.5	1472.5	0.40526	FALSE	NA	mix	0.00544171	-0.092674	-0.104382
Rv3686c	Rv3686c	Rv3686c	biotype=protein_coding,description=Conserved hypothetical protein,gene_id=Rv3686c,logic_name=ena,	13077.1	13298.6	8472.15	11249.6	0.177669	FALSE	NA	mix	0.0242324	-0.626243	-0.217173
Rv3702c	Rv3702c	Rv3702c	biotype=protein_coding,description=Conserved hypothetical protein,gene_id=Rv3702c,logic_name=ena,	715.721	313.543	328.89	619.494	0.00033255	TRUE	WT_C3	down	-1.19073	-1.12179	-0.208308
Rv3717	Rv3717	Rv3717	biotype=protein_coding,description=Conserved hypothetical protein,gene_id=Rv3717,logic_name=ena,	2050.55	1429.54	2604.59	1000.13	0.0535556	FALSE	NA	mix	-0.520456	0.345047	-1.03582
Rv3728	Rv3728	Rv3728	biotype=protein_coding,description=Probable conserved two-domain membrane protein,gene_id=Rv3728,logic_name=ena,	326.008	232.199	148.556	125.314	0.00199914	TRUE	WT_C5	down	-0.489548	-1.1339	-1.37936
Rv3764c	Rv3764c	tcrY	Name=tcrY,biotype=protein_coding,description=Possible two component sensor kinase TcrY,gene_id=Rv3764c,logic_name=ena,	733.646	1780.12	790.128	571.963	0.0369026	TRUE	WT_C4	mix	1.27882	0.107002	-0.359162
Rv3780	Rv3780	Rv3780	biotype=protein_coding,description=Conserved protein,gene_id=Rv3780,logic_name=ena,	1748.59	2169.79	1952.73	1947.67	0.149574	FALSE	NA	up	0.311359	0.159299	0.155552
Rv3794	Rv3794	embA	Name=embA,biotype=protein_coding,description=Integral membrane indolylacetylinositol arabinosyltransferase EmbA (arabinosylindolylacetylinositol synthase),gene_id=Rv3794,logic_name=ena,	1864.92	3381.27	2033.78	1148.63	0.00195908	TRUE	WT_C4	mix	0.858449	0.12505	-0.699208
Rv3800c	Rv3800c	pks13	Name=pks13,biotype=protein_coding,description=Polyketide synthase Pks13,gene_id=Rv3800c,logic_name=ena,	12437.2	7970.18	5636.99	6257.31	0.000387333	TRUE	WT_C5	down	-0.641973	-1.14166	-0.991044
Rv3811	Rv3811	Rv3811	biotype=protein_coding,description=Conserved hypothetical protein,gene_id=Rv3811,logic_name=ena,	4672.68	3144.85	4016.06	2711.55	0.00423934	TRUE	WT_C5	down	-0.57126	-0.21847	-0.785134
Rv3824c	Rv3824c	papA1	Name=papA1,biotype=protein_coding,description=Conserved polyketide synthase associated protein PapA1,gene_id=Rv3824c,logic_name=ena,	2647.6	1917.09	1421.33	2798.58	0.0222955	TRUE	WT_C3	mix	-0.465769	-0.89744	0.0800109
Rv3865	Rv3865	espF	Name=espF,biotype=protein_coding,description=ESX-1 secretion-associated protein EspF,gene_id=Rv3865,logic_name=ena,	3875.26	3040.67	3259.66	4718.61	0.218785	FALSE	NA	mix	-0.349906	-0.249571	0.284067
Rv3879c	Rv3879c	espK	Name=espK,biotype=protein_coding,description=ESX-1 secretion-associated protein EspK. Alanine and proline rich protein.,gene_id=Rv3879c,logic_name=ena,	2349.6	2318.56	1701.95	1394.36	0.0232415	TRUE	WT_C5	down	-0.0191886	-0.465229	-0.752809
Rv3892c	Rv3892c	PPE69	Name=PPE69,biotype=protein_coding,description=PPE family protein PPE69,gene_id=Rv3892c,logic_name=ena,	644.15	1012.07	750.07	659.932	0.0677794	FALSE	NA	up	0.65184	0.21963	0.0349222
Rv3905c	Rv3905c	esxF	Name=esxF,biotype=protein_coding,description=Putative ESAT-6 like protein EsxF (hypothetical alanine and glycine rich protein) (ESAT-6 like protein 13),gene_id=Rv3905c,logic_name=ena,	141.664	125.88	117.126	175.452	0.270215	FALSE	NA	mix	-0.170425	-0.274413	0.308606
Rv3918c	Rv3918c	parA	Name=parA,biotype=protein_coding,description=Probable chromosome partitioning protein ParA,gene_id=Rv3918c,logic_name=ena,	2970.98	1891.12	1231.36	948.935	0	TRUE	WT_C5	down	-0.6517	-1.27069	-1.64656
Rv0001	Rv0001	dnaA	Name=dnaA,biotype=protein_coding,description=Chromosomal replication initiator protein DnaA,gene_id=Rv0001,logic_name=ena,	11177.9	9474.49	5476.37	9332.96	0.0338267	TRUE	WT_C3	down	-0.238529	-1.02936	-0.260242
Rv0002	Rv0002	dnaN	Name=dnaN,biotype=protein_coding,description=DNA polymerase III (beta chain) DnaN (DNA nucleotidyltransferase),gene_id=Rv0002,logic_name=ena,	1344.95	1668.82	1538.89	1526.27	0.136329	FALSE	NA	up	0.311283	0.194344	0.182465
Rv0003	Rv0003	recF	Name=recF,biotype=protein_coding,description=DNA replication and repair protein RecF (single-strand DNA binding protein),gene_id=Rv0003,logic_name=ena,	1580.07	1530.24	1208.79	1100.88	0.0316351	TRUE	WT_C5	down	-0.046236	-0.386434	-0.521333
Rv0004	Rv0004	Rv0004	biotype=protein_coding,description=Conserved hypothetical protein,gene_id=Rv0004,logic_name=ena,	1198.34	1107.25	1005.43	986.389	0.159785	FALSE	NA	down	-0.114054	-0.253213	-0.280804
Rv0005	Rv0005	gyrB	Name=gyrB,biotype=protein_coding,description=DNA gyrase (subunit B) GyrB (DNA topoisomerase (ATP-hydrolysing)) (DNA topoisomerase II) (type II DNA topoisomerase),gene_id=Rv0005,logic_name=ena,	9947.93	8952.07	8008.07	5997.79	0.0582179	FALSE	NA	down	-0.152176	-0.312941	-0.729966
Rv0006	Rv0006	gyrA	Name=gyrA,biotype=protein_coding,description=DNA gyrase (subunit A) GyrA (DNA topoisomerase (ATP-hydrolysing)) (DNA topoisomerase II) (type II DNA topoisomerase),gene_id=Rv0006,logic_name=ena,	8419.32	7005.43	6998.91	5315.65	0.0428289	TRUE	WT_C5	down	-0.26523	-0.266575	-0.663458
Rv0007	Rv0007	Rv0007	biotype=protein_coding,description=Possible conserved membrane protein,gene_id=Rv0007,logic_name=ena,	4946.44	3143.83	2636.13	2200	5.81836e-05	TRUE	WT_C5	down	-0.653868	-0.907971	-1.16889
Rv0008c	Rv0008c	Rv0008c	biotype=protein_coding,description=Possible membrane protein,gene_id=Rv0008c,logic_name=ena,	545.66	647.155	524.217	600.237	0.377749	FALSE	NA	mix	0.24611	-0.0578379	0.137531
Rv0009	Rv0009	ppiA	Name=ppiA,biotype=protein_coding,description=Probable iron-regulated peptidyl-prolyl cis-trans isomerase A PpiA (PPIase A) (rotamase A),gene_id=Rv0009,logic_name=ena,	14518.1	19315.9	17561.4	17342.7	0.134109	FALSE	NA	up	0.411936	0.274557	0.256476
Rv0010c	Rv0010c	Rv0010c	biotype=protein_coding,description=Probable conserved membrane protein,gene_id=Rv0010c,logic_name=ena,	1331.09	1299.07	1142.45	897.721	0.261436	FALSE	NA	down	-0.0351224	-0.220478	-0.568265
Rv0011c	Rv0011c	Rv0011c	biotype=protein_coding,description=Probable conserved transmembrane protein,gene_id=Rv0011c,logic_name=ena,	3968.49	3743.67	3214.69	3095.02	0.191604	FALSE	NA	down	-0.0841352	-0.30391	-0.358639
Rv0012	Rv0012	Rv0012	biotype=protein_coding,description=Probable conserved membrane protein,gene_id=Rv0012,logic_name=ena,	1536.28	2035.14	1640.89	1584.74	0.229097	FALSE	NA	up	0.405683	0.0950346	0.0447992
Rv0013	Rv0013	trpG	Name=trpG,biotype=protein_coding,description=Possible anthranilate synthase component II TrpG (glutamine amidotransferase),gene_id=Rv0013,logic_name=ena,	1595.04	2372.39	1683.9	1554.66	0.133314	FALSE	NA	mix	0.572746	0.0782111	-0.0369941
Rv0015c	Rv0015c	pknA	Name=pknA,biotype=protein_coding,description=Transmembrane serine/threonine-protein kinase A PknA (protein kinase A) (STPK A),gene_id=Rv0015c,logic_name=ena,	4379.81	3377.99	2675.74	2577.23	0.00151422	TRUE	WT_C5	down	-0.374703	-0.710932	-0.765048
Rv0016c	Rv0016c	pbpA	Name=pbpA,biotype=protein_coding,description=Probable penicillin-binding protein PbpA,gene_id=Rv0016c,logic_name=ena,	5925.22	4485.93	3945.36	4173.97	0.00611975	TRUE	WT_C5	down	-0.401462	-0.586712	-0.50545
Rv0017c	Rv0017c	rodA	Name=rodA,biotype=protein_coding,description=Probable cell division protein RodA,gene_id=Rv0017c,logic_name=ena,	1654.09	1680.44	1594.84	1435.23	0.384625	FALSE	NA	mix	0.0228044	-0.0526222	-0.204752
Rv0018c	Rv0018c	pstP	Name=pstP,biotype=protein_coding,description=Phosphoserine/threonine phosphatase PstP,gene_id=Rv0018c,logic_name=ena,	2775.18	2557.06	2431.18	2251.58	0.130977	FALSE	NA	down	-0.118095	-0.190926	-0.301642
Rv0019c	Rv0019c	fhaB	Name=fhaB,biotype=protein_coding,description=Conserved protein with FHA domain%2C FhaB,gene_id=Rv0019c,logic_name=ena,	4315.08	4363.85	3751.69	2580.36	0.0567124	FALSE	NA	mix	0.0162143	-0.201846	-0.741815
Rv0020c	Rv0020c	fhaA	Name=fhaA,biotype=protein_coding,description=Conserved protein with FHA domain%2C FhaA,gene_id=Rv0020c,logic_name=ena,	9165.57	8837.22	9447.76	8398.63	0.412267	FALSE	NA	mix	-0.052632	0.0437477	-0.126071
Rv0021c	Rv0021c	Rv0021c	biotype=protein_coding,description=Conserved hypothetical protein,gene_id=Rv0021c,logic_name=ena,	563.172	718.265	866.859	767.41	0.0032053	TRUE	WT_C6	up	0.35094	0.622221	0.44642
Rv0022c	Rv0022c	whiB5	Name=whiB5,biotype=protein_coding,description=Probable transcriptional regulatory protein WhiB-like WhiB5,gene_id=Rv0022c,logic_name=ena,	47.9623	47.4115	53.0144	56.6833	0.386988	FALSE	NA	mix	-0.0166648	0.144483	0.241023
Rv0023	Rv0023	Rv0023	biotype=protein_coding,description=Possible transcriptional regulatory protein,gene_id=Rv0023,logic_name=ena,	501.117	522.277	529.578	413.629	0.362167	FALSE	NA	mix	0.0596667	0.0796949	-0.276812
Rv0024	Rv0024	Rv0024	biotype=protein_coding,description=Putative secreted protein P60-related protein,gene_id=Rv0024,logic_name=ena,	485.037	472.02	502.826	426.454	0.402589	FALSE	NA	mix	-0.0392472	0.0519661	-0.185702
Rv0025	Rv0025	Rv0025	biotype=protein_coding,description=Conserved hypothetical protein,gene_id=Rv0025,logic_name=ena,	812.146	824.201	1020.67	892.448	0.26977	FALSE	NA	up	0.0212563	0.329705	0.136029
Rv0026	Rv0026	Rv0026	biotype=protein_coding,description=Conserved hypothetical protein,gene_id=Rv0026,logic_name=ena,	1068	1100.02	839.029	775.872	0.138246	FALSE	NA	mix	0.0426187	-0.348116	-0.461018
Rv0027	Rv0027	Rv0027	biotype=protein_coding,description=Conserved hypothetical protein,gene_id=Rv0027,logic_name=ena,	427.567	586.532	574.086	508.04	0.0184974	TRUE	WT_C1	up	0.45606	0.425116	0.248793
Rv0028	Rv0028	Rv0028	biotype=protein_coding,description=Conserved hypothetical protein,gene_id=Rv0028,logic_name=ena,	370.833	519.572	465.973	407.88	0.0668406	FALSE	NA	up	0.486552	0.329473	0.137375
Rv0030	Rv0030	Rv0030	biotype=protein_coding,description=Conserved hypothetical protein,gene_id=Rv0030,logic_name=ena,	783.51	818.319	778.627	1057.57	0.273537	FALSE	NA	mix	0.062711	-0.0090193	0.432732
Rv0031	Rv0031	Rv0031	biotype=protein_coding,description=Possible remnant of a transposase,gene_id=Rv0031,logic_name=ena,	254.977	336.794	367.666	402.972	0.0041953	TRUE	WT_C6	up	0.401498	0.528028	0.660311
Rv0032	Rv0032	bioF2	Name=bioF2,biotype=protein_coding,description=Possible 8-amino-7-oxononanoate synthase BioF2 (AONS) (8-amino-7-ketopelargonate synthase) (7-keto-8-amino-pelargonic acid synthetase) (7-KAP synthetase) (L-alanine--pimelyl CoA ligase),gene_id=Rv0032,logic_name=ena,	498.19	600.932	343.844	427.297	0.155759	FALSE	NA	mix	0.270507	-0.534942	-0.221456
Rv0033	Rv0033	acpA	Name=acpA,biotype=protein_coding,description=Probable acyl carrier protein AcpA (ACP),gene_id=Rv0033,logic_name=ena,	386.644	420.903	320.877	603.852	0.172119	FALSE	NA	mix	0.122484	-0.268984	0.643189
Rv0034	Rv0034	Rv0034	biotype=protein_coding,description=Conserved hypothetical protein,gene_id=Rv0034,logic_name=ena,	375.429	406.195	319.605	595.142	0.173083	FALSE	NA	mix	0.11363	-0.232253	0.664693
Rv0035	Rv0035	fadD34	Name=fadD34,biotype=protein_coding,description=Probable fatty-acid-CoA ligase FadD34 (fatty-acid-CoA synthetase) (fatty-acid-CoA synthase),gene_id=Rv0035,logic_name=ena,	668.55	582.003	388.269	534.01	0.0294034	TRUE	WT_C5	down	-0.20001	-0.783978	-0.324168
Rv0036c	Rv0036c	Rv0036c	biotype=protein_coding,description=Conserved protein,gene_id=Rv0036c,logic_name=ena,	1583.69	2025.38	2109.51	1792.88	0.0560198	FALSE	NA	up	0.354904	0.413613	0.178985
Rv0037c	Rv0037c	Rv0037c	biotype=protein_coding,description=Probable conserved integral membrane protein,gene_id=Rv0037c,logic_name=ena,	1005.83	1284.18	1101.76	1145.42	0.130143	FALSE	NA	up	0.352459	0.131432	0.187494
Rv0038	Rv0038	Rv0038	biotype=protein_coding,description=Conserved protein,gene_id=Rv0038,logic_name=ena,	2951.86	2591.31	2570.84	2532.48	0.196685	FALSE	NA	down	-0.187939	-0.199381	-0.221073
Rv0039c	Rv0039c	Rv0039c	biotype=protein_coding,description=Possible conserved transmembrane protein,gene_id=Rv0039c,logic_name=ena,	936.926	884.95	1621.53	1560.45	0.000893141	TRUE	WT_C6	mix	-0.0823395	0.791345	0.735952
Rv0040c	Rv0040c	mtc28	Name=mtc28,biotype=protein_coding,description=Secreted proline rich protein Mtc28 (proline rich 28 kDa antigen),gene_id=Rv0040c,logic_name=ena,	8580.15	3127	15027.3	8503.69	0.0234625	TRUE	WT_C6	mix	-1.45622	0.808513	-0.0129132
Rv0041	Rv0041	leuS	Name=leuS,biotype=protein_coding,description=Probable leucyl-tRNA synthetase LeuS (leucine--tRNA ligase) (LEURS),gene_id=Rv0041,logic_name=ena,	1256.96	2004.98	2024.7	1285.03	0.0019755	TRUE	WT_C1	up	0.673652	0.687773	0.0318707
Rv0042c	Rv0042c	Rv0042c	biotype=protein_coding,description=Possible transcriptional regulatory protein (probably MarR-family),gene_id=Rv0042c,logic_name=ena,	2801.79	3940.54	3661.21	3114.93	0.033217	TRUE	WT_C1	up	0.492048	0.385972	0.152851
Rv0043c	Rv0043c	Rv0043c	biotype=protein_coding,description=Probable transcriptional regulatory protein (probably GntR-family),gene_id=Rv0043c,logic_name=ena,	814.659	1158.95	1101.58	856.009	0.0330477	TRUE	WT_C4	up	0.508552	0.435303	0.0714309
Rv0044c	Rv0044c	Rv0044c	biotype=protein_coding,description=Possible oxidoreductase,gene_id=Rv0044c,logic_name=ena,	528.549	659.164	534.884	496.867	0.36689	FALSE	NA	mix	0.3186	0.0171884	-0.0891788
Rv0046c	Rv0046c	ino1	Name=ino1,biotype=protein_coding,description=myo-inositol-1-phosphate synthase Ino1 (inositol 1-phosphate synthetase) (D-glucose 6-phosphate cycloaldolase) (glucose 6-phosphate cyclase) (glucocycloaldolase),gene_id=Rv0046c,logic_name=ena,	1170.23	1151.94	1796.56	1854.78	0.0600466	FALSE	NA	mix	-0.0227232	0.618451	0.664459
Rv0047c	Rv0047c	Rv0047c	biotype=protein_coding,description=Conserved protein,gene_id=Rv0047c,logic_name=ena,	1028.49	964.974	1092.83	1163.91	0.403779	FALSE	NA	mix	-0.0919614	0.0875469	0.178458
Rv0048c	Rv0048c	Rv0048c	biotype=protein_coding,description=Possible membrane protein,gene_id=Rv0048c,logic_name=ena,	800.504	1012.39	1078.93	747.839	0.105282	FALSE	NA	mix	0.338781	0.430616	-0.0981799
Rv0049	Rv0049	Rv0049	biotype=protein_coding,description=Conserved hypothetical protein,gene_id=Rv0049,logic_name=ena,	2515.94	3026.56	3910.93	3679	0.000984845	TRUE	WT_C6	up	0.266581	0.636417	0.548216
Rv0050	Rv0050	ponA1	Name=ponA1,biotype=protein_coding,description=Probable bifunctional penicillin-binding protein 1A/1B PonA1 (murein polymerase) (PBP1), penicillin-insensitive transglycosylase (peptidoglycan TGASE) + penicillin-sensitive transpeptidase (DD-transpeptidase),gene_id=Rv0050,logic_name=ena,	3597.21	3824.03	3687.19	3001.27	0.353732	FALSE	NA	mix	0.0882122	0.0356404	-0.261308
Rv0051	Rv0051	Rv0051	biotype=protein_coding,description=Probable conserved transmembrane protein,gene_id=Rv0051,logic_name=ena,	1265.59	1074.78	969.232	806.02	0.0120024	TRUE	WT_C5	down	-0.235769	-0.384897	-0.650923
Rv0052	Rv0052	Rv0052	biotype=protein_coding,description=Conserved protein,gene_id=Rv0052,logic_name=ena,	1163.02	865.421	641.773	654.415	0.000306363	TRUE	WT_C5	down	-0.4264	-0.85774	-0.829597
Rv0053	Rv0053	rpsF	Name=rpsF,biotype=protein_coding,description=30S ribosomal protein S6 RpsF,gene_id=Rv0053,logic_name=ena,	2789.69	6676.38	3824.92	3175.35	0.00321122	TRUE	WT_C4	up	1.25896	0.455322	0.186811
Rv0054	Rv0054	ssb	Name=ssb,biotype=protein_coding,description=Single-strand binding protein Ssb (helix-destabilizing protein),gene_id=Rv0054,logic_name=ena,	1703.4	4284.14	2410.74	1808.05	0.00030892	TRUE	WT_C4	up	1.33058	0.501056	0.0860118
Rv0055	Rv0055	rpsR1	Name=rpsR1,biotype=protein_coding,description=30S ribosomal protein S18-1 RpsR1,gene_id=Rv0055,logic_name=ena,	1941.73	4405.97	3208.6	2402.2	7.23037e-05	TRUE	WT_C4	up	1.18212	0.724603	0.307016
Rv0056	Rv0056	rplI	Name=rplI,biotype=protein_coding,description=50S ribosomal protein L9 RplI,gene_id=Rv0056,logic_name=ena,	3115.36	7393.96	4990.9	3268.72	0.000705882	TRUE	WT_C4	up	1.24695	0.679901	0.0693257
Rv0057	Rv0057	Rv0057	biotype=protein_coding,description=Hypothetical protein,gene_id=Rv0057,logic_name=ena,	2067.79	4459.65	3101.04	1188.35	0.000799822	TRUE	WT_C4	mix	1.10884	0.584661	-0.799131
Rv0058	Rv0058	dnaB	Name=dnaB,biotype=protein_coding,description=Probable replicative DNA helicase DnaB,gene_id=Rv0058,logic_name=ena,	2207.15	4958.41	3366.03	1319.31	0.000420712	TRUE	WT_C4	mix	1.16769	0.60886	-0.742406
Rv0059	Rv0059	Rv0059	biotype=protein_coding,description=Hypothetical protein,gene_id=Rv0059,logic_name=ena,	879.474	1651.83	1288.51	628.002	0.00102357	TRUE	WT_C4	mix	0.909355	0.550991	-0.485872
Rv0060	Rv0060	Rv0060	biotype=protein_coding,description=Conserved hypothetical protein,gene_id=Rv0060,logic_name=ena,	2580.01	3797.15	2857.66	1831.78	0.0256784	TRUE	WT_C4	mix	0.55754	0.147455	-0.494137
Rv0061c	Rv0061c	Rv0061c	biotype=protein_coding,description=Hypothetical protein,gene_id=Rv0061c,logic_name=ena,	3788.09	4779.89	4278.71	4322.65	0.240348	FALSE	NA	up	0.335508	0.175705	0.190444
Rv0062	Rv0062	celA1	Name=celA1,biotype=protein_coding,description=Possible cellulase CelA1 (endoglucanase) (endo-1%2C4-beta-glucanase) (FI-cmcase) (carboxymethyl cellulase),gene_id=Rv0062,logic_name=ena,	608.566	850.516	774.779	761.836	0.0685159	FALSE	NA	up	0.482926	0.348372	0.324067
Rv0063	Rv0063	Rv0063	biotype=protein_coding,description=Possible oxidoreductase,gene_id=Rv0063,logic_name=ena,	791.91	541.813	973.896	411.806	0.0467182	TRUE	WT_C5	mix	-0.547541	0.298432	-0.94337
Rv0064	Rv0064	Rv0064	biotype=protein_coding,description=Probable conserved transmembrane protein,gene_id=Rv0064,logic_name=ena,	1656.03	1564.4	1371.03	1210.92	0.0700287	FALSE	NA	down	-0.0821225	-0.272471	-0.451626
Rv0064A	Rv0064A	vapB1	Name=vapB1,biotype=protein_coding,description=Possible antitoxin VapB1,gene_id=Rv0064A,logic_name=ena,	440.821	420.619	447.195	452.554	0.417273	FALSE	NA	mix	-0.0676804	0.0207101	0.0378947
Rv0065	Rv0065	vapC1	Name=vapC1,biotype=protein_coding,description=Possible toxin VapC1,gene_id=Rv0065,logic_name=ena,	513.869	455.896	427.515	304.227	0.0610324	FALSE	NA	down	-0.172697	-0.265427	-0.756251
Rv0066c	Rv0066c	icd2	Name=icd2,biotype=protein_coding,description=Probable isocitrate dehydrogenase [NADP] Icd2 (oxalosuccinate decarboxylase) (IDH) (NADP+-specific ICDH) (IDP),gene_id=Rv0066c,logic_name=ena,	1386.59	1257.98	2239.94	1784.43	0.00794777	TRUE	WT_C6	mix	-0.140434	0.691915	0.363919
Rv0067c	Rv0067c	Rv0067c	biotype=protein_coding,description=Possible transcriptional regulatory protein (possibly TetR-family),gene_id=Rv0067c,logic_name=ena,	216.724	211.143	224.847	195.195	0.413419	FALSE	NA	mix	-0.0376438	0.0530828	-0.150943
Rv0068	Rv0068	Rv0068	biotype=protein_coding,description=Probable oxidoreductase,gene_id=Rv0068,logic_name=ena,	158.593	99.3806	121.322	167.757	0.199457	FALSE	NA	mix	-0.674296	-0.386486	0.0810374
Rv0069c	Rv0069c	sdaA	Name=sdaA,biotype=protein_coding,description=Probable L-serine dehydratase SdaA (L-serine deaminase) (SDH) (L-SD),gene_id=Rv0069c,logic_name=ena,	1199.72	1413.06	676.946	749.284	0.0152938	TRUE	WT_C5	mix	0.236128	-0.825579	-0.679107
Rv0070c	Rv0070c	glyA2	Name=glyA2,biotype=protein_coding,description=Serine hydroxymethyltransferase GlyA2 (serine methylase 2) (SHMT 2),gene_id=Rv0070c,logic_name=ena,	571.73	1198.81	708.071	537.851	0.0199595	TRUE	WT_C4	mix	1.06819	0.308559	-0.0881279
Rv0071	Rv0071	Rv0071	biotype=protein_coding,description=Possible maturase,gene_id=Rv0071,logic_name=ena,	81.3036	106.944	73.805	70.6995	0.290961	FALSE	NA	mix	0.395468	-0.139601	-0.201619
Rv0072	Rv0072	Rv0072	biotype=protein_coding,description=Probable glutamine-transport transmembrane protein ABC transporter,gene_id=Rv0072,logic_name=ena,	3142.49	3287.11	2556.23	2226.57	0.080883	FALSE	NA	mix	0.0649118	-0.29789	-0.497083
Rv0074	Rv0074	Rv0074	biotype=protein_coding,description=Conserved protein,gene_id=Rv0074,logic_name=ena,	1665.49	1606.93	1142.83	1066.35	0.00908795	TRUE	WT_C5	down	-0.051636	-0.543331	-0.643264
Rv0075	Rv0075	Rv0075	biotype=protein_coding,description=Probable aminotransferase,gene_id=Rv0075,logic_name=ena,	1627.39	1579.69	1221.6	1165.46	0.045406	TRUE	WT_C5	down	-0.0429236	-0.413784	-0.481661
Rv0076c	Rv0076c	Rv0076c	biotype=protein_coding,description=Probable membrane protein,gene_id=Rv0076c,logic_name=ena,	201.281	324.379	441.651	605.529	0	TRUE	WT_C6	up	0.688469	1.1337	1.58899
Rv0077c	Rv0077c	Rv0077c	biotype=protein_coding,description=Probable oxidoreductase,gene_id=Rv0077c,logic_name=ena,	411.065	322.114	398.282	604.666	0.189127	FALSE	NA	mix	-0.351797	-0.0455783	0.556771
Rv0078	Rv0078	Rv0078	biotype=protein_coding,description=Probable transcriptional regulatory protein,gene_id=Rv0078,logic_name=ena,	123.882	461.745	425.09	246.254	0	TRUE	WT_C1	up	1.89813	1.7788	0.991186
Rv0078A	Rv0078A	Rv0078A	biotype=protein_coding,description=Hypothetical protein,gene_id=Rv0078A,logic_name=ena,	2576.39	2872.66	2894.81	2523.65	0.376777	FALSE	NA	mix	0.157034	0.168115	-0.0298386
Rv0078B	Rv0078B	Rv0078B	biotype=protein_coding,description=Conserved protein,gene_id=Rv0078B,logic_name=ena,	3908.14	3742.13	3594.83	3450.03	0.371377	FALSE	NA	down	-0.0626234	-0.120557	-0.179871
Rv0079	Rv0079	Rv0079	biotype=protein_coding,description=Unknown protein,gene_id=Rv0079,logic_name=ena,	135.95	315.524	691.813	1696.79	2.23105e-05	TRUE	WT_C2	up	1.21467	2.3473	3.64165
Rv0080	Rv0080	Rv0080	biotype=protein_coding,description=Conserved hypothetical protein,gene_id=Rv0080,logic_name=ena,	107.026	205.866	381.966	1020.42	0.000529283	TRUE	WT_C2	up	0.943746	1.83548	3.25313
Rv0081	Rv0081	Rv0081	biotype=protein_coding,description=Probable transcriptional regulatory protein,gene_id=Rv0081,logic_name=ena,	534.72	219.034	503.614	865.769	0.0143639	TRUE	WT_C2	mix	-1.28763	-0.0864643	0.695199
Rv0082	Rv0082	Rv0082	biotype=protein_coding,description=Probable oxidoreductase,gene_id=Rv0082,logic_name=ena,	826.416	342.564	858.237	1557.4	0.00539281	TRUE	WT_C2	mix	-1.2705	0.0545077	0.914198
Rv0083	Rv0083	Rv0083	biotype=protein_coding,description=Probable oxidoreductase,gene_id=Rv0083,logic_name=ena,	1529.62	1919.32	1770.36	1835.17	0.0830388	FALSE	NA	up	0.327422	0.21087	0.262739
Rv0084	Rv0084	hycD	Name=hycD,biotype=protein_coding,description=Possible formate hydrogenlyase HycD (FHL),gene_id=Rv0084,logic_name=ena,	1515.62	1750.85	1614.51	1735.29	0.272212	FALSE	NA	up	0.208146	0.0911882	0.195267
Rv0085	Rv0085	hycP	Name=hycP,biotype=protein_coding,description=Possible hydrogenase HycP,gene_id=Rv0085,logic_name=ena,	636.141	245.6	417.802	646.035	0.0274336	TRUE	WT_C3	mix	-1.37304	-0.60653	0.0222648
Rv0086	Rv0086	hycQ	Name=hycQ,biotype=protein_coding,description=Possible hydrogenase HycQ,gene_id=Rv0086,logic_name=ena,	900.387	832.019	883.497	1253.1	0.203982	FALSE	NA	mix	-0.113929	-0.0273198	0.476881
Rv0087	Rv0087	hycE	Name=hycE,biotype=protein_coding,description=Possible formate hydrogenase HycE (FHL),gene_id=Rv0087,logic_name=ena,	638.516	459.292	645.233	797.304	0.155084	FALSE	NA	mix	-0.47531	0.0150966	0.320406
Rv0088	Rv0088	Rv0088	biotype=protein_coding,description=Possible polyketide cyclase/dehydrase,gene_id=Rv0088,logic_name=ena,	1826.05	1899.51	3109.81	2615.35	0.00480412	TRUE	WT_C6	up	0.0568945	0.768095	0.518275
Rv0090	Rv0090	Rv0090	biotype=protein_coding,description=Possible membrane protein,gene_id=Rv0090,logic_name=ena,	77.6598	104.935	111.478	90.0762	0.0594287	FALSE	NA	up	0.434261	0.521513	0.213978
Rv0091	Rv0091	mtn	Name=mtn,biotype=protein_coding,description=Probable bifunctional MTA/SAH nucleosidase Mtn, 5'-methylthioadenosine nucleosidase (methylthioadenosine methylthioribohydrolase) + S-adenosylhomocysteine nucleosidase (S-adenosyl-L-homocysteine homocysteinylribohydrolase),gene_id=Rv0091,logic_name=ena,	252.464	620.76	570.813	421.133	2.7986e-05	TRUE	WT_C1	up	1.29796	1.17694	0.738198
Rv0092	Rv0092	ctpA	Name=ctpA,biotype=protein_coding,description=Cation transporter P-type ATPase a CtpA,gene_id=Rv0092,logic_name=ena,	537.855	826.779	956.674	840.086	0.000185489	TRUE	WT_C1	up	0.620286	0.830811	0.643321
Rv0093c	Rv0093c	Rv0093c	biotype=protein_coding,description=Probable conserved membrane protein,gene_id=Rv0093c,logic_name=ena,	500.439	363.084	444.79	572.598	0.191879	FALSE	NA	mix	-0.46289	-0.17007	0.19433
Rv0094c	Rv0094c	Rv0094c	biotype=protein_coding,description=Conserved hypothetical protein,gene_id=Rv0094c,logic_name=ena,	132.661	123.602	99.9025	71.632	0.0911607	FALSE	NA	down	-0.102044	-0.40915	-0.889068
Rv0095c	Rv0095c	Rv0095c	biotype=protein_coding,description=Conserved hypothetical protein,gene_id=Rv0095c,logic_name=ena,	91.7471	135.104	136.298	192.848	6.36489e-05	TRUE	WT_C6	up	0.558335	0.571035	1.07173
Rv0096	Rv0096	PPE1	Name=PPE1,biotype=protein_coding,description=PPE family protein PPE1,gene_id=Rv0096,logic_name=ena,	71.2671	78.1338	112.322	117.034	0.0353085	TRUE	WT_C6	up	0.13271	0.656329	0.715616
Rv0097	Rv0097	Rv0097	biotype=protein_coding,description=Possible oxidoreductase,gene_id=Rv0097,logic_name=ena,	318.847	307.645	372.783	451.299	0.138095	FALSE	NA	mix	-0.0515986	0.22547	0.501218
Rv0098	Rv0098	fcoT	Name=fcoT,biotype=protein_coding,description=Probable fatty acyl CoA thioesterase type III FcoT,gene_id=Rv0098,logic_name=ena,	342.543	330.327	351.303	364.175	0.414709	FALSE	NA	mix	-0.0523921	0.036431	0.0883476
Rv0099	Rv0099	fadD10	Name=fadD10,biotype=protein_coding,description=Possible fatty-acid-CoA ligase FadD10 (fatty-acid-CoA synthetase) (fatty-acid-CoA synthase),gene_id=Rv0099,logic_name=ena,	405.549	494.936	427.689	456.378	0.275953	FALSE	NA	up	0.287366	0.0766849	0.170354
Rv0100	Rv0100	Rv0100	biotype=protein_coding,description=Conserved hypothetical protein,gene_id=Rv0100,logic_name=ena,	317.294	293.931	362.852	402.236	0.262801	FALSE	NA	mix	-0.110345	0.193561	0.34222
Rv0102	Rv0102	Rv0102	biotype=protein_coding,description=Probable conserved integral membrane protein,gene_id=Rv0102,logic_name=ena,	846.536	956.422	972.796	903.87	0.288855	FALSE	NA	up	0.176077	0.200567	0.0945452
Rv0103c	Rv0103c	ctpB	Name=ctpB,biotype=protein_coding,description=Probable cation-transporter P-type ATPase B CtpB,gene_id=Rv0103c,logic_name=ena,	1284.45	1527.09	1876.18	1671.63	0.00384311	TRUE	WT_C6	up	0.249632	0.546648	0.380105
Rv0104	Rv0104	Rv0104	biotype=protein_coding,description=Conserved hypothetical protein,gene_id=Rv0104,logic_name=ena,	276.723	189.261	173.91	300.196	0.0453499	TRUE	WT_C3	mix	-0.548068	-0.670106	0.117463
Rv0105c	Rv0105c	rpmB1	Name=rpmB1,biotype=protein_coding,description=50S ribosomal protein L28-1 RpmB1,gene_id=Rv0105c,logic_name=ena,	9.58116	8.44375	7.74273	85.5344	0.093957	FALSE	NA	mix	-0.182316	-0.307359	3.15823
Rv0106	Rv0106	Rv0106	biotype=protein_coding,description=Conserved hypothetical protein,gene_id=Rv0106,logic_name=ena,	141.681	284.376	171.958	1568.24	0.015996	TRUE	WT_C2	up	1.00515	0.27941	3.46843
Rv0107c	Rv0107c	ctpI	Name=ctpI,biotype=protein_coding,description=Probable cation-transporter ATPase I CtpI,gene_id=Rv0107c,logic_name=ena,	2930.99	1728.14	1289.1	2222.42	7.63254e-05	TRUE	WT_C3	down	-0.762163	-1.18503	-0.399254
Rv0109	Rv0109	PE_PGRS1	Name=PE_PGRS1,biotype=protein_coding,description=PE-PGRS family protein PE_PGRS1,gene_id=Rv0109,logic_name=ena,	230.176	226.115	223.291	381.472	0.154529	FALSE	NA	mix	-0.0256754	-0.0438123	0.728842
Rv0110	Rv0110	Rv0110	biotype=protein_coding,description=Probable conserved integral membrane protein,gene_id=Rv0110,logic_name=ena,	548.451	588.364	553.514	504.619	0.403185	FALSE	NA	mix	0.101345	0.0132572	-0.120168
Rv0111	Rv0111	Rv0111	biotype=protein_coding,description=Possible transmembrane acyltransferase,gene_id=Rv0111,logic_name=ena,	388.418	1227.2	676.539	272.161	0.00018621	TRUE	WT_C4	mix	1.65969	0.800563	-0.51315
Rv0112	Rv0112	gca	Name=gca,biotype=protein_coding,description=Possible GDP-mannose 4%2C6-dehydratase Gca (GDP-D-mannose dehydratase),gene_id=Rv0112,logic_name=ena,	1284.3	1986.01	876.964	1151.81	0.187417	FALSE	NA	mix	0.628891	-0.55039	-0.157081
Rv0113	Rv0113	gmhA	Name=gmhA,biotype=protein_coding,description=Probable sedoheptulose-7-phosphate isomerase GmhA (phosphoheptose isomerase),gene_id=Rv0113,logic_name=ena,	605.786	1210.06	557.394	758.047	0.018541	TRUE	WT_C4	mix	0.998194	-0.12011	0.323481
Rv0114	Rv0114	gmhB	Name=gmhB,biotype=protein_coding,description=Possible D-alpha%2Cbeta-D-heptose-1%2C7-biphosphate phosphatase GmhB (D-glycero-D-manno-heptose 7-phosphate kinase),gene_id=Rv0114,logic_name=ena,	622.315	1031.67	361.138	459.361	0.0183366	TRUE	WT_C4	mix	0.729258	-0.785093	-0.438015
Rv0115	Rv0115	hddA	Name=hddA,biotype=protein_coding,description=Possible D-alpha-D-heptose-7-phosphate kinase HddA,gene_id=Rv0115,logic_name=ena,	446.331	601.432	223.008	251.021	0.00275056	TRUE	WT_C5	mix	0.43029	-1.00102	-0.830305
Rv0116c	Rv0116c	ldtA	Name=ldtA,biotype=protein_coding,description=Probable L%2CD-transpeptidase LdtA,gene_id=Rv0116c,logic_name=ena,	571.499	572.581	900.716	1149.46	0.000175159	TRUE	WT_C2	up	0.00272904	0.656322	1.00813
Rv0117	Rv0117	oxyS	Name=oxyS,biotype=protein_coding,description=Oxidative stress response regulatory protein OxyS,gene_id=Rv0117,logic_name=ena,	346.793	424.07	429.729	488.446	0.0349802	TRUE	WT_C6	up	0.290229	0.309356	0.494128
Rv0118c	Rv0118c	oxcA	Name=oxcA,biotype=protein_coding,description=Probable oxalyl-CoA decarboxylase OxcA,gene_id=Rv0118c,logic_name=ena,	870.203	682.102	616.725	1308.49	0.107935	FALSE	NA	mix	-0.351364	-0.496725	0.588476
Rv0119	Rv0119	fadD7	Name=fadD7,biotype=protein_coding,description=Probable fatty-acid-CoA ligase FadD7 (fatty-acid-CoA synthetase) (fatty-acid-CoA synthase),gene_id=Rv0119,logic_name=ena,	436.55	623.037	546.078	981.469	0.00198025	TRUE	WT_C2	up	0.513169	0.32296	1.16879
Rv0121c	Rv0121c	Rv0121c	biotype=protein_coding,description=Conserved protein,gene_id=Rv0121c,logic_name=ena,	447.488	628.741	601.574	540.856	0.0245674	TRUE	WT_C1	up	0.490617	0.426893	0.273396
Rv0122	Rv0122	Rv0122	biotype=protein_coding,description=Hypothetical protein,gene_id=Rv0122,logic_name=ena,	241.745	407.206	712.281	1180.72	0	TRUE	WT_C2	up	0.752273	1.55896	2.28811
Rv0123	Rv0123	Rv0123	biotype=protein_coding,description=Unknown protein,gene_id=Rv0123,logic_name=ena,	127.415	292.032	411.587	521.591	0	TRUE	WT_C6	up	1.19659	1.69166	2.03338
Rv0124	Rv0124	PE_PGRS2	Name=PE_PGRS2,biotype=protein_coding,description=PE-PGRS family protein PE_PGRS2,gene_id=Rv0124,logic_name=ena,	37.7504	38.5662	42.8712	50.9369	0.326842	FALSE	NA	up	0.0308464	0.183518	0.43222
Rv0125	Rv0125	pepA	Name=pepA,biotype=protein_coding,description=Probable serine protease PepA (serine proteinase) (MTB32A),gene_id=Rv0125,logic_name=ena,	1899.46	2072.33	2133.05	2066.66	0.343274	FALSE	NA	up	0.125665	0.167332	0.121714
Rv0126	Rv0126	treS	Name=treS,biotype=protein_coding,description=Trehalose synthase TreS,gene_id=Rv0126,logic_name=ena,	1664.94	1920.24	1544.14	1122.44	0.0613305	FALSE	NA	mix	0.205819	-0.108666	-0.568837
Rv0127	Rv0127	mak	Name=mak,biotype=protein_coding,description=Maltokinase Mak,gene_id=Rv0127,logic_name=ena,	2658.52	2423.53	1949.46	2072.97	0.046176	TRUE	WT_C5	down	-0.133511	-0.447551	-0.358924
Rv0128	Rv0128	Rv0128	biotype=protein_coding,description=Probable conserved transmembrane protein,gene_id=Rv0128,logic_name=ena,	643.62	981.407	636.378	800.047	0.109715	FALSE	NA	mix	0.608642	-0.0163251	0.313875
Rv0129c	Rv0129c	fbpC	Name=fbpC,biotype=protein_coding,description=Secreted antigen 85-C FbpC (85C) (antigen 85 complex C) (AG58C) (mycolyl transferase 85C) (fibronectin-binding protein C),gene_id=Rv0129c,logic_name=ena,	4734.36	4350.01	11050	3499.84	0.105365	FALSE	NA	mix	-0.122153	1.2228	-0.43588
Rv0130	Rv0130	htdZ	Name=htdZ,biotype=protein_coding,description=Probable 3-hydroxyl-thioester dehydratase,gene_id=Rv0130,logic_name=ena,	227.363	584.053	642.488	404.697	0	TRUE	WT_C1	up	1.3611	1.49867	0.831845
Rv0131c	Rv0131c	fadE1	Name=fadE1,biotype=protein_coding,description=Probable acyl-CoA dehydrogenase FadE1,gene_id=Rv0131c,logic_name=ena,	545.531	711.755	906.514	1011.09	0.000115752	TRUE	WT_C6	up	0.38372	0.732669	0.890179
Rv0132c	Rv0132c	fgd2	Name=fgd2,biotype=protein_coding,description=Putative F420-dependent glucose-6-phosphate dehydrogenase Fgd2,gene_id=Rv0132c,logic_name=ena,	172.724	197.474	204.022	230.742	0.172408	FALSE	NA	up	0.193196	0.240259	0.417814
Rv0133	Rv0133	Rv0133	biotype=protein_coding,description=GCN5-related N-acetyltransferase,gene_id=Rv0133,logic_name=ena,	1223.02	1399.83	1162.68	1133.93	0.360635	FALSE	NA	mix	0.194798	-0.0729961	-0.109118
Rv0134	Rv0134	ephF	Name=ephF,biotype=protein_coding,description=Possible epoxide hydrolase EphF (epoxide hydratase) (arene-oxide hydratase),gene_id=Rv0134,logic_name=ena,	2403.39	2018.62	1955.48	1741.03	0.0342964	TRUE	WT_C5	down	-0.251701	-0.297548	-0.465134
Rv0135c	Rv0135c	Rv0135c	biotype=protein_coding,description=Possible transcriptional regulatory protein,gene_id=Rv0135c,logic_name=ena,	1838.63	3410.71	1941.93	1312.36	0.00319637	TRUE	WT_C4	mix	0.891439	0.0788589	-0.486466
Rv0137c	Rv0137c	msrA	Name=msrA,biotype=protein_coding,description=Probable peptide methionine sulfoxide reductase MsrA (protein-methionine-S-oxide reductase) (peptide met(O) reductase),gene_id=Rv0137c,logic_name=ena,	1281.86	1267.07	1167.44	1370.8	0.406586	FALSE	NA	mix	-0.0167394	-0.134881	0.0967803
Rv0138	Rv0138	Rv0138	biotype=protein_coding,description=Conserved hypothetical protein,gene_id=Rv0138,logic_name=ena,	814.553	930.487	760.223	662.954	0.250572	FALSE	NA	mix	0.191978	-0.0995864	-0.2971
Rv0139	Rv0139	Rv0139	biotype=protein_coding,description=Possible oxidoreductase,gene_id=Rv0139,logic_name=ena,	1525.61	1282.57	1017.2	1197.53	0.0169918	TRUE	WT_C5	down	-0.250346	-0.584781	-0.349322
Rv0140	Rv0140	Rv0140	biotype=protein_coding,description=Conserved protein,gene_id=Rv0140,logic_name=ena,	1434.84	1743.37	1805.64	1274.79	0.155474	FALSE	NA	mix	0.280995	0.331625	-0.170632
Rv0141c	Rv0141c	Rv0141c	biotype=protein_coding,description=Unknown protein,gene_id=Rv0141c,logic_name=ena,	1876.34	1769.13	1983.46	2656.61	0.134444	FALSE	NA	mix	-0.0848796	0.0800971	0.501664
Rv0142	Rv0142	Rv0142	biotype=protein_coding,description=Conserved hypothetical protein,gene_id=Rv0142,logic_name=ena,	1021.37	780.866	919.582	1914.53	0.0106361	TRUE	WT_C2	mix	-0.387353	-0.15145	0.906494
Rv0143c	Rv0143c	Rv0143c	biotype=protein_coding,description=Probable conserved transmembrane protein,gene_id=Rv0143c,logic_name=ena,	1253.74	1327.59	1131.81	1200.12	0.392432	FALSE	NA	mix	0.0825762	-0.147598	-0.0630537
Rv0144	Rv0144	Rv0144	biotype=protein_coding,description=Probable transcriptional regulatory protein (possibly TetR-family),gene_id=Rv0144,logic_name=ena,	12219.2	8160.93	5345.97	8165.51	0.000379566	TRUE	WT_C3	down	-0.582346	-1.19263	-0.581537
Rv0145	Rv0145	Rv0145	biotype=protein_coding,description=Possible S-adenosylmethionine-dependent methyltransferase,gene_id=Rv0145,logic_name=ena,	10716.8	5291.17	6344.6	9487.75	0.00262517	TRUE	WT_C3	down	-1.01821	-0.756271	-0.175736
Rv0146	Rv0146	Rv0146	biotype=protein_coding,description=Possible S-adenosylmethionine-dependent methyltransferase,gene_id=Rv0146,logic_name=ena,	1306.56	1117.53	1858.4	1125.89	0.304149	FALSE	NA	mix	-0.225459	0.50828	-0.214708
Rv0147	Rv0147	Rv0147	biotype=protein_coding,description=Probable aldehyde dehydrogenase (NAD+) dependent,gene_id=Rv0147,logic_name=ena,	2057.12	1800.03	2640.35	2353.41	0.175669	FALSE	NA	mix	-0.192607	0.360105	0.194127
Rv0148	Rv0148	Rv0148	biotype=protein_coding,description=Probable short-chain type dehydrogenase/reductase,gene_id=Rv0148,logic_name=ena,	3811.45	3535.62	5235.48	4053.13	0.248926	FALSE	NA	mix	-0.108376	0.457982	0.0886977
Rv0149	Rv0149	Rv0149	biotype=protein_coding,description=Possible quinone oxidoreductase (NADPH,quinone oxidoreductase) (zeta-crystallin),gene_id=Rv0149,logic_name=ena,	4330.42	4219.18	5745.77	3904.21	0.335805	FALSE	NA	mix	-0.0375441	0.407994	-0.149479
Rv0150c	Rv0150c	Rv0150c	biotype=protein_coding,description=Conserved hypothetical protein,gene_id=Rv0150c,logic_name=ena,	74.6776	126.252	70.7529	62.672	0.196024	FALSE	NA	mix	0.757555	-0.0778859	-0.252854
Rv0151c	Rv0151c	PE1	Name=PE1,biotype=protein_coding,description=PE family protein PE1,gene_id=Rv0151c,logic_name=ena,	530.366	465.52	321.054	377.031	0.0579255	FALSE	NA	down	-0.188145	-0.724172	-0.492307
Rv0153c	Rv0153c	ptbB	Name=ptbB,biotype=protein_coding,description=Phosphotyrosine protein phosphatase PTPB (protein-tyrosine-phosphatase) (PTPase),gene_id=Rv0153c,logic_name=ena,	1151.42	1524.08	1795.19	1253.48	0.00377073	TRUE	WT_C1	up	0.404524	0.640722	0.122524
Rv0154c	Rv0154c	fadE2	Name=fadE2,biotype=protein_coding,description=Probable acyl-CoA dehydrogenase FadE2,gene_id=Rv0154c,logic_name=ena,	1439.39	1686.89	1848.41	1440.14	0.196572	FALSE	NA	up	0.228913	0.360833	0.000758589
Rv0155	Rv0155	pntAa	Name=pntAa,biotype=protein_coding,description=Probable NAD(P) transhydrogenase (subunit alpha) PntAa [first part%3B catalytic part] (pyridine nucleotide transhydrogenase subunit alpha) (nicotinamide nucleotide transhydrogenase subunit alpha),gene_id=Rv0155,logic_name=ena,	852.062	2005.01	1461.51	782.7	0.000232634	TRUE	WT_C4	mix	1.23458	0.778432	-0.122499
Rv0156	Rv0156	pntAb	Name=pntAb,biotype=protein_coding,description=Probable NAD(P) transhydrogenase (subunit alpha) PntAb [second part%3B integral membrane protein] (pyridine nucleotide transhydrogenase subunit alpha) (nicotinamide nucleotide transhydrogenase subunit alpha),gene_id=Rv0156,logic_name=ena,	1128.82	2725.83	1940.5	1078.4	0.000131023	TRUE	WT_C4	mix	1.27188	0.781614	-0.0659271
Rv0157	Rv0157	pntB	Name=pntB,biotype=protein_coding,description=Probable NAD(P) transhydrogenase (subunit beta) PntB [integral membrane protein] (pyridine nucleotide transhydrogenase subunit beta) (nicotinamide nucleotide transhydrogenase subunit beta),gene_id=Rv0157,logic_name=ena,	2277.3	2895.27	2181.81	1686.82	0.0956577	FALSE	NA	mix	0.346374	-0.0618006	-0.433017
Rv0157A	Rv0157A	Rv0157A	biotype=protein_coding,description=Conserved protein,gene_id=Rv0157A,logic_name=ena,	2100.67	1502.35	2632.38	6723.15	7.05061e-05	TRUE	WT_C2	mix	-0.483627	0.325517	1.67829
Rv0158	Rv0158	Rv0158	biotype=protein_coding,description=Probable transcriptional regulatory protein (possibly TetR-family),gene_id=Rv0158,logic_name=ena,	1731.79	1764.72	916.257	750.332	0.00248142	TRUE	WT_C5	mix	0.0271698	-0.918442	-1.20667
Rv0159c	Rv0159c	PE3	Name=PE3,biotype=protein_coding,description=PE family protein PE3,gene_id=Rv0159c,logic_name=ena,	113.421	200.066	186.708	166.81	0.00179504	TRUE	WT_C1	up	0.818797	0.719105	0.556526
Rv0160c	Rv0160c	PE4	Name=PE4,biotype=protein_coding,description=PE family protein PE4,gene_id=Rv0160c,logic_name=ena,	41.6047	93.9374	67.1026	55.8164	0.00421384	TRUE	WT_C4	up	1.17495	0.689624	0.423943
Rv0161	Rv0161	Rv0161	biotype=protein_coding,description=Possible oxidoreductase,gene_id=Rv0161,logic_name=ena,	173.105	329.684	354.739	249.801	6.77008e-05	TRUE	WT_C1	up	0.929433	1.03511	0.529128
Rv0162c	Rv0162c	adhE1	Name=adhE1,biotype=protein_coding,description=Probable zinc-type alcohol dehydrogenase (E subunit) AdhE1,gene_id=Rv0162c,logic_name=ena,	380.717	311.048	258.19	334.913	0.179943	FALSE	NA	down	-0.291584	-0.560286	-0.184935
Rv0163	Rv0163	Rv0163	biotype=protein_coding,description=Conserved protein,gene_id=Rv0163,logic_name=ena,	398.29	452.031	508.884	549.721	0.0851958	FALSE	NA	up	0.182603	0.353521	0.464883
Rv0164	Rv0164	TB18.5	Name=TB18.5,biotype=protein_coding,description=Conserved protein TB18.5,gene_id=Rv0164,logic_name=ena,	3770.19	5935.84	5889.85	4884.1	0.000707943	TRUE	WT_C1	up	0.654817	0.643596	0.373456
Rv0165c	Rv0165c	mce1R	Name=mce1R,biotype=protein_coding,description=Probable transcriptional regulatory protein Mce1R (probably GntR-family),gene_id=Rv0165c,logic_name=ena,	2263.63	823.922	213.596	1614.84	5.56466e-05	TRUE	WT_C3	down	-1.45806	-3.40568	-0.487248
Rv0167	Rv0167	yrbE1A	Name=yrbE1A,biotype=protein_coding,description=Conserved integral membrane protein YrbE1A,gene_id=Rv0167,logic_name=ena,	10386.9	5113.18	3126.11	9902.74	0.00449079	TRUE	WT_C3	down	-1.02247	-1.73232	-0.0688631
Rv0168	Rv0168	yrbE1B	Name=yrbE1B,biotype=protein_coding,description=Conserved integral membrane protein YrbE1B,gene_id=Rv0168,logic_name=ena,	3272.93	2587.42	1659.2	3091.04	0.031445	TRUE	WT_C3	down	-0.339071	-0.980097	-0.0824892
Rv0169	Rv0169	mce1A	Name=mce1A,biotype=protein_coding,description=Mce-family protein Mce1A,gene_id=Rv0169,logic_name=ena,	6390.16	4646.9	3446.8	6263.66	0.0295199	TRUE	WT_C3	down	-0.459584	-0.890595	-0.028847
Rv0170	Rv0170	mce1B	Name=mce1B,biotype=protein_coding,description=Mce-family protein Mce1B,gene_id=Rv0170,logic_name=ena,	5497.45	3697.72	3222.23	5402.1	0.0389618	TRUE	WT_C3	down	-0.572126	-0.770703	-0.0252423
Rv0171	Rv0171	mce1C	Name=mce1C,biotype=protein_coding,description=Mce-family protein Mce1C,gene_id=Rv0171,logic_name=ena,	8420.43	4636.75	4818.92	9888.88	0.013422	TRUE	WT_C2	mix	-0.860779	-0.805184	0.231913
Rv0172	Rv0172	mce1D	Name=mce1D,biotype=protein_coding,description=Mce-family protein Mce1D,gene_id=Rv0172,logic_name=ena,	9173.19	4409.97	3689.39	6885.42	0.000184772	TRUE	WT_C3	down	-1.05666	-1.31404	-0.413879
Rv0173	Rv0173	lprK	Name=lprK,biotype=protein_coding,description=Possible Mce-family lipoprotein LprK (Mce-family lipoprotein Mce1E),gene_id=Rv0173,logic_name=ena,	7646.71	3433.14	3033.98	5008.91	0	TRUE	WT_C3	down	-1.15531	-1.33363	-0.610342
Rv0174	Rv0174	mce1F	Name=mce1F,biotype=protein_coding,description=Mce-family protein Mce1F,gene_id=Rv0174,logic_name=ena,	26388	18464.8	17545.9	27806.8	0.110048	FALSE	NA	mix	-0.515106	-0.588746	0.0755573
Rv0175	Rv0175	Rv0175	biotype=protein_coding,description=Probable conserved Mce associated membrane protein,gene_id=Rv0175,logic_name=ena,	24337	16796	16517	27549.8	0.0974537	FALSE	NA	mix	-0.535035	-0.559202	0.178894
Rv0176	Rv0176	Rv0176	biotype=protein_coding,description=Probable conserved Mce associated transmembrane protein,gene_id=Rv0176,logic_name=ena,	7130.43	6669.18	4374.6	3898.19	0.00392276	TRUE	WT_C5	down	-0.096479	-0.704837	-0.871183
Rv0177	Rv0177	Rv0177	biotype=protein_coding,description=Probable conserved Mce associated protein,gene_id=Rv0177,logic_name=ena,	9344.45	8787.05	7257.54	7001.9	0.104441	FALSE	NA	down	-0.088731	-0.364629	-0.416363
Rv0178	Rv0178	Rv0178	biotype=protein_coding,description=Probable conserved Mce associated membrane protein,gene_id=Rv0178,logic_name=ena,	8090.15	7863.42	7071.89	6932.98	0.3238	FALSE	NA	down	-0.04101	-0.194071	-0.222692
Rv0179c	Rv0179c	lprO	Name=lprO,biotype=protein_coding,description=Possible lipoprotein LprO,gene_id=Rv0179c,logic_name=ena,	3212.74	2506.12	5410.29	1852.35	0.109406	FALSE	NA	mix	-0.358344	0.751904	-0.794443
Rv0180c	Rv0180c	Rv0180c	biotype=protein_coding,description=Probable conserved transmembrane protein,gene_id=Rv0180c,logic_name=ena,	859.576	1094.07	1062.21	885.921	0.139131	FALSE	NA	up	0.348013	0.305368	0.0435532
Rv0182c	Rv0182c	sigG	Name=sigG,biotype=protein_coding,description=Probable alternative RNA polymerase sigma factor SigG (RNA polymerase ECF type sigma factor),gene_id=Rv0182c,logic_name=ena,	1124.92	1201.51	1114.02	1075.1	0.409513	FALSE	NA	mix	0.0950307	-0.0140487	-0.0653502
Rv0183	Rv0183	Rv0183	biotype=protein_coding,description=Possible lysophospholipase,gene_id=Rv0183,logic_name=ena,	1377.84	1982	1960.56	1385.48	0.0343187	TRUE	WT_C1	up	0.524553	0.508864	0.00798701
Rv0184	Rv0184	Rv0184	biotype=protein_coding,description=Conserved hypothetical protein,gene_id=Rv0184,logic_name=ena,	1827.7	2111.63	1686.07	1134.58	0.0891706	FALSE	NA	mix	0.208326	-0.116363	-0.687865
Rv0185	Rv0185	Rv0185	biotype=protein_coding,description=Conserved hypothetical protein,gene_id=Rv0185,logic_name=ena,	1270.93	1409.29	1086.16	839.372	0.062288	FALSE	NA	mix	0.149086	-0.226652	-0.598502
Rv0186	Rv0186	bglS	Name=bglS,biotype=protein_coding,description=Probable beta-glucosidase BglS (gentiobiase) (cellobiase) (beta-D-glucoside glucohydrolase),gene_id=Rv0186,logic_name=ena,	1592.08	1784.93	1391.37	1188.98	0.211842	FALSE	NA	mix	0.164956	-0.1944	-0.421189
Rv0186A	Rv0186A	mymT	Name=mymT,biotype=protein_coding,description=Metallothionein%2C MymT,gene_id=Rv0186A,logic_name=ena,	5972.66	68283.6	10329.7	9197.68	0.0764682	FALSE	NA	up	3.51509	0.790355	0.622896
Rv0187	Rv0187	Rv0187	biotype=protein_coding,description=Probable O-methyltransferase,gene_id=Rv0187,logic_name=ena,	540.853	963.937	606.318	507.185	0.121529	FALSE	NA	mix	0.833701	0.164838	-0.092724
Rv0188	Rv0188	Rv0188	biotype=protein_coding,description=Probable conserved transmembrane protein,gene_id=Rv0188,logic_name=ena,	1034.57	1481.41	1825.75	2530.79	0	TRUE	WT_C6	up	0.517943	0.819462	1.29056
Rv0189c	Rv0189c	ilvD	Name=ilvD,biotype=protein_coding,description=Probable dihydroxy-acid dehydratase IlvD (dad),gene_id=Rv0189c,logic_name=ena,	3721.12	3220.92	3413.09	2967.97	0.181358	FALSE	NA	down	-0.208264	-0.124658	-0.32626
Rv0190	Rv0190	Rv0190	biotype=protein_coding,description=Conserved protein,gene_id=Rv0190,logic_name=ena,	2657.49	9718.32	2706.38	1620.72	0.043494	TRUE	WT_C4	mix	1.87064	0.0263017	-0.71343
Rv0191	Rv0191	Rv0191	biotype=protein_coding,description=Probable conserved integral membrane protein,gene_id=Rv0191,logic_name=ena,	2383.7	7108.14	2422.17	1282.1	0.0163947	TRUE	WT_C4	mix	1.57627	0.0230933	-0.894694
Rv0192	Rv0192	Rv0192	biotype=protein_coding,description=Conserved hypothetical protein,gene_id=Rv0192,logic_name=ena,	1940.36	2483.74	1839.24	1593.43	0.157694	FALSE	NA	mix	0.356187	-0.0772175	-0.284193
Rv0192A	Rv0192A	Rv0192A	biotype=protein_coding,description=Conserved secreted protein,gene_id=Rv0192A,logic_name=ena,	1162.11	1175.46	984.907	960.35	0.258922	FALSE	NA	mix	0.0164772	-0.238693	-0.27512
Rv0193c	Rv0193c	Rv0193c	biotype=protein_coding,description=Hypothetical protein,gene_id=Rv0193c,logic_name=ena,	236.394	383.966	356.731	476.363	6.57815e-05	TRUE	WT_C6	up	0.699786	0.593647	1.01087
Rv0195	Rv0195	Rv0195	biotype=protein_coding,description=Possible two component transcriptional regulatory protein (probably LuxR-family),gene_id=Rv0195,logic_name=ena,	35.8682	82.0752	92.9341	140.172	6.21003e-05	TRUE	WT_C6	up	1.19424	1.3735	1.96642
Rv0196	Rv0196	Rv0196	biotype=protein_coding,description=Possible transcriptional regulatory protein,gene_id=Rv0196,logic_name=ena,	152.236	751.409	333.318	243.918	4.0513e-05	TRUE	WT_C4	up	2.30329	1.13059	0.680082
Rv0197	Rv0197	Rv0197	biotype=protein_coding,description=Possible oxidoreductase,gene_id=Rv0197,logic_name=ena,	399.16	1078.67	656.583	490.95	7.57815e-05	TRUE	WT_C4	up	1.43421	0.718011	0.298609
Rv0198c	Rv0198c	zmp1	Name=zmp1,biotype=protein_coding,description=Probable zinc metalloprotease Zmp1,gene_id=Rv0198c,logic_name=ena,	3236.23	3531.84	3335.56	3072.76	0.399442	FALSE	NA	mix	0.126106	0.0436157	-0.0747801
Rv0199	Rv0199	Rv0199	biotype=protein_coding,description=Probable conserved membrane protein,gene_id=Rv0199,logic_name=ena,	587.564	981.279	931.22	748.754	0.000299769	TRUE	WT_C1	up	0.739917	0.664374	0.349745
Rv0200	Rv0200	Rv0200	biotype=protein_coding,description=Possible conserved transmembrane protein,gene_id=Rv0200,logic_name=ena,	968.985	1382.52	1377.41	1142.02	0.00852788	TRUE	WT_C1	up	0.512759	0.507412	0.237043
Rv0201c	Rv0201c	Rv0201c	biotype=protein_coding,description=Conserved protein,gene_id=Rv0201c,logic_name=ena,	1968.08	2095.04	1738.37	1437.37	0.185277	FALSE	NA	mix	0.0901837	-0.179057	-0.45336
Rv0202c	Rv0202c	mmpL11	Name=mmpL11,biotype=protein_coding,description=Probable conserved transmembrane transport protein MmpL11,gene_id=Rv0202c,logic_name=ena,	4933.91	3974.78	4258.03	6188.43	0.144273	FALSE	NA	mix	-0.311859	-0.212547	0.326842
Rv0203	Rv0203	Rv0203	biotype=protein_coding,description=Possible exported protein,gene_id=Rv0203,logic_name=ena,	841.483	1738.6	1292.47	951.78	0.00466966	TRUE	WT_C4	up	1.04692	0.61912	0.177695
Rv0204c	Rv0204c	Rv0204c	biotype=protein_coding,description=Probable conserved transmembrane protein,gene_id=Rv0204c,logic_name=ena,	1011.25	831.398	1020.99	873.694	0.319186	FALSE	NA	mix	-0.282524	0.0138396	-0.210934
Rv0205	Rv0205	Rv0205	biotype=protein_coding,description=Probable conserved transmembrane protein,gene_id=Rv0205,logic_name=ena,	675.973	793.485	622.158	528.454	0.191055	FALSE	NA	mix	0.231237	-0.119686	-0.355189
Rv0207c	Rv0207c	Rv0207c	biotype=protein_coding,description=Conserved hypothetical protein,gene_id=Rv0207c,logic_name=ena,	5035.2	4119.37	4002.59	3049.58	0.0187811	TRUE	WT_C5	down	-0.289627	-0.331116	-0.723438
Rv0208c	Rv0208c	Rv0208c	biotype=protein_coding,description=Hypothetical methlytransferase (methylase),gene_id=Rv0208c,logic_name=ena,	1610.11	1020.38	1410.19	819.988	0.0019612	TRUE	WT_C5	down	-0.658057	-0.191268	-0.973484
Rv0209	Rv0209	Rv0209	biotype=protein_coding,description=Hypothetical protein,gene_id=Rv0209,logic_name=ena,	454.119	448.323	534.855	679.238	0.0815897	FALSE	NA	mix	-0.0185326	0.236076	0.580848
Rv0210	Rv0210	Rv0210	biotype=protein_coding,description=Hypothetical protein,gene_id=Rv0210,logic_name=ena,	336.394	359.726	442.742	475.546	0.0558328	FALSE	NA	up	0.0967425	0.396312	0.49943
Rv0211	Rv0211	pckA	Name=pckA,biotype=protein_coding,description=Probable iron-regulated phosphoenolpyruvate carboxykinase [GTP] PckA (phosphoenolpyruvate carboxylase) (PEPCK)(pep carboxykinase),gene_id=Rv0211,logic_name=ena,	3558.48	4024.49	16583.2	10265.7	0	TRUE	WT_C6	up	0.177543	2.22039	1.5285
Rv0212c	Rv0212c	nadR	Name=nadR,biotype=protein_coding,description=Possible transcriptional regulatory protein NadR (probably AsnC-family),gene_id=Rv0212c,logic_name=ena,	499.916	468.621	535.729	907.294	0.0915776	FALSE	NA	mix	-0.0932638	0.0998182	0.859884
Rv0213c	Rv0213c	Rv0213c	biotype=protein_coding,description=Possible methyltransferase (methylase),gene_id=Rv0213c,logic_name=ena,	321.738	346.843	373.348	592.248	0.036069	TRUE	WT_C2	up	0.108397	0.214635	0.880315
Rv0214	Rv0214	fadD4	Name=fadD4,biotype=protein_coding,description=Probable fatty-acid-CoA ligase FadD4 (fatty-acid-CoA synthetase) (fatty-acid-CoA synthase),gene_id=Rv0214,logic_name=ena,	171.18	333.302	346.004	267.859	6.46157e-05	TRUE	WT_C1	up	0.961314	1.01527	0.645958
Rv0215c	Rv0215c	fadE3	Name=fadE3,biotype=protein_coding,description=Probable acyl-CoA dehydrogenase FadE3,gene_id=Rv0215c,logic_name=ena,	760.262	953.851	813.067	758.53	0.319959	FALSE	NA	mix	0.327268	0.096878	-0.00329011
Rv0216	Rv0216	Rv0216	biotype=protein_coding,description=Double hotdog hydratase,gene_id=Rv0216,logic_name=ena,	288.444	281.591	239.214	316.665	0.393663	FALSE	NA	mix	-0.0346909	-0.269988	0.134668
Rv0217c	Rv0217c	lipW	Name=lipW,biotype=protein_coding,description=Possible esterase LipW,gene_id=Rv0217c,logic_name=ena,	268.176	325.353	338.411	242.914	0.229841	FALSE	NA	mix	0.278828	0.335599	-0.142731
Rv0219	Rv0219	Rv0219	biotype=protein_coding,description=Probable conserved transmembrane protein,gene_id=Rv0219,logic_name=ena,	91.8872	129.78	124.739	154.965	0.00659677	TRUE	WT_C6	up	0.498129	0.440979	0.754007
Rv0220	Rv0220	lipC	Name=lipC,biotype=protein_coding,description=Probable esterase LipC,gene_id=Rv0220,logic_name=ena,	5081.2	4718.55	4634.68	4995.32	0.40452	FALSE	NA	down	-0.106827	-0.1327	-0.0245908
Rv0221	Rv0221	Rv0221	biotype=protein_coding,description=Possible triacylglycerol synthase (diacylglycerol acyltransferase),gene_id=Rv0221,logic_name=ena,	2430.51	2249.7	2111.43	2214.73	0.291591	FALSE	NA	down	-0.111522	-0.203039	-0.134123
Rv0222	Rv0222	echA1	Name=echA1,biotype=protein_coding,description=Probable enoyl-CoA hydratase EchA1 (enoyl hydrase) (unsaturated acyl-CoA hydratase) (crotonase),gene_id=Rv0222,logic_name=ena,	1726.56	1130.78	1488.94	1543.27	0.0713721	FALSE	NA	down	-0.610584	-0.213609	-0.161902
Rv0223c	Rv0223c	Rv0223c	biotype=protein_coding,description=Probable aldehyde dehydrogenase,gene_id=Rv0223c,logic_name=ena,	444.377	481.098	384.567	417.967	0.382403	FALSE	NA	mix	0.114546	-0.20855	-0.0883961
Rv0224c	Rv0224c	Rv0224c	biotype=protein_coding,description=Possible methyltransferase (methylase),gene_id=Rv0224c,logic_name=ena,	525.797	820.86	547.313	645.599	0.118697	FALSE	NA	up	0.642631	0.0578599	0.296132
Rv0225	Rv0225	Rv0225	biotype=protein_coding,description=Possible conserved protein,gene_id=Rv0225,logic_name=ena,	1812.89	1685.66	1626.8	1400.2	0.196129	FALSE	NA	down	-0.104978	-0.156256	-0.372662
Rv0226c	Rv0226c	Rv0226c	biotype=protein_coding,description=Probable conserved transmembrane protein,gene_id=Rv0226c,logic_name=ena,	1060.1	1322.33	1004.28	840.611	0.176241	FALSE	NA	mix	0.31888	-0.0780408	-0.334688
Rv0227c	Rv0227c	Rv0227c	biotype=protein_coding,description=Probable conserved membrane protein,gene_id=Rv0227c,logic_name=ena,	3191.61	3825.35	2944.48	2796.28	0.343994	FALSE	NA	mix	0.261309	-0.11627	-0.190778
Rv0228	Rv0228	Rv0228	biotype=protein_coding,description=Probable integral membrane acyltransferase,gene_id=Rv0228,logic_name=ena,	479.541	454.756	374.441	334.134	0.0891438	FALSE	NA	down	-0.0765612	-0.356917	-0.521229
Rv0229c	Rv0229c	Rv0229c	biotype=protein_coding,description=Possible conserved membrane protein with PIN domain,gene_id=Rv0229c,logic_name=ena,	2772.93	1449.07	1406.74	1436.66	0	TRUE	WT_C3	down	-0.936285	-0.979058	-0.948692
Rv0230c	Rv0230c	php	Name=php,biotype=protein_coding,description=Probable phosphotriesterase Php (parathion hydrolase) (PTE) (aryldialkylphosphatase) (paraoxonase) (a-esterase) (aryltriphosphatase) (paraoxon hydrolase),gene_id=Rv0230c,logic_name=ena,	5613.96	2891.67	5037.53	7333.08	0.0975142	FALSE	NA	mix	-0.957114	-0.156301	0.3854
Rv0231	Rv0231	fadE4	Name=fadE4,biotype=protein_coding,description=Probable acyl-CoA dehydrogenase FadE4,gene_id=Rv0231,logic_name=ena,	573.96	923.424	861.827	1295.93	0	TRUE	WT_C2	up	0.686044	0.586449	1.17496
Rv0233	Rv0233	nrdB	Name=nrdB,biotype=protein_coding,description=Ribonucleoside-diphosphate reductase (beta chain) NrdB (ribonucleotide reductase small chain),gene_id=Rv0233,logic_name=ena,	3447.79	1435.39	1192.51	4536.36	0	TRUE	WT_C2	mix	-1.26423	-1.53167	0.395861
Rv0234c	Rv0234c	gabD1	Name=gabD1,biotype=protein_coding,description=Succinate-semialdehyde dehydrogenase [NADP+] dependent (SSDH) GabD1,gene_id=Rv0234c,logic_name=ena,	911.051	1107.29	1077.24	850.613	0.269101	FALSE	NA	mix	0.281434	0.241737	-0.0990292
Rv0235c	Rv0235c	Rv0235c	biotype=protein_coding,description=Probable conserved transmembrane protein,gene_id=Rv0235c,logic_name=ena,	2249.36	932.933	719.906	718.507	0.000385486	TRUE	WT_C3	down	-1.26967	-1.64363	-1.64644
Rv0236A	Rv0236A	Rv0236A	biotype=protein_coding,description=Small secreted protein,gene_id=Rv0236A,logic_name=ena,	6324.6	7456.95	6672.74	5932.82	0.377587	FALSE	NA	mix	0.237611	0.0773041	-0.0922559
Rv0236c	Rv0236c	aftD	Name=aftD,biotype=protein_coding,description=Possible arabinofuranosyltransferase AftD,gene_id=Rv0236c,logic_name=ena,	2900.49	1398.85	1133.3	1106.03	0	TRUE	WT_C5	down	-1.05205	-1.35576	-1.3909
Rv0237	Rv0237	lpqI	Name=lpqI,biotype=protein_coding,description=Probable conserved lipoprotein LpqI,gene_id=Rv0237,logic_name=ena,	931.938	1259.12	974.94	688.688	0.11836	FALSE	NA	mix	0.434116	0.0650793	-0.436383
Rv0238	Rv0238	Rv0238	biotype=protein_coding,description=Possible transcriptional regulatory protein (probably TetR-family),gene_id=Rv0238,logic_name=ena,	2965.3	2107.24	1227.42	994.691	2.30354e-05	TRUE	WT_C5	down	-0.492825	-1.27255	-1.57586
Rv0239	Rv0239	vapB24	Name=vapB24,biotype=protein_coding,description=Possible antitoxin VapB24,gene_id=Rv0239,logic_name=ena,	8952.98	6808.97	6479.91	5889.8	0.0266648	TRUE	WT_C5	down	-0.394933	-0.466394	-0.604149
Rv0240	Rv0240	vapC24	Name=vapC24,biotype=protein_coding,description=Possible toxin VapC24. Contains PIN domain.,gene_id=Rv0240,logic_name=ena,	2796.97	2338.2	1303.26	1000.02	0.000932123	TRUE	WT_C5	down	-0.258463	-1.10174	-1.48384
Rv0241c	Rv0241c	htdX	Name=htdX,biotype=protein_coding,description=Probable 3-hydroxyacyl-thioester dehydratase HtdX,gene_id=Rv0241c,logic_name=ena,	3098.85	2821.23	1428.8	1202	0.00166106	TRUE	WT_C5	down	-0.13541	-1.11693	-1.3663
Rv0242c	Rv0242c	fabG4	Name=fabG4,biotype=protein_coding,description=Probable 3-oxoacyl-[acyl-carrier protein] reductase FabG4 (3-ketoacyl-acyl carrier protein reductase),gene_id=Rv0242c,logic_name=ena,	3222.9	1892.56	891.678	802.94	2.29525e-05	TRUE	WT_C5	down	-0.768022	-1.85376	-2.00499
Rv0243	Rv0243	fadA2	Name=fadA2,biotype=protein_coding,description=Probable acetyl-CoA acyltransferase FadA2 (3-ketoacyl-CoA thiolase) (beta-ketothiolase),gene_id=Rv0243,logic_name=ena,	8834.84	4681.31	2626.7	2237.21	4.02574e-05	TRUE	WT_C5	down	-0.916292	-1.74995	-1.9815
Rv0245	Rv0245	Rv0245	biotype=protein_coding,description=Possible oxidoreductase,gene_id=Rv0245,logic_name=ena,	1587.43	1414.47	1542.66	2081.76	0.238899	FALSE	NA	mix	-0.16643	-0.0412763	0.391108
Rv0246	Rv0246	Rv0246	biotype=protein_coding,description=Probable conserved integral membrane protein,gene_id=Rv0246,logic_name=ena,	402.03	622.446	501.201	772.581	0.00412519	TRUE	WT_C2	up	0.630644	0.318086	0.942383
Rv0247c	Rv0247c	Rv0247c	biotype=protein_coding,description=Probable succinate dehydrogenase [iron-sulfur subunit] (succinic dehydrogenase),gene_id=Rv0247c,logic_name=ena,	4684.64	7115.04	7426.04	3587.42	0.0147475	TRUE	WT_C4	mix	0.602934	0.664656	-0.38499
Rv0248c	Rv0248c	Rv0248c	biotype=protein_coding,description=Probable succinate dehydrogenase [iron-sulfur subunit] (succinic dehydrogenase),gene_id=Rv0248c,logic_name=ena,	4232.59	6546.36	6876.76	3373.77	0.0106303	TRUE	WT_C4	mix	0.629152	0.700189	-0.327177
Rv0249c	Rv0249c	Rv0249c	biotype=protein_coding,description=Probable succinate dehydrogenase [membrane anchor subunit] (succinic dehydrogenase),gene_id=Rv0249c,logic_name=ena,	4661.37	5948.43	5023.87	3245.85	0.0974549	FALSE	NA	mix	0.351756	0.108045	-0.522158
Rv0250c	Rv0250c	Rv0250c	biotype=protein_coding,description=Conserved protein,gene_id=Rv0250c,logic_name=ena,	9316.71	10078.9	3073.11	5593.94	0.00169139	TRUE	WT_C5	mix	0.113451	-1.60012	-0.735957
Rv0251c	Rv0251c	hsp	Name=hsp,biotype=protein_coding,description=Heat shock protein Hsp (heat-stress-induced ribosome-binding protein A),gene_id=Rv0251c,logic_name=ena,	596.51	1916.57	1451.29	898.347	0	TRUE	WT_C4	up	1.68391	1.28272	0.590726
Rv0252	Rv0252	nirB	Name=nirB,biotype=protein_coding,description=Probable nitrite reductase [NAD(P)H] large subunit [FAD flavoprotein] NirB,gene_id=Rv0252,logic_name=ena,	242.461	263.288	266.115	272.233	0.385888	FALSE	NA	up	0.118889	0.134296	0.167086
Rv0253	Rv0253	nirD	Name=nirD,biotype=protein_coding,description=Probable nitrite reductase [NAD(P)H] small subunit NirD,gene_id=Rv0253,logic_name=ena,	128.48	227.216	183.203	207.228	0.00518246	TRUE	WT_C1	up	0.822525	0.511903	0.689674
Rv0254c	Rv0254c	cobU	Name=cobU,biotype=protein_coding,description=Probable bifunctional cobalamin biosynthesis protein CobU, cobinamide kinase + cobinamide phosphate guanylyltransferase,gene_id=Rv0254c,logic_name=ena,	325.456	433.458	397.106	572.649	0.00521642	TRUE	WT_C2	up	0.413432	0.287065	0.815191
Rv0255c	Rv0255c	cobQ1	Name=cobQ1,biotype=protein_coding,description=Probable cobyric acid synthase CobQ1,gene_id=Rv0255c,logic_name=ena,	674.45	822.44	879.098	1291.8	0.000218049	TRUE	WT_C2	up	0.286198	0.382312	0.937598
Rv0256c	Rv0256c	PPE2	Name=PPE2,biotype=protein_coding,description=PPE family protein PPE2,gene_id=Rv0256c,logic_name=ena,	829.83	1118.64	1332.14	2049.23	0	TRUE	WT_C2	up	0.430863	0.682862	1.3042
Rv0257	Rv0257	Rv0257	biotype=protein_coding,description=Conserved hypothetical protein,gene_id=Rv0257,logic_name=ena,	283.746	234.074	215.213	236.475	0.0864804	FALSE	NA	down	-0.277639	-0.398833	-0.262912
Rv0258c	Rv0258c	Rv0258c	biotype=protein_coding,description=Conserved hypothetical protein,gene_id=Rv0258c,logic_name=ena,	260.873	405.696	469.269	472.732	0.000188363	TRUE	WT_C6	up	0.63705	0.847066	0.857674
Rv0260c	Rv0260c	Rv0260c	biotype=protein_coding,description=Possible transcriptional regulatory protein,gene_id=Rv0260c,logic_name=ena,	22.2243	27.1814	30.0179	29.8463	0.212879	FALSE	NA	up	0.290482	0.433689	0.425418
Rv0261c	Rv0261c	narK3	Name=narK3,biotype=protein_coding,description=Probable integral membrane nitrite extrusion protein NarK3 (nitrite facilitator),gene_id=Rv0261c,logic_name=ena,	141.611	135.116	102.07	86.0061	0.120553	FALSE	NA	down	-0.0677371	-0.472374	-0.719426
Rv0262c	Rv0262c	aac	Name=aac,biotype=protein_coding,description=Aminoglycoside 2'-N-acetyltransferase Aac (Aac(2')-IC),gene_id=Rv0262c,logic_name=ena,	2206.04	1845.44	2560.79	3887.17	0.0022462	TRUE	WT_C2	mix	-0.257501	0.215129	0.817259
Rv0263c	Rv0263c	Rv0263c	biotype=protein_coding,description=Conserved hypothetical protein,gene_id=Rv0263c,logic_name=ena,	1718.39	1182.55	2003.33	3358.15	0.000164911	TRUE	WT_C2	mix	-0.539149	0.221346	0.966615
Rv0264c	Rv0264c	Rv0264c	biotype=protein_coding,description=Conserved hypothetical protein,gene_id=Rv0264c,logic_name=ena,	733.384	572.92	775.777	1133.02	0.0417459	TRUE	WT_C2	mix	-0.356235	0.0810744	0.62753
Rv0265c	Rv0265c	Rv0265c	biotype=protein_coding,description=Probable periplasmic iron-transport lipoprotein,gene_id=Rv0265c,logic_name=ena,	948.423	1015.74	1014	853.654	0.374987	FALSE	NA	mix	0.0989298	0.096458	-0.151879
Rv0266c	Rv0266c	oplA	Name=oplA,biotype=protein_coding,description=Probable 5-oxoprolinase OplA (5-oxo-L-prolinase) (pyroglutamase) (5-OPASE),gene_id=Rv0266c,logic_name=ena,	829.285	1105.74	940.692	824.779	0.27066	FALSE	NA	mix	0.41507	0.181855	-0.00786029
Rv0267	Rv0267	narU	Name=narU,biotype=protein_coding,description=Probable integral membrane nitrite extrusion protein NarU (nitrite facilitator),gene_id=Rv0267,logic_name=ena,	34.1609	45.9241	37.6363	38.8201	0.349165	FALSE	NA	up	0.426905	0.139779	0.184455
Rv0268c	Rv0268c	Rv0268c	biotype=protein_coding,description=Hypothetical protein,gene_id=Rv0268c,logic_name=ena,	4009.13	2903.05	3404.56	7750.69	0.00387908	TRUE	WT_C2	mix	-0.465721	-0.235824	0.951034
Rv0269c	Rv0269c	Rv0269c	biotype=protein_coding,description=Conserved hypothetical protein,gene_id=Rv0269c,logic_name=ena,	440.822	574.918	581.1	716.248	0.00141967	TRUE	WT_C6	up	0.383161	0.398591	0.700264
Rv0270	Rv0270	fadD2	Name=fadD2,biotype=protein_coding,description=Probable fatty-acid-CoA ligase FadD2 (fatty-acid-CoA synthetase) (fatty-acid-CoA synthase),gene_id=Rv0270,logic_name=ena,	5874.29	3536.24	3185.16	7134.38	0.0166139	TRUE	WT_C2	mix	-0.732198	-0.883051	0.280373
Rv0272c	Rv0272c	Rv0272c	biotype=protein_coding,description=Unknown protein,gene_id=Rv0272c,logic_name=ena,	1634.2	1192.32	1774.79	2925.73	0.00073835	TRUE	WT_C2	mix	-0.454814	0.119065	0.84021
Rv0273c	Rv0273c	Rv0273c	biotype=protein_coding,description=Possible transcriptional regulatory protein,gene_id=Rv0273c,logic_name=ena,	878.294	680.183	1103.4	1622.06	0.000636153	TRUE	WT_C2	mix	-0.368781	0.329176	0.885052
Rv0274	Rv0274	Rv0274	biotype=protein_coding,description=Conserved protein,gene_id=Rv0274,logic_name=ena,	2288.94	1552.38	1898.77	2635.99	0.102711	FALSE	NA	mix	-0.560199	-0.269613	0.203667
Rv0275c	Rv0275c	Rv0275c	biotype=protein_coding,description=Possible transcriptional regulatory protein (possibly TetR-family),gene_id=Rv0275c,logic_name=ena,	3298.36	3177.31	3347.87	3836.45	0.411111	FALSE	NA	mix	-0.0539455	0.021492	0.218022
Rv0276	Rv0276	Rv0276	biotype=protein_coding,description=Conserved hypothetical protein,gene_id=Rv0276,logic_name=ena,	9345.26	6319.2	10053.1	20546.5	0.00392148	TRUE	WT_C2	mix	-0.564494	0.10534	1.13658
Rv0277A	Rv0277A	vapB25	Name=vapB25,biotype=pseudogene,description=Possible antitoxin VapB25,gene_id=Rv0277A,logic_name=ena,	18431.3	13954.7	18786.8	21684	0.309765	FALSE	NA	mix	-0.401404	0.0275629	0.234478
Rv0277c	Rv0277c	vapC25	Name=vapC25,biotype=protein_coding,description=Possible toxin VapC25. Contains PIN domain.,gene_id=Rv0277c,logic_name=ena,	9984.12	7680.14	6987.75	5235	0.0191232	TRUE	WT_C5	down	-0.378502	-0.514807	-0.931446
Rv0278c	Rv0278c	PE_PGRS3	Name=PE_PGRS3,biotype=protein_coding,description=PE-PGRS family protein PE_PGRS3,gene_id=Rv0278c,logic_name=ena,	149.425	124.327	97.5011	220.375	0.0497142	TRUE	WT_C2	mix	-0.26528	-0.615928	0.56054
Rv0279c	Rv0279c	PE_PGRS4	Name=PE_PGRS4,biotype=protein_coding,description=PE-PGRS family protein PE_PGRS4,gene_id=Rv0279c,logic_name=ena,	269.793	197.849	222.305	649.263	0.0643913	FALSE	NA	mix	-0.447451	-0.279311	1.26695
Rv0280	Rv0280	PPE3	Name=PPE3,biotype=protein_coding,description=PPE family protein PPE3,gene_id=Rv0280,logic_name=ena,	1154.3	114.925	103.165	21243.1	0.019081	TRUE	WT_C2	mix	-3.32826	-3.484	4.2019
Rv0281	Rv0281	Rv0281	biotype=protein_coding,description=Possible S-adenosylmethionine-dependent methyltransferase,gene_id=Rv0281,logic_name=ena,	2133.54	2475.74	2044.43	14709.5	0.0774015	FALSE	NA	mix	0.214611	-0.061554	2.78543
Rv0282	Rv0282	eccA3	Name=eccA3,biotype=protein_coding,description=ESX conserved component EccA3. ESX-3 type VII secretion system protein.,gene_id=Rv0282,logic_name=ena,	17406.3	11690.9	10905.4	34632.1	0.0731599	FALSE	NA	mix	-0.57422	-0.674568	0.992503
Rv0284	Rv0284	eccC3	Name=eccC3,biotype=protein_coding,description=ESX conserved component EccC3. ESX-3 type VII secretion system protein. Possible membrane protein.,gene_id=Rv0284,logic_name=ena,	3953.25	3360.64	2015.54	6051.41	0.18164	FALSE	NA	mix	-0.234302	-0.971869	0.614232
Rv0285	Rv0285	PE5	Name=PE5,biotype=protein_coding,description=PE family protein PE5,gene_id=Rv0285,logic_name=ena,	1972.3	1614.19	1112.75	3822.78	0.106102	FALSE	NA	mix	-0.289072	-0.825752	0.954745
Rv0286	Rv0286	PPE4	Name=PPE4,biotype=protein_coding,description=PPE family protein PPE4,gene_id=Rv0286,logic_name=ena,	4166.43	5096.11	3801.99	18422.4	0.0298874	TRUE	WT_C2	mix	0.290585	-0.132056	2.14458
Rv0287	Rv0287	esxG	Name=esxG,biotype=protein_coding,description=ESAT-6 like protein EsxG (conserved protein TB9.8),gene_id=Rv0287,logic_name=ena,	5949.13	6734.14	5717.83	20727.4	0.0545761	FALSE	NA	mix	0.178815	-0.0572104	1.80079
Rv0288	Rv0288	esxH	Name=esxH,biotype=protein_coding,description=Low molecular weight protein antigen 7 EsxH (10 kDa antigen) (CFP-7) (protein TB10.4),gene_id=Rv0288,logic_name=ena,	12685	15656.2	11886.6	35259.8	0.09245	FALSE	NA	mix	0.303609	-0.0937891	1.4749
Rv0289	Rv0289	espG3	Name=espG3,biotype=protein_coding,description=ESX-3 secretion-associated protein EspG3,gene_id=Rv0289,logic_name=ena,	10640.4	12988.2	9888.95	29568.8	0.0895366	FALSE	NA	mix	0.287656	-0.10566	1.47453
Rv0290	Rv0290	eccD3	Name=eccD3,biotype=protein_coding,description=ESX conserved component EccD3. ESX-3 type VII secretion system protein. Probable transmembrane protein.,gene_id=Rv0290,logic_name=ena,	3359.74	2276.16	1430.31	4915.53	0.123112	FALSE	NA	mix	-0.561748	-1.23203	0.548997
Rv0291	Rv0291	mycP3	Name=mycP3,biotype=protein_coding,description=Probable membrane-anchored mycosin MycP3 (serine protease) (subtilisin-like protease) (subtilase-like) (mycosin-3),gene_id=Rv0291,logic_name=ena,	3708.93	2280.53	1453.3	4649.8	0.109538	FALSE	NA	mix	-0.701632	-1.35167	0.326169
Rv0292	Rv0292	eccE3	Name=eccE3,biotype=protein_coding,description=ESX conserved component EccE3. ESX-3 type VII secretion system protein. Probable transmembrane protein.,gene_id=Rv0292,logic_name=ena,	2830.24	2033.81	1420.47	4381.34	0.113577	FALSE	NA	mix	-0.47674	-0.994555	0.63045
Rv0293c	Rv0293c	Rv0293c	biotype=protein_coding,description=Conserved protein,gene_id=Rv0293c,logic_name=ena,	1844.88	1680.9	2131.2	2506.3	0.0977492	FALSE	NA	mix	-0.134292	0.208142	0.442035
Rv0294	Rv0294	tam	Name=tam,biotype=protein_coding,description=Probable trans-aconitate methyltransferase Tam,gene_id=Rv0294,logic_name=ena,	178.719	235.192	190.946	235.348	0.154227	FALSE	NA	up	0.396142	0.0954698	0.397102
Rv0295c	Rv0295c	Rv0295c	biotype=protein_coding,description=Conserved protein,gene_id=Rv0295c,logic_name=ena,	1499.51	1805.72	1567.31	1346.31	0.279873	FALSE	NA	mix	0.268087	0.0637988	-0.155478
Rv0297	Rv0297	PE_PGRS5	Name=PE_PGRS5,biotype=protein_coding,description=PE-PGRS family protein PE_PGRS5,gene_id=Rv0297,logic_name=ena,	4446.19	2655.94	2754.33	5494.88	0.00686903	TRUE	WT_C2	mix	-0.743347	-0.690865	0.305521
Rv0298	Rv0298	Rv0298	biotype=protein_coding,description=Hypothetical protein,gene_id=Rv0298,logic_name=ena,	8983.9	6471.89	6315.77	6107.71	0.00915009	TRUE	WT_C3	down	-0.473153	-0.508383	-0.556709
Rv0299	Rv0299	Rv0299	biotype=protein_coding,description=Hypothetical protein,gene_id=Rv0299,logic_name=ena,	8176.93	5563.35	5448.4	5066.16	0.00196332	TRUE	WT_C5	down	-0.555605	-0.585727	-0.690667
Rv0300	Rv0300	vapB2	Name=vapB2,biotype=protein_coding,description=Possible antitoxin VapB2,gene_id=Rv0300,logic_name=ena,	7272.1	5139.62	4407.33	4193.56	0.00168261	TRUE	WT_C5	down	-0.500711	-0.722468	-0.794199
Rv0301	Rv0301	vapC2	Name=vapC2,biotype=protein_coding,description=Possible toxin VapC2,gene_id=Rv0301,logic_name=ena,	4636.66	3011.78	2205.37	1556.22	2.55232e-05	TRUE	WT_C5	down	-0.622469	-1.07206	-1.57504
Rv0302	Rv0302	Rv0302	biotype=protein_coding,description=Probable transcriptional regulatory protein (probably TetR/AcrR-family),gene_id=Rv0302,logic_name=ena,	4591.29	3222.42	2161.13	2059.32	0.00177954	TRUE	WT_C5	down	-0.510754	-1.08711	-1.15673
Rv0303	Rv0303	Rv0303	biotype=protein_coding,description=Probable dehydrogenase/reductase,gene_id=Rv0303,logic_name=ena,	1140.17	745.902	545.931	731.487	0.00191909	TRUE	WT_C3	down	-0.612188	-1.06246	-0.640343
Rv0304c	Rv0304c	PPE5	Name=PPE5,biotype=protein_coding,description=PPE family protein PPE5,gene_id=Rv0304c,logic_name=ena,	282.002	175.526	159.169	244.49	0.0103987	TRUE	WT_C3	down	-0.684022	-0.825146	-0.20593
Rv0305c	Rv0305c	PPE6	Name=PPE6,biotype=protein_coding,description=PPE family protein PPE6,gene_id=Rv0305c,logic_name=ena,	1610.77	1245.63	1711.25	3602.69	0.00258135	TRUE	WT_C2	mix	-0.370871	0.0872977	1.16132
Rv0306	Rv0306	Rv0306	biotype=protein_coding,description=Putative oxidoreductase,gene_id=Rv0306,logic_name=ena,	59.1143	140.354	160.671	139.782	0	TRUE	WT_C1	up	1.24749	1.44253	1.2416
Rv0308	Rv0308	Rv0308	biotype=protein_coding,description=Probable conserved integral membrane protein,gene_id=Rv0308,logic_name=ena,	1598.45	3171.94	4272.75	3002.03	0	TRUE	WT_C1	up	0.98869	1.41849	0.909263
Rv0309	Rv0309	Rv0309	biotype=protein_coding,description=Possible conserved exported protein,gene_id=Rv0309,logic_name=ena,	4724.92	5053.52	8131.01	6487.31	0.0112259	TRUE	WT_C6	up	0.0969991	0.783146	0.457331
Rv0310c	Rv0310c	Rv0310c	biotype=protein_coding,description=Conserved protein,gene_id=Rv0310c,logic_name=ena,	220.226	415.614	429.954	326.958	6.31763e-05	TRUE	WT_C1	up	0.916257	0.965196	0.570117
Rv0311	Rv0311	Rv0311	biotype=protein_coding,description=Unknown protein,gene_id=Rv0311,logic_name=ena,	236.008	300.564	340.247	325.518	0.0204815	TRUE	WT_C6	up	0.34884	0.527748	0.463904
Rv0312	Rv0312	Rv0312	biotype=protein_coding,description=Conserved hypothetical proline and threonine rich protein,gene_id=Rv0312,logic_name=ena,	1600.62	1206.55	3226.26	1107.81	0.0682675	FALSE	NA	mix	-0.407749	1.01123	-0.530924
Rv0313	Rv0313	Rv0313	biotype=protein_coding,description=Conserved protein,gene_id=Rv0313,logic_name=ena,	4834.04	3521.97	4968.58	4662.52	0.317244	FALSE	NA	mix	-0.456847	0.0396024	-0.0521199
Rv0314c	Rv0314c	Rv0314c	biotype=protein_coding,description=Possible conserved membrane protein,gene_id=Rv0314c,logic_name=ena,	2258.64	2387.1	2228.8	3552.93	0.0699837	FALSE	NA	mix	0.0798041	-0.0191886	0.653557
Rv0315	Rv0315	Rv0315	biotype=protein_coding,description=Possible beta-1%2C3-glucanase precursor,gene_id=Rv0315,logic_name=ena,	4209.14	9777.96	4632.34	2697.2	0.00236686	TRUE	WT_C4	mix	1.21601	0.138218	-0.642061
Rv0316	Rv0316	Rv0316	biotype=protein_coding,description=Possible muconolactone isomerase,gene_id=Rv0316,logic_name=ena,	1208.32	2748.15	1369.09	828.202	0.00144428	TRUE	WT_C4	mix	1.18546	0.180215	-0.544949
Rv0317c	Rv0317c	glpQ2	Name=glpQ2,biotype=protein_coding,description=Possible glycerophosphoryl diester phosphodiesterase GlpQ2 (glycerophosphodiester phosphodiesterase),gene_id=Rv0317c,logic_name=ena,	1701.15	1601.21	1302.12	1415.79	0.0857182	FALSE	NA	down	-0.0873487	-0.385648	-0.2649
Rv0318c	Rv0318c	Rv0318c	biotype=protein_coding,description=Probable conserved integral membrane protein,gene_id=Rv0318c,logic_name=ena,	171.891	238.569	241.162	322.678	0.00238795	TRUE	WT_C6	up	0.472918	0.488513	0.908603
Rv0319	Rv0319	pcp	Name=pcp,biotype=protein_coding,description=Probable pyrrolidone-carboxylate peptidase Pcp (5-oxoprolyl-peptidase) (pyroglutamyl-peptidase I) (PGP-I) (pyrase),gene_id=Rv0319,logic_name=ena,	759.193	640.336	511.371	447.989	0.00798657	TRUE	WT_C5	down	-0.245638	-0.570096	-0.761004
Rv0320	Rv0320	Rv0320	biotype=protein_coding,description=Possible conserved exported protein,gene_id=Rv0320,logic_name=ena,	407.992	189.189	207.484	701.929	0.000231428	TRUE	WT_C2	mix	-1.10871	-0.975537	0.782785
Rv0321	Rv0321	dcd	Name=dcd,biotype=protein_coding,description=Probable deoxycytidine triphosphate deaminase Dcd (dCTP deaminase),gene_id=Rv0321,logic_name=ena,	825.063	927.49	908.349	1146.56	0.0552993	FALSE	NA	up	0.168827	0.138741	0.474733
Rv0322	Rv0322	udgA	Name=udgA,biotype=protein_coding,description=Probable UDP-glucose 6-dehydrogenase UdgA (UDP-GLC dehydrogenase) (UDP-GLCDH) (UDPGDH),gene_id=Rv0322,logic_name=ena,	346.762	781.519	588.518	985.902	0	TRUE	WT_C6	up	1.17234	0.763141	1.5075
Rv0323c	Rv0323c	Rv0323c	biotype=protein_coding,description=Conserved hypothetical protein,gene_id=Rv0323c,logic_name=ena,	284.737	300.049	324.787	329.812	0.326274	FALSE	NA	up	0.0755652	0.189861	0.21201
Rv0324	Rv0324	Rv0324	biotype=protein_coding,description=Possible transcriptional regulatory protein (possibly ArsR-family),gene_id=Rv0324,logic_name=ena,	153.597	214.669	224.544	178.245	0.0559939	FALSE	NA	up	0.482965	0.54785	0.214711
Rv0325	Rv0325	Rv0325	biotype=protein_coding,description=Hypothetical protein,gene_id=Rv0325,logic_name=ena,	202.345	252.003	274.343	288.081	0.0196538	TRUE	WT_C6	up	0.316621	0.439163	0.509656
Rv0326	Rv0326	Rv0326	biotype=protein_coding,description=Hypothetical protein,gene_id=Rv0326,logic_name=ena,	173.937	258.71	189.255	209.906	0.11292	FALSE	NA	up	0.572772	0.121771	0.271182
Rv0328	Rv0328	Rv0328	biotype=protein_coding,description=Possible transcriptional regulatory protein (possibly TetR/AcrR-family),gene_id=Rv0328,logic_name=ena,	504.331	351.77	375.808	484.304	0.0651729	FALSE	NA	down	-0.519741	-0.424377	-0.0584589
Rv0329c	Rv0329c	Rv0329c	biotype=protein_coding,description=Conserved hypothetical protein,gene_id=Rv0329c,logic_name=ena,	45.1923	52.3868	62.1797	53.1561	0.18189	FALSE	NA	up	0.213126	0.460367	0.23416
Rv0330c	Rv0330c	Rv0330c	biotype=protein_coding,description=Hypothetical protein,gene_id=Rv0330c,logic_name=ena,	124.756	158.903	160.132	137.786	0.210543	FALSE	NA	up	0.349037	0.360153	0.143326
Rv0331	Rv0331	Rv0331	biotype=protein_coding,description=Possible dehydrogenase/reductase,gene_id=Rv0331,logic_name=ena,	203.862	236.151	279.054	279.174	0.0825698	FALSE	NA	up	0.212115	0.452949	0.453569
Rv0332	Rv0332	Rv0332	biotype=protein_coding,description=Conserved protein,gene_id=Rv0332,logic_name=ena,	839.899	1350.39	1305.33	900.703	0.00310613	TRUE	WT_C1	up	0.685085	0.636121	0.100835
Rv0333	Rv0333	Rv0333	biotype=protein_coding,description=Unknown protein,gene_id=Rv0333,logic_name=ena,	1065.89	1694.73	1564.88	1337.94	0.000573883	TRUE	WT_C1	up	0.668996	0.553994	0.327949
Rv0334	Rv0334	rmlA	Name=rmlA,biotype=protein_coding,description=Alpha-D-glucose-1-phosphate thymidylyltransferase RmlA (dTDP-glucose synthase) (dTDP-glucose pyrophosphorylase),gene_id=Rv0334,logic_name=ena,	723.812	1306.94	1094.37	766.446	0.00133063	TRUE	WT_C4	up	0.852509	0.596411	0.0825692
Rv0335c	Rv0335c	PE6	Name=PE6,biotype=protein_coding,description=PE family protein PE6,gene_id=Rv0335c,logic_name=ena,	160.437	204.469	188.12	225.638	0.140931	FALSE	NA	up	0.349878	0.229649	0.492004
Rv0336	Rv0336	Rv0336	biotype=protein_coding,description=Conserved 13E12 repeat family protein,gene_id=Rv0336,logic_name=ena,	1469.63	838.983	704.665	900.951	2.35454e-05	TRUE	WT_C3	down	-0.808742	-1.06045	-0.705935
Rv0337c	Rv0337c	aspC	Name=aspC,biotype=protein_coding,description=Probable aspartate aminotransferase AspC (transaminase A) (ASPAT),gene_id=Rv0337c,logic_name=ena,	2711.69	3292.73	3920.38	2314.32	0.05657	FALSE	NA	mix	0.280088	0.531798	-0.228605
Rv0338c	Rv0338c	Rv0338c	biotype=protein_coding,description=Probable iron-sulfur-binding reductase,gene_id=Rv0338c,logic_name=ena,	4556.5	4881.51	6338.53	4465.46	0.259838	FALSE	NA	mix	0.0994011	0.476222	-0.0291197
Rv0339c	Rv0339c	Rv0339c	biotype=protein_coding,description=Possible transcriptional regulatory protein,gene_id=Rv0339c,logic_name=ena,	672.892	718.351	491.552	366.24	0.0760835	FALSE	NA	mix	0.0943141	-0.453032	-0.877585
Rv0340	Rv0340	Rv0340	biotype=protein_coding,description=Conserved protein,gene_id=Rv0340,logic_name=ena,	1208.33	954.92	779.993	796.574	0.0123773	TRUE	WT_C5	down	-0.339568	-0.631487	-0.60114
Rv0342	Rv0342	iniA	Name=iniA,biotype=protein_coding,description=Isoniazid inductible gene protein IniA,gene_id=Rv0342,logic_name=ena,	963.467	993.441	999.651	959.732	0.417557	FALSE	NA	mix	0.0441997	0.0531898	-0.00560251
Rv0343	Rv0343	iniC	Name=iniC,biotype=protein_coding,description=Isoniazid inductible gene protein IniC,gene_id=Rv0343,logic_name=ena,	874.505	936.298	947.106	916.488	0.386045	FALSE	NA	up	0.0985008	0.115059	0.0676499
Rv0344c	Rv0344c	lpqJ	Name=lpqJ,biotype=protein_coding,description=Probable lipoprotein LpqJ,gene_id=Rv0344c,logic_name=ena,	146.818	382.283	297.935	95.2279	0.000494636	TRUE	WT_C4	mix	1.38061	1.02096	-0.624576
Rv0345	Rv0345	Rv0345	biotype=protein_coding,description=Conserved hypothetical protein,gene_id=Rv0345,logic_name=ena,	489.995	488.191	536.248	680.01	0.252443	FALSE	NA	mix	-0.00532078	0.130133	0.472789
Rv0346c	Rv0346c	ansP2	Name=ansP2,biotype=protein_coding,description=Possible L-asparagine permease AnsP2 (L-asparagine transport protein),gene_id=Rv0346c,logic_name=ena,	3641.1	3725.21	2238.43	3175.36	0.118836	FALSE	NA	mix	0.0329472	-0.701887	-0.197452
Rv0347	Rv0347	Rv0347	biotype=protein_coding,description=Probable conserved membrane protein,gene_id=Rv0347,logic_name=ena,	418.788	728.266	1034.8	873.41	0	TRUE	WT_C6	up	0.798246	1.30506	1.06044
Rv0348	Rv0348	Rv0348	biotype=protein_coding,description=Possible transcriptional regulatory protein,gene_id=Rv0348,logic_name=ena,	584.718	1200.23	1490.86	1144.29	0	TRUE	WT_C1	up	1.03749	1.35033	0.968645
Rv0349	Rv0349	Rv0349	biotype=protein_coding,description=Hypothetical protein,gene_id=Rv0349,logic_name=ena,	678.527	1404.43	1563.92	1162.76	0	TRUE	WT_C1	up	1.04951	1.20469	0.777075
Rv0350	Rv0350	dnaK	Name=dnaK,biotype=protein_coding,description=Probable chaperone protein DnaK (heat shock protein 70) (heat shock 70 kDa protein) (HSP70),gene_id=Rv0350,logic_name=ena,	4598.54	9197.99	8629.6	4267.76	0.00627079	TRUE	WT_C4	mix	1.00014	0.908119	-0.107695
Rv0351	Rv0351	grpE	Name=grpE,biotype=protein_coding,description=Probable GrpE protein (HSP-70 cofactor),gene_id=Rv0351,logic_name=ena,	4390.82	7478.08	5595.53	2329.51	0.0165155	TRUE	WT_C4	mix	0.768177	0.349784	-0.914464
Rv0352	Rv0352	dnaJ1	Name=dnaJ1,biotype=protein_coding,description=Probable chaperone protein DnaJ1,gene_id=Rv0352,logic_name=ena,	3609.08	5349.04	4042.51	1903.46	0.0180815	TRUE	WT_C4	mix	0.567651	0.16362	-0.923004
Rv0353	Rv0353	hspR	Name=hspR,biotype=protein_coding,description=Probable heat shock protein transcriptional repressor HspR (MerR family),gene_id=Rv0353,logic_name=ena,	1981.48	2981.67	2356.63	1389.94	0.0601872	FALSE	NA	mix	0.589545	0.250151	-0.511551
Rv0354c	Rv0354c	PPE7	Name=PPE7,biotype=protein_coding,description=PPE family protein PPE7,gene_id=Rv0354c,logic_name=ena,	524.435	261.185	340.413	361.594	0.0036527	TRUE	WT_C3	down	-1.00569	-0.623479	-0.536395
Rv0356c	Rv0356c	Rv0356c	biotype=protein_coding,description=Conserved protein,gene_id=Rv0356c,logic_name=ena,	406.938	565.808	795.527	585.208	0.0024256	TRUE	WT_C1	up	0.475505	0.967103	0.524143
Rv0357c	Rv0357c	purA	Name=purA,biotype=protein_coding,description=Probable adenylosuccinate synthetase PurA (imp--aspartate ligase) (ADSS) (ampsase),gene_id=Rv0357c,logic_name=ena,	722.054	1038.31	915.767	784.265	0.0543263	FALSE	NA	up	0.524064	0.342873	0.119233
Rv0358	Rv0358	Rv0358	biotype=protein_coding,description=Conserved protein,gene_id=Rv0358,logic_name=ena,	204.387	379.635	243.686	196.685	0.0662101	FALSE	NA	mix	0.893309	0.253716	-0.055416
Rv0359	Rv0359	Rv0359	biotype=protein_coding,description=Probable conserved integral membrane protein,gene_id=Rv0359,logic_name=ena,	125.007	240.025	262.355	239.776	0	TRUE	WT_C1	up	0.941178	1.06951	0.939681
Rv0360c	Rv0360c	Rv0360c	biotype=protein_coding,description=Conserved protein,gene_id=Rv0360c,logic_name=ena,	361.346	417.437	277.282	531.733	0.278136	FALSE	NA	mix	0.20818	-0.382027	0.557323
Rv0361	Rv0361	Rv0361	biotype=protein_coding,description=Probable conserved membrane protein,gene_id=Rv0361,logic_name=ena,	1863.81	1914.83	2712.33	2573.47	0.0395897	TRUE	WT_C6	up	0.0389687	0.541281	0.465461
Rv0362	Rv0362	mgtE	Name=mgtE,biotype=protein_coding,description=Possible Mg2+ transport transmembrane protein MgtE,gene_id=Rv0362,logic_name=ena,	276.669	390.937	373.03	313.259	0.0665109	FALSE	NA	up	0.498776	0.43113	0.179195
Rv0363c	Rv0363c	fba	Name=fba,biotype=protein_coding,description=Probable fructose-bisphosphate aldolase Fba,gene_id=Rv0363c,logic_name=ena,	2951.45	2775.59	3026.19	2716.21	0.409804	FALSE	NA	mix	-0.088628	0.0360774	-0.11983
Rv0364	Rv0364	Rv0364	biotype=protein_coding,description=Possible conserved transmembrane protein,gene_id=Rv0364,logic_name=ena,	2641.24	3386.82	2723.13	2121.7	0.113016	FALSE	NA	mix	0.358717	0.0440513	-0.315997
Rv0365c	Rv0365c	Rv0365c	biotype=protein_coding,description=Conserved protein,gene_id=Rv0365c,logic_name=ena,	946.28	821.788	727.231	682.197	0.0296224	TRUE	WT_C5	down	-0.2035	-0.379853	-0.472078
Rv0366c	Rv0366c	Rv0366c	biotype=protein_coding,description=Conserved hypothetical protein,gene_id=Rv0366c,logic_name=ena,	400.521	482.473	373.353	270.994	0.11333	FALSE	NA	mix	0.268571	-0.101338	-0.563616
Rv0367c	Rv0367c	Rv0367c	biotype=protein_coding,description=Hypothetical protein,gene_id=Rv0367c,logic_name=ena,	796.62	888.371	815.207	797.993	0.412123	FALSE	NA	up	0.15727	0.0332734	0.00248352
Rv0368c	Rv0368c	Rv0368c	biotype=protein_coding,description=Conserved hypothetical protein,gene_id=Rv0368c,logic_name=ena,	61.4368	88.9331	71.2137	86.995	0.050605	FALSE	NA	up	0.533618	0.213052	0.50183
Rv0369c	Rv0369c	Rv0369c	biotype=protein_coding,description=Possible membrane oxidoreductase,gene_id=Rv0369c,logic_name=ena,	277.595	269.169	242.65	327.667	0.381126	FALSE	NA	mix	-0.0444662	-0.194104	0.239252
Rv0370c	Rv0370c	Rv0370c	biotype=protein_coding,description=Possible oxidoreductase,gene_id=Rv0370c,logic_name=ena,	190.321	207.256	159.474	137.865	0.24869	FALSE	NA	mix	0.122982	-0.255112	-0.465178
Rv0371c	Rv0371c	Rv0371c	biotype=protein_coding,description=Conserved hypothetical protein,gene_id=Rv0371c,logic_name=ena,	28.358	25.4423	32.9229	44.0943	0.25291	FALSE	NA	mix	-0.156527	0.215331	0.636835
Rv0372c	Rv0372c	Rv0372c	biotype=protein_coding,description=Conserved hypothetical protein,gene_id=Rv0372c,logic_name=ena,	57.816	44.5534	69.6664	84.9469	0.140007	FALSE	NA	mix	-0.375933	0.268993	0.555092
Rv0373c	Rv0373c	Rv0373c	biotype=protein_coding,description=Probable carbon monoxyde dehydrogenase (large chain),gene_id=Rv0373c,logic_name=ena,	120.958	119.55	129.85	192.312	0.157095	FALSE	NA	mix	-0.0168933	0.102339	0.668943
Rv0374c	Rv0374c	Rv0374c	biotype=protein_coding,description=Probable carbon monoxyde dehydrogenase (small chain),gene_id=Rv0374c,logic_name=ena,	48.8615	45.5466	53.1404	64.3186	0.335436	FALSE	NA	mix	-0.101354	0.121111	0.396537
Rv0375c	Rv0375c	Rv0375c	biotype=protein_coding,description=Probable carbon monoxyde dehydrogenase (medium chain),gene_id=Rv0375c,logic_name=ena,	80.5872	69.5444	70.5955	78.5022	0.380165	FALSE	NA	down	-0.212617	-0.190974	-0.0378191
Rv0376c	Rv0376c	Rv0376c	biotype=protein_coding,description=Conserved hypothetical protein,gene_id=Rv0376c,logic_name=ena,	179.934	188.729	182.131	214.094	0.394124	FALSE	NA	up	0.068851	0.0175111	0.25078
Rv0377	Rv0377	Rv0377	biotype=protein_coding,description=Probable transcriptional regulatory protein (probably LysR-family),gene_id=Rv0377,logic_name=ena,	403.044	333.302	375.014	511.138	0.208978	FALSE	NA	mix	-0.274104	-0.10399	0.342777
Rv0378	Rv0378	Rv0378	biotype=protein_coding,description=Conserved hypothetical glycine rich protein,gene_id=Rv0378,logic_name=ena,	46.88	77.6918	21.6166	11.9494	0.00209752	TRUE	WT_C4	mix	0.728792	-1.11683	-1.97204
Rv0379	Rv0379	secE2	Name=secE2,biotype=protein_coding,description=Possible protein transport protein SecE2,gene_id=Rv0379,logic_name=ena,	3798.28	5674.42	6207.89	7412.21	5.87191e-05	TRUE	WT_C6	up	0.579125	0.708756	0.964558
Rv0380c	Rv0380c	Rv0380c	biotype=protein_coding,description=Possible RNA methyltransferase (RNA methylase),gene_id=Rv0380c,logic_name=ena,	406.917	230.643	397.298	347.83	0.0779327	FALSE	NA	down	-0.819073	-0.0345149	-0.226354
Rv0381c	Rv0381c	Rv0381c	biotype=protein_coding,description=Hypothetical protein,gene_id=Rv0381c,logic_name=ena,	1238.33	730.553	992.971	943.278	0.00540981	TRUE	WT_C3	down	-0.761336	-0.318573	-0.392642
Rv0382c	Rv0382c	pyrE	Name=pyrE,biotype=protein_coding,description=Probable orotate phosphoribosyltransferase PyrE (OPRT) (oprtase),gene_id=Rv0382c,logic_name=ena,	2051.25	1406.73	1755.7	1342.75	0.0026722	TRUE	WT_C5	down	-0.544152	-0.224451	-0.611305
Rv0384c	Rv0384c	clpB	Name=clpB,biotype=protein_coding,description=Probable endopeptidase ATP binding protein (chain B) ClpB (ClpB protein) (heat shock protein F84.1),gene_id=Rv0384c,logic_name=ena,	1058.37	960.198	1233.2	1498.73	0.181075	FALSE	NA	mix	-0.14044	0.220557	0.501901
Rv0385	Rv0385	Rv0385	biotype=protein_coding,description=Probable monooxygenase,gene_id=Rv0385,logic_name=ena,	382.602	331.313	322.407	388.184	0.378556	FALSE	NA	mix	-0.207651	-0.246959	0.0208971
Rv0386	Rv0386	Rv0386	biotype=protein_coding,description=Probable transcriptional regulatory protein (probably LuxR/UhpA-family),gene_id=Rv0386,logic_name=ena,	634.657	1118.91	1232.09	1112.48	0	TRUE	WT_C1	up	0.818041	0.957061	0.809735
Rv0387c	Rv0387c	Rv0387c	biotype=protein_coding,description=Conserved hypothetical protein,gene_id=Rv0387c,logic_name=ena,	166.595	200.75	188.274	174.597	0.355818	FALSE	NA	up	0.269048	0.176484	0.0676809
Rv0388c	Rv0388c	PPE9	Name=PPE9,biotype=protein_coding,description=PPE family protein PPE9,gene_id=Rv0388c,logic_name=ena,	265.822	342.718	319.315	220.713	0.246326	FALSE	NA	mix	0.366562	0.264521	-0.268288
Rv0389	Rv0389	purT	Name=purT,biotype=protein_coding,description=Probable phosphoribosylglycinamide formyltransferase 2 PurT (GART 2) (gar transformylase 2) (5'-phosphoribosylglycinamide transformylase 2) (formate-dependent gar transformylase),gene_id=Rv0389,logic_name=ena,	392.198	280.108	363.835	438.259	0.29012	FALSE	NA	mix	-0.485598	-0.108298	0.160202
Rv0390	Rv0390	Rv0390	biotype=protein_coding,description=Conserved protein,gene_id=Rv0390,logic_name=ena,	979.076	1159.56	1028.76	980.21	0.37791	FALSE	NA	up	0.244083	0.0714195	0.00167097
Rv0391	Rv0391	metZ	Name=metZ,biotype=protein_coding,description=Probable O-succinylhomoserine sulfhydrylase MetZ (OSH sulfhydrylase),gene_id=Rv0391,logic_name=ena,	807.643	954.589	989.446	781.882	0.250806	FALSE	NA	mix	0.241161	0.292903	-0.0467676
Rv0392c	Rv0392c	ndhA	Name=ndhA,biotype=protein_coding,description=Probable membrane NADH dehydrogenase NdhA,gene_id=Rv0392c,logic_name=ena,	486.605	526.549	542.74	616.622	0.233784	FALSE	NA	up	0.113818	0.157511	0.341635
Rv0393	Rv0393	Rv0393	biotype=protein_coding,description=Conserved 13E12 repeat family protein,gene_id=Rv0393,logic_name=ena,	61.0882	87.0769	66.3368	63.2011	0.329105	FALSE	NA	up	0.511396	0.118916	0.0490554
Rv0394c	Rv0394c	Rv0394c	biotype=protein_coding,description=Possible secreted protein,gene_id=Rv0394c,logic_name=ena,	1872.76	1828.04	1703.4	1910.07	0.41024	FALSE	NA	mix	-0.0348636	-0.136742	0.0284662
Rv0396	Rv0396	Rv0396	biotype=protein_coding,description=Hypothetical protein,gene_id=Rv0396,logic_name=ena,	43.4558	59.0693	60.2217	61.8463	0.0660696	FALSE	NA	up	0.442858	0.470733	0.509137
Rv0397	Rv0397	Rv0397	biotype=protein_coding,description=Conserved 13E12 repeat family protein,gene_id=Rv0397,logic_name=ena,	54.3373	51.3618	62.4494	66.2666	0.382562	FALSE	NA	mix	-0.0812485	0.200745	0.286339
Rv0397A	Rv0397A	Rv0397A	biotype=protein_coding,description=Conserved protein,gene_id=Rv0397A,logic_name=ena,	1668.69	1407.15	2282.58	3098.19	0.000710016	TRUE	WT_C2	mix	-0.245947	0.451946	0.892704
Rv0398c	Rv0398c	Rv0398c	biotype=protein_coding,description=Possible secreted protein,gene_id=Rv0398c,logic_name=ena,	364.051	379.966	396.459	360.243	0.4114	FALSE	NA	mix	0.0617297	0.123029	-0.0151728
Rv0399c	Rv0399c	lpqK	Name=lpqK,biotype=protein_coding,description=Possible conserved lipoprotein LpqK,gene_id=Rv0399c,logic_name=ena,	516.688	530.283	529.054	568.608	0.404224	FALSE	NA	up	0.037469	0.03412	0.138141
Rv0400c	Rv0400c	fadE7	Name=fadE7,biotype=protein_coding,description=Acyl-CoA dehydrogenase FadE7,gene_id=Rv0400c,logic_name=ena,	935.471	633.66	662.005	684.418	0.00663935	TRUE	WT_C3	down	-0.561984	-0.49885	-0.450814
Rv0401	Rv0401	Rv0401	biotype=protein_coding,description=Probable conserved transmembrane protein,gene_id=Rv0401,logic_name=ena,	207.775	291.164	246.859	262.284	0.0483298	TRUE	WT_C4	up	0.486815	0.248667	0.336112
Rv0402c	Rv0402c	mmpL1	Name=mmpL1,biotype=protein_coding,description=Probable conserved transmembrane transport protein MmpL1,gene_id=Rv0402c,logic_name=ena,	596.014	791.008	579.063	549.076	0.275076	FALSE	NA	mix	0.408345	-0.0416272	-0.11834
Rv0403c	Rv0403c	mmpS1	Name=mmpS1,biotype=protein_coding,description=Probable conserved membrane protein MmpS1,gene_id=Rv0403c,logic_name=ena,	294.776	631.241	513.774	422.164	0.00010268	TRUE	WT_C4	up	1.09857	0.801515	0.518186
Rv0404	Rv0404	fadD30	Name=fadD30,biotype=protein_coding,description=Fatty-acid-AMP ligase FadD30 (fatty-acid-AMP synthetase) (fatty-acid-AMP synthase),gene_id=Rv0404,logic_name=ena,	840.284	1268.08	924.728	664.8	0.0899044	FALSE	NA	mix	0.593693	0.138151	-0.337958
Rv0405	Rv0405	pks6	Name=pks6,biotype=protein_coding,description=Probable membrane bound polyketide synthase Pks6,gene_id=Rv0405,logic_name=ena,	1068.33	1327.87	1035.9	778.4	0.185875	FALSE	NA	mix	0.313751	-0.0444739	-0.456775
Rv0406c	Rv0406c	Rv0406c	biotype=protein_coding,description=Beta lactamase like protein,gene_id=Rv0406c,logic_name=ena,	392.168	690.724	661.188	595.116	6.86108e-05	TRUE	WT_C1	up	0.816638	0.753588	0.601698
Rv0408	Rv0408	pta	Name=pta,biotype=protein_coding,description=Probable phosphate acetyltransferase Pta (phosphotransacetylase),gene_id=Rv0408,logic_name=ena,	920.494	935.24	1067.24	850.607	0.389956	FALSE	NA	mix	0.0229286	0.213402	-0.113916
Rv0409	Rv0409	ackA	Name=ackA,biotype=protein_coding,description=Probable acetate kinase AckA (acetokinase),gene_id=Rv0409,logic_name=ena,	1588.23	1294.14	1617.34	1588.29	0.394889	FALSE	NA	mix	-0.295423	0.0262041	5.23818e-05
Rv0410c	Rv0410c	pknG	Name=pknG,biotype=protein_coding,description=Serine/threonine-protein kinase PknG (protein kinase G) (STPK G),gene_id=Rv0410c,logic_name=ena,	1068.52	1400.87	1239.81	949.659	0.148656	FALSE	NA	mix	0.390718	0.214506	-0.170128
Rv0411c	Rv0411c	glnH	Name=glnH,biotype=protein_coding,description=Probable glutamine-binding lipoprotein GlnH (GLNBP),gene_id=Rv0411c,logic_name=ena,	1003.68	1423.97	1223.38	917.519	0.101454	FALSE	NA	mix	0.504611	0.285563	-0.129495
Rv0412c	Rv0412c	Rv0412c	biotype=protein_coding,description=Possible conserved membrane protein,gene_id=Rv0412c,logic_name=ena,	1324.98	1640.01	1240.35	1014.68	0.1332	FALSE	NA	mix	0.307736	-0.0952254	-0.384948
Rv0413	Rv0413	mutT3	Name=mutT3,biotype=protein_coding,description=Possible mutator protein MutT3 (7%2C8-dihydro-8-oxoguanine-triphosphatase) (8-oxo-dGTPase) (dGTP pyrophosphohydrolase),gene_id=Rv0413,logic_name=ena,	901.488	744.836	652.711	591.834	0.013723	TRUE	WT_C5	down	-0.275384	-0.465864	-0.607114
Rv0414c	Rv0414c	thiE	Name=thiE,biotype=protein_coding,description=Thiamine-phosphate pyrophosphorylase ThiE (TMP pyrophosphorylase) (TMP-PPASE) (thiamine-phosphate synthase),gene_id=Rv0414c,logic_name=ena,	186.506	253.917	219.481	237.181	0.0836265	FALSE	NA	up	0.445137	0.234873	0.346767
Rv0415	Rv0415	thiO	Name=thiO,biotype=protein_coding,description=Possible thiamine biosynthesis oxidoreductase ThiO,gene_id=Rv0415,logic_name=ena,	594.526	437.714	469.091	768.011	0.113919	FALSE	NA	mix	-0.441753	-0.341873	0.369387
Rv0416	Rv0416	thiS	Name=thiS,biotype=protein_coding,description=Possible protein ThiS,gene_id=Rv0416,logic_name=ena,	204.56	206.181	253.194	240.448	0.328164	FALSE	NA	up	0.0113866	0.307717	0.233201
Rv0417	Rv0417	thiG	Name=thiG,biotype=protein_coding,description=Probable thiamin biosynthesis protein ThiG (thiazole biosynthesis protein),gene_id=Rv0417,logic_name=ena,	233.89	257.88	304.968	353.234	0.0425174	TRUE	WT_C6	up	0.14087	0.38283	0.594797
Rv0418	Rv0418	lpqL	Name=lpqL,biotype=protein_coding,description=Probable lipoprotein aminopeptidase LpqL,gene_id=Rv0418,logic_name=ena,	1182.18	2399.86	2552.07	1659.35	0	TRUE	WT_C1	up	1.0215	1.11022	0.489165
Rv0419	Rv0419	lpqM	Name=lpqM,biotype=protein_coding,description=Possible lipoprotein peptidase LpqM,gene_id=Rv0419,logic_name=ena,	2211.63	2532.52	2922.47	3022.6	0.026049	TRUE	WT_C6	up	0.195468	0.402081	0.45068
Rv0420c	Rv0420c	Rv0420c	biotype=protein_coding,description=Possible transmembrane protein,gene_id=Rv0420c,logic_name=ena,	1230.68	1413.16	874.257	726.418	0.0322985	TRUE	WT_C5	mix	0.199465	-0.493328	-0.760586
Rv0421c	Rv0421c	Rv0421c	biotype=protein_coding,description=Conserved hypothetical protein,gene_id=Rv0421c,logic_name=ena,	1713.09	1098.01	937.74	781.784	4.18413e-05	TRUE	WT_C5	down	-0.641702	-0.869339	-1.13176
Rv0423c	Rv0423c	thiC	Name=thiC,biotype=protein_coding,description=Probable thiamine biosynthesis protein ThiC,gene_id=Rv0423c,logic_name=ena,	6678.01	4859.21	4042.47	3904.76	0.00113914	TRUE	WT_C5	down	-0.458695	-0.724179	-0.774184
Rv0424c	Rv0424c	Rv0424c	biotype=protein_coding,description=Hypothetical protein,gene_id=Rv0424c,logic_name=ena,	4652.21	3774.58	3802.47	4515.93	0.30737	FALSE	NA	down	-0.301601	-0.290979	-0.0428956
Rv0425c	Rv0425c	ctpH	Name=ctpH,biotype=protein_coding,description=Possible metal cation transporting P-type ATPase CtpH,gene_id=Rv0425c,logic_name=ena,	3811.51	3369.75	3181.79	3720.6	0.329669	FALSE	NA	down	-0.177722	-0.260527	-0.034828
Rv0426c	Rv0426c	Rv0426c	biotype=protein_coding,description=Possible transmembrane protein,gene_id=Rv0426c,logic_name=ena,	1879.66	1918.53	2204.16	3277.26	0.00658743	TRUE	WT_C2	up	0.0295276	0.22976	0.802022
Rv0427c	Rv0427c	xthA	Name=xthA,biotype=protein_coding,description=Probable exodeoxyribonuclease III protein XthA (exonuclease III) (EXO III) (AP endonuclease VI),gene_id=Rv0427c,logic_name=ena,	627.723	1005.33	1088.19	821.254	0.000142083	TRUE	WT_C1	up	0.679474	0.793735	0.3877
Rv0428c	Rv0428c	Rv0428c	biotype=protein_coding,description=GCN5-related N-acetyltransferase,gene_id=Rv0428c,logic_name=ena,	755.826	1478.02	1285.55	776.752	0.000894181	TRUE	WT_C4	up	0.967544	0.766261	0.0394003
Rv0429c	Rv0429c	def	Name=def,biotype=protein_coding,description=Probable polypeptide deformylase Def (PDF) (formylmethionine deformylase),gene_id=Rv0429c,logic_name=ena,	758.705	1718.37	1405.16	911.687	0	TRUE	WT_C4	up	1.17943	0.88912	0.264999
Rv0430	Rv0430	Rv0430	biotype=protein_coding,description=Conserved hypothetical protein,gene_id=Rv0430,logic_name=ena,	2403.44	7668.87	5176.26	1736.98	0	TRUE	WT_C4	mix	1.67391	1.10681	-0.46852
Rv0431	Rv0431	Rv0431	biotype=protein_coding,description=Putative tuberculin related peptide,gene_id=Rv0431,logic_name=ena,	2934.16	5870.49	3215.14	1797.04	0.000887916	TRUE	WT_C4	mix	1.00053	0.131931	-0.70733
Rv0432	Rv0432	sodC	Name=sodC,biotype=protein_coding,description=Periplasmic superoxide dismutase [Cu-Zn] SodC,gene_id=Rv0432,logic_name=ena,	3091.92	3821.34	3600.71	3598.74	0.113285	FALSE	NA	up	0.305573	0.219777	0.218986
Rv0433	Rv0433	Rv0433	biotype=protein_coding,description=Conserved hypothetical protein,gene_id=Rv0433,logic_name=ena,	2626.55	2837.34	2830.99	2658.29	0.390577	FALSE	NA	up	0.111372	0.108141	0.0173293
Rv0434	Rv0434	Rv0434	biotype=protein_coding,description=Conserved hypothetical protein,gene_id=Rv0434,logic_name=ena,	2299.11	1915.17	1670.48	1717.88	0.0248906	TRUE	WT_C5	down	-0.263603	-0.460811	-0.420445
Rv0436c	Rv0436c	pssA	Name=pssA,biotype=protein_coding,description=Probable CDP-diacylglycerol--serine O-phosphatidyltransferase PssA (PS synthase) (phosphatidylserine synthase),gene_id=Rv0436c,logic_name=ena,	1399.89	1516.52	1552.11	1320.88	0.373352	FALSE	NA	mix	0.115457	0.148923	-0.0838058
Rv0437c	Rv0437c	psd	Name=psd,biotype=protein_coding,description=Possible phosphatidylserine decarboxylase Psd (PS decarboxylase),gene_id=Rv0437c,logic_name=ena,	746.9	791.557	888.114	845.475	0.282892	FALSE	NA	up	0.0837771	0.249829	0.178847
Rv0438c	Rv0438c	moeA2	Name=moeA2,biotype=protein_coding,description=Probable molybdopterin biosynthesis protein MoeA2,gene_id=Rv0438c,logic_name=ena,	1142.82	1377.68	1764.85	1261.36	0.0216067	TRUE	WT_C1	up	0.269638	0.626947	0.142378
Rv0439c	Rv0439c	Rv0439c	biotype=protein_coding,description=Probable dehydrogenase/reductase,gene_id=Rv0439c,logic_name=ena,	572.271	975.648	1371.11	774.658	4.06421e-05	TRUE	WT_C1	up	0.769662	1.26057	0.436861
Rv0440	Rv0440	groEL2	Name=groEL2,biotype=protein_coding,description=60 kDa chaperonin 2 GroEL2 (protein CPN60-2) (GroEL protein 2) (65 kDa antigen) (heat shock protein 65) (cell wall protein A) (antigen A),gene_id=Rv0440,logic_name=ena,	36434.4	49078.3	56590	25888.2	0.225857	FALSE	NA	mix	0.429785	0.635246	-0.493009
Rv0441c	Rv0441c	Rv0441c	biotype=protein_coding,description=Hypothetical protein,gene_id=Rv0441c,logic_name=ena,	921.707	1050.46	809.022	819.374	0.31627	FALSE	NA	mix	0.188636	-0.188129	-0.169786
Rv0442c	Rv0442c	PPE10	Name=PPE10,biotype=protein_coding,description=PPE family protein PPE10,gene_id=Rv0442c,logic_name=ena,	1343.1	1258.59	1181.51	1224.73	0.374171	FALSE	NA	down	-0.0937613	-0.184935	-0.133097
Rv0443	Rv0443	Rv0443	biotype=protein_coding,description=Conserved protein,gene_id=Rv0443,logic_name=ena,	2723.05	2329.92	2531.06	3403.74	0.20106	FALSE	NA	mix	-0.22494	-0.105483	0.321897
Rv0444c	Rv0444c	rskA	Name=rskA,biotype=protein_coding,description=Anti-sigma factor RskA (regulator of sigma K),gene_id=Rv0444c,logic_name=ena,	2488.18	2595.59	2314.48	2269.4	0.383675	FALSE	NA	mix	0.0609671	-0.104406	-0.132783
Rv0445c	Rv0445c	sigK	Name=sigK,biotype=protein_coding,description=Alternative RNA polymerase sigma factor SigK,gene_id=Rv0445c,logic_name=ena,	2026.85	2998.18	2295.08	1707.42	0.0669231	FALSE	NA	mix	0.564852	0.179305	-0.247423
Rv0446c	Rv0446c	Rv0446c	biotype=protein_coding,description=Possible conserved transmembrane protein,gene_id=Rv0446c,logic_name=ena,	1392.42	1424.13	979.656	870.266	0.0374026	TRUE	WT_C5	mix	0.03248	-0.50725	-0.678069
Rv0447c	Rv0447c	ufaA1	Name=ufaA1,biotype=protein_coding,description=Probable cyclopropane-fatty-acyl-phospholipid synthase UfaA1 (cyclopropane fatty acid synthase) (CFA synthase),gene_id=Rv0447c,logic_name=ena,	1653.48	2074.15	1506.91	1602.83	0.354603	FALSE	NA	mix	0.327011	-0.133913	-0.044883
Rv0448c	Rv0448c	Rv0448c	biotype=protein_coding,description=Conserved hypothetical protein,gene_id=Rv0448c,logic_name=ena,	81.5954	65.1678	42.1116	47.8962	0.0177782	TRUE	WT_C5	down	-0.324329	-0.95427	-0.768575
Rv0449c	Rv0449c	Rv0449c	biotype=protein_coding,description=Conserved hypothetical protein,gene_id=Rv0449c,logic_name=ena,	1202.66	1626.91	1195.29	1064.93	0.241551	FALSE	NA	mix	0.435908	-0.0088671	-0.17547
Rv0451c	Rv0451c	mmpS4	Name=mmpS4,biotype=protein_coding,description=Probable conserved membrane protein MmpS4,gene_id=Rv0451c,logic_name=ena,	711.773	1094.33	970.026	727.683	0.0311766	TRUE	WT_C4	up	0.620563	0.446605	0.0318924
Rv0452	Rv0452	Rv0452	biotype=protein_coding,description=Possible transcriptional regulatory protein,gene_id=Rv0452,logic_name=ena,	133.432	434.987	363.559	221.813	0	TRUE	WT_C1	up	1.70487	1.44609	0.733244
Rv0453	Rv0453	PPE11	Name=PPE11,biotype=protein_coding,description=PPE family protein PPE11,gene_id=Rv0453,logic_name=ena,	130.889	220.296	196.051	175.871	0.0121711	TRUE	WT_C1	up	0.751094	0.582884	0.426167
Rv0454	Rv0454	Rv0454	biotype=protein_coding,description=Conserved hypothetical protein,gene_id=Rv0454,logic_name=ena,	68.2088	113.671	77.1374	58.3897	0.163344	FALSE	NA	mix	0.73684	0.177472	-0.224246
Rv0455c	Rv0455c	Rv0455c	biotype=protein_coding,description=Conserved protein,gene_id=Rv0455c,logic_name=ena,	6574.46	5277.65	5110.28	5548.68	0.172894	FALSE	NA	down	-0.316978	-0.363472	-0.244728
Rv0456A	Rv0456A	mazF1	Name=mazF1,biotype=protein_coding,description=Possible toxin MazF1,gene_id=Rv0456A,logic_name=ena,	303.288	395.901	406.861	255.989	0.243229	FALSE	NA	mix	0.384454	0.423849	-0.244606
Rv0456B	Rv0456B	mazE1	Name=mazE1,biotype=protein_coding,description=Possible antitoxin MazE1,gene_id=Rv0456B,logic_name=ena,	309.225	389.185	390.287	301.84	0.314312	FALSE	NA	mix	0.331801	0.335877	-0.0348719
Rv0456c	Rv0456c	echA2	Name=echA2,biotype=protein_coding,description=enoyl-CoA hydratase EchA2 (enoyl hydrase) (unsaturated acyl-CoA hydratase) (crotonase),gene_id=Rv0456c,logic_name=ena,	141.208	153.497	158.952	256.153	0.048016	TRUE	WT_C2	up	0.120384	0.170763	0.859179
Rv0457c	Rv0457c	Rv0457c	biotype=protein_coding,description=Probable peptidase,gene_id=Rv0457c,logic_name=ena,	290.361	535.508	629.544	359.115	0.000600319	TRUE	WT_C1	up	0.883062	1.11646	0.306598
Rv0458	Rv0458	Rv0458	biotype=protein_coding,description=Probable aldehyde dehydrogenase,gene_id=Rv0458,logic_name=ena,	1228.25	584.416	309.128	1158.47	0.0097917	TRUE	WT_C3	down	-1.07153	-1.99032	-0.0843804
Rv0459	Rv0459	Rv0459	biotype=protein_coding,description=Conserved hypothetical protein,gene_id=Rv0459,logic_name=ena,	949.045	363.055	195.851	894.59	0.00275141	TRUE	WT_C3	down	-1.38629	-2.27672	-0.0852501
Rv0460	Rv0460	Rv0460	biotype=protein_coding,description=Conserved hydrophobic protein,gene_id=Rv0460,logic_name=ena,	1742.37	3375.42	2748.76	1751.13	0.0105701	TRUE	WT_C4	up	0.954013	0.657731	0.00723273
Rv0461	Rv0461	Rv0461	biotype=protein_coding,description=Probable transmembrane protein,gene_id=Rv0461,logic_name=ena,	1192.14	2165.94	1844.93	1269.38	0.00209761	TRUE	WT_C4	up	0.861441	0.630008	0.0905701
Rv0462	Rv0462	lpdC	Name=lpdC,biotype=protein_coding,description=Dihydrolipoamide dehydrogenase LpdC (lipoamide reductase (NADH)) (lipoyl dehydrogenase) (dihydrolipoyl dehydrogenase) (diaphorase),gene_id=Rv0462,logic_name=ena,	3412.81	5426.35	5072.93	4005.71	0.0038251	TRUE	WT_C1	up	0.669022	0.571857	0.231098
Rv0463	Rv0463	Rv0463	biotype=protein_coding,description=Probable conserved membrane protein,gene_id=Rv0463,logic_name=ena,	1350.58	1683.74	1766.31	1315.3	0.138077	FALSE	NA	mix	0.318093	0.387165	-0.0381848
Rv0464c	Rv0464c	Rv0464c	biotype=protein_coding,description=Conserved protein,gene_id=Rv0464c,logic_name=ena,	2217.12	3560.45	3690.56	2892.32	0.000836105	TRUE	WT_C1	up	0.683373	0.735151	0.383542
Rv0465c	Rv0465c	Rv0465c	biotype=protein_coding,description=Probable transcriptional regulatory protein,gene_id=Rv0465c,logic_name=ena,	3856.22	5451.47	5189.24	4239.09	0.0800715	FALSE	NA	up	0.499457	0.428335	0.136565
Rv0467	Rv0467	icl1	Name=icl1,biotype=protein_coding,description=Isocitrate lyase Icl (isocitrase) (isocitratase),gene_id=Rv0467,logic_name=ena,	1503.03	2729.54	7668.52	4863.17	0	TRUE	WT_C6	up	0.860787	2.35108	1.69403
Rv0468	Rv0468	fadB2	Name=fadB2,biotype=protein_coding,description=3-hydroxybutyryl-CoA dehydrogenase FadB2 (beta-hydroxybutyryl-CoA dehydrogenase) (BHBD),gene_id=Rv0468,logic_name=ena,	1041.28	1719.2	2548.71	1722.45	0.000185849	TRUE	WT_C1	up	0.723387	1.29142	0.72611
Rv0469	Rv0469	umaA	Name=umaA,biotype=protein_coding,description=Possible mycolic acid synthase UmaA,gene_id=Rv0469,logic_name=ena,	4443.17	4670.76	5258.99	5873.69	0.144073	FALSE	NA	up	0.0720691	0.243198	0.402679
Rv0470A	Rv0470A	Rv0470A	biotype=protein_coding,description=Hypothetical protein,gene_id=Rv0470A,logic_name=ena,	649.559	411.609	338.706	533.227	0.00144601	TRUE	WT_C3	down	-0.658185	-0.939429	-0.28471
Rv0470c	Rv0470c	pcaA	Name=pcaA,biotype=protein_coding,description=Mycolic acid synthase PcaA (cyclopropane synthase),gene_id=Rv0470c,logic_name=ena,	5374.31	4715.98	4868.02	5000.99	0.337825	FALSE	NA	down	-0.188521	-0.142743	-0.103865
Rv0471c	Rv0471c	Rv0471c	biotype=protein_coding,description=Hypothetical protein,gene_id=Rv0471c,logic_name=ena,	1308.53	1093.31	1229.28	1067.2	0.244184	FALSE	NA	down	-0.259243	-0.0901415	-0.294113
Rv0472c	Rv0472c	Rv0472c	biotype=protein_coding,description=Probable transcriptional regulatory protein (possibly TetR-family),gene_id=Rv0472c,logic_name=ena,	2820.9	2502.46	2583.75	1816.72	0.0461182	TRUE	WT_C5	down	-0.172805	-0.126685	-0.634819
Rv0473	Rv0473	Rv0473	biotype=protein_coding,description=Possible conserved transmembrane protein,gene_id=Rv0473,logic_name=ena,	1197.91	1003.38	962.094	1002.45	0.0919875	FALSE	NA	down	-0.255649	-0.316273	-0.256986
Rv0474	Rv0474	Rv0474	biotype=protein_coding,description=Probable transcriptional regulatory protein,gene_id=Rv0474,logic_name=ena,	2266.78	1020.57	1281.38	1985.77	6.99266e-05	TRUE	WT_C3	down	-1.15127	-0.822952	-0.190948
Rv0475	Rv0475	hbhA	Name=hbhA,biotype=protein_coding,description=Iron-regulated heparin binding hemagglutinin HbhA (adhesin),gene_id=Rv0475,logic_name=ena,	7688.19	7516.49	7151.08	7368.31	0.411978	FALSE	NA	down	-0.0325842	-0.104483	-0.0613092
Rv0476	Rv0476	Rv0476	biotype=protein_coding,description=Possible conserved transmembrane protein,gene_id=Rv0476,logic_name=ena,	5530.72	3681.12	3526.46	5021.13	0.0113336	TRUE	WT_C3	down	-0.587324	-0.649248	-0.139455
Rv0477	Rv0477	Rv0477	biotype=protein_coding,description=Possible conserved secreted protein,gene_id=Rv0477,logic_name=ena,	5712.23	3791.75	3193.37	4241.94	0.000899192	TRUE	WT_C3	down	-0.59119	-0.838973	-0.429331
Rv0478	Rv0478	deoC	Name=deoC,biotype=protein_coding,description=Probable deoxyribose-phosphate aldolase DeoC (phosphodeoxyriboaldolase) (deoxyriboaldolase),gene_id=Rv0478,logic_name=ena,	1799.75	932.387	753.248	910.726	0	TRUE	WT_C3	down	-0.948793	-1.2566	-0.982705
Rv0479c	Rv0479c	Rv0479c	biotype=protein_coding,description=Probable conserved membrane protein,gene_id=Rv0479c,logic_name=ena,	2504.18	5287.84	3927	3780.48	7.16944e-05	TRUE	WT_C4	up	1.07834	0.649087	0.594231
Rv0480c	Rv0480c	Rv0480c	biotype=protein_coding,description=Possible amidohydrolase,gene_id=Rv0480c,logic_name=ena,	1137.99	1754.32	1254.79	1097.41	0.150796	FALSE	NA	mix	0.62443	0.140959	-0.0523807
Rv0481c	Rv0481c	Rv0481c	biotype=protein_coding,description=Hypothetical protein,gene_id=Rv0481c,logic_name=ena,	913.398	1187.96	654.147	775.916	0.0821633	FALSE	NA	mix	0.379173	-0.481628	-0.235343
Rv0482	Rv0482	murB	Name=murB,biotype=protein_coding,description=Probable UDP-N-acetylenolpyruvoylglucosamine reductase MurB (UDP-N-acetylmuramate dehydrogenase),gene_id=Rv0482,logic_name=ena,	241.823	598.05	464.559	324.162	5.50069e-05	TRUE	WT_C4	up	1.30632	0.941914	0.422766
Rv0483	Rv0483	lprQ	Name=lprQ,biotype=protein_coding,description=Probable conserved lipoprotein LprQ,gene_id=Rv0483,logic_name=ena,	5831.54	12192	19135.8	11911.7	0	TRUE	WT_C1	up	1.06399	1.71433	1.03043
Rv0485	Rv0485	Rv0485	biotype=protein_coding,description=Possible transcriptional regulatory protein,gene_id=Rv0485,logic_name=ena,	3354.61	4474.59	5187.97	4071.28	0.0904205	FALSE	NA	up	0.415613	0.629026	0.27934
Rv0486	Rv0486	mshA	Name=mshA,biotype=protein_coding,description=Glycosyltransferase MshA,gene_id=Rv0486,logic_name=ena,	2350.26	2431.09	1959.74	2123.69	0.350401	FALSE	NA	mix	0.0487821	-0.262159	-0.146246
Rv0487	Rv0487	Rv0487	biotype=protein_coding,description=Conserved hypothetical protein,gene_id=Rv0487,logic_name=ena,	1892.68	1562.69	1928.68	2236.64	0.27199	FALSE	NA	mix	-0.276404	0.0271837	0.240904
Rv0488	Rv0488	Rv0488	biotype=protein_coding,description=Probable conserved integral membrane protein,gene_id=Rv0488,logic_name=ena,	424.304	438.296	185.614	167.405	0.0572009	FALSE	NA	mix	0.0468095	-1.19279	-1.34175
Rv0489	Rv0489	gpm1	Name=gpm1,biotype=protein_coding,description=Probable phosphoglycerate mutase 1 Gpm1 (phosphoglyceromutase) (PGAM) (BPG-dependent PGAM),gene_id=Rv0489,logic_name=ena,	1310.39	1356.9	1388.25	1434.55	0.38573	FALSE	NA	up	0.050322	0.0832794	0.130606
Rv0490	Rv0490	senX3	Name=senX3,biotype=protein_coding,description=Putative two component sensor histidine kinase SenX3,gene_id=Rv0490,logic_name=ena,	4127.64	3121.18	3324.51	5490.14	0.101996	FALSE	NA	mix	-0.403227	-0.312178	0.411524
Rv0491	Rv0491	regX3	Name=regX3,biotype=protein_coding,description=Two component sensory transduction protein RegX3 (transcriptional regulatory protein) (probably LuxR-family),gene_id=Rv0491,logic_name=ena,	1747.45	1390.43	1852.99	3278.04	0.00450946	TRUE	WT_C2	mix	-0.32972	0.0846046	0.907584
Rv0492A	Rv0492A	Rv0492A	biotype=protein_coding,description=Hypothetical protein,gene_id=Rv0492A,logic_name=ena,	83.8965	94.1258	88.2699	80.0088	0.4082	FALSE	NA	mix	0.165981	0.0733124	-0.0684517
Rv0492c	Rv0492c	Rv0492c	biotype=protein_coding,description=Probable oxidoreductase GMC-type,gene_id=Rv0492c,logic_name=ena,	464.483	555.939	472.125	444.376	0.390111	FALSE	NA	mix	0.2593	0.0235417	-0.0638438
Rv0493c	Rv0493c	Rv0493c	biotype=protein_coding,description=Conserved protein,gene_id=Rv0493c,logic_name=ena,	181.985	198.39	204.647	198.632	0.378878	FALSE	NA	up	0.124514	0.169313	0.126276
Rv0494	Rv0494	Rv0494	biotype=protein_coding,description=Probable transcriptional regulatory protein (probably GntR-family),gene_id=Rv0494,logic_name=ena,	49.1185	98.3277	86.0056	53.4728	0.0132785	TRUE	WT_C4	up	1.00133	0.808163	0.122537
Rv0495c	Rv0495c	Rv0495c	biotype=protein_coding,description=Conserved hypothetical protein,gene_id=Rv0495c,logic_name=ena,	1940.83	1735.29	1817.6	1582.56	0.212101	FALSE	NA	down	-0.161499	-0.0946431	-0.294416
Rv0496	Rv0496	Rv0496	biotype=protein_coding,description=Conserved hypothetical protein,gene_id=Rv0496,logic_name=ena,	1820.72	1908.34	1967.85	2193.12	0.26416	FALSE	NA	up	0.0678134	0.11211	0.268475
Rv0497	Rv0497	Rv0497	biotype=protein_coding,description=Probable conserved transmembrane protein,gene_id=Rv0497,logic_name=ena,	1094.76	1506.26	1677.42	1214.53	0.021312	TRUE	WT_C1	up	0.460359	0.615633	0.149782
Rv0498	Rv0498	Rv0498	biotype=protein_coding,description=Conserved hypothetical protein,gene_id=Rv0498,logic_name=ena,	803.885	1225.92	1148.26	745.782	0.012791	TRUE	WT_C4	mix	0.6088	0.514387	-0.108236
Rv0500	Rv0500	proC	Name=proC,biotype=protein_coding,description=Probable pyrroline-5-carboxylate reductase ProC (P5CR) (P5C reductase),gene_id=Rv0500,logic_name=ena,	1254.06	1077.14	990.764	757.336	0.0128829	TRUE	WT_C5	down	-0.219404	-0.339993	-0.727602
Rv0500A	Rv0500A	Rv0500A	biotype=protein_coding,description=Conserved protein,gene_id=Rv0500A,logic_name=ena,	2752.31	2195.25	3896.65	3592.59	0.0197398	TRUE	WT_C6	mix	-0.326258	0.501594	0.384383
Rv0500B	Rv0500B	Rv0500B	biotype=protein_coding,description=Conserved hypothetical protein,gene_id=Rv0500B,logic_name=ena,	8464.06	10222	11472.6	13217.6	0.0185644	TRUE	WT_C6	up	0.27226	0.438773	0.643041
Rv0501	Rv0501	galE2	Name=galE2,biotype=protein_coding,description=Possible UDP-glucose 4-epimerase GalE2 (galactowaldenase) (UDP-galactose 4-epimerase) (uridine diphosphate galactose 4-epimerase) (uridine diphospho-galactose 4-epimerase),gene_id=Rv0501,logic_name=ena,	6456.1	6737.23	6570.76	6279.35	0.417699	FALSE	NA	mix	0.0614917	0.0253961	-0.0400496
Rv0502	Rv0502	Rv0502	biotype=protein_coding,description=Conserved protein,gene_id=Rv0502,logic_name=ena,	7894.01	5379.42	4729.4	6793.31	0.00715977	TRUE	WT_C3	down	-0.553307	-0.739102	-0.216645
Rv0503c	Rv0503c	cmaA2	Name=cmaA2,biotype=protein_coding,description=Cyclopropane-fatty-acyl-phospholipid synthase 2 CmaA2 (cyclopropane fatty acid synthase) (CFA synthase) (cyclopropane mycolic acid synthase 2) (mycolic acid trans-cyclopropane synthetase),gene_id=Rv0503c,logic_name=ena,	4361.28	5466.6	4288.21	5368.02	0.246088	FALSE	NA	mix	0.325893	-0.0243784	0.299639
Rv0504c	Rv0504c	Rv0504c	biotype=protein_coding,description=Conserved protein,gene_id=Rv0504c,logic_name=ena,	972.642	1525.41	1238.13	891.786	0.0291729	TRUE	WT_C4	mix	0.649219	0.348183	-0.125211
Rv0505c	Rv0505c	serB1	Name=serB1,biotype=protein_coding,description=Possible phosphoserine phosphatase SerB1 (PSP) (O-phosphoserine phosphohydrolase) (pspase),gene_id=Rv0505c,logic_name=ena,	2272.98	1608.43	2038.34	3100.91	0.073278	FALSE	NA	mix	-0.498935	-0.157188	0.448109
Rv0506	Rv0506	mmpS2	Name=mmpS2,biotype=protein_coding,description=Probable conserved membrane protein MmpS2,gene_id=Rv0506,logic_name=ena,	2299.12	3053.53	3347	3768.01	0.000233851	TRUE	WT_C6	up	0.409396	0.541787	0.712721
Rv0507	Rv0507	mmpL2	Name=mmpL2,biotype=protein_coding,description=Probable conserved transmembrane transport protein MmpL2,gene_id=Rv0507,logic_name=ena,	1296.05	1168.47	1067.54	988.109	0.0848136	FALSE	NA	down	-0.149498	-0.279835	-0.39138
Rv0508	Rv0508	Rv0508	biotype=protein_coding,description=Conserved hypothetical protein,gene_id=Rv0508,logic_name=ena,	750.279	683.556	609.029	663.917	0.206093	FALSE	NA	down	-0.134366	-0.300915	-0.176424
Rv0509	Rv0509	hemA	Name=hemA,biotype=protein_coding,description=Probable glutamyl-tRNA reductase HemA (GLUTR),gene_id=Rv0509,logic_name=ena,	5545.91	3376.35	4051.45	4808.17	0.00870781	TRUE	WT_C3	down	-0.715961	-0.452986	-0.205938
Rv0510	Rv0510	hemC	Name=hemC,biotype=protein_coding,description=Probable porphobilinogen deaminase HemC (PBG) (hydroxymethylbilane synthase) (HMBS) (pre-uroporphyrinogen synthase),gene_id=Rv0510,logic_name=ena,	7010.35	2817.58	3404.2	3670.66	0	TRUE	WT_C3	down	-1.31503	-1.04217	-0.933446
Rv0511	Rv0511	hemD	Name=hemD,biotype=protein_coding,description=Probable uroporphyrin-III C-methyltransferase HemD (uroporphyrinogen III methylase) (urogen III methylase) (SUMT) (urogen III methylase) (UROM),gene_id=Rv0511,logic_name=ena,	4611.97	2333.34	2616.15	2764.05	0.000283591	TRUE	WT_C3	down	-0.982984	-0.817935	-0.738598
Rv0512	Rv0512	hemB	Name=hemB,biotype=protein_coding,description=Probable delta-aminolevulinic acid dehydratase HemB (porphobilinogen synthase) (ALAD) (ALADH),gene_id=Rv0512,logic_name=ena,	4362.36	2165.94	1967.7	1795.99	0.000166902	TRUE	WT_C5	down	-1.01011	-1.14859	-1.28033
Rv0513	Rv0513	Rv0513	biotype=protein_coding,description=Possible conserved transmembrane protein,gene_id=Rv0513,logic_name=ena,	4135.88	2275.21	1930.89	1714.61	0.000220028	TRUE	WT_C5	down	-0.862194	-1.09893	-1.27031
Rv0515	Rv0515	Rv0515	biotype=protein_coding,description=Conserved 13E12 repeat family protein,gene_id=Rv0515,logic_name=ena,	1906.76	883.333	729.334	898.115	0	TRUE	WT_C3	down	-1.11009	-1.38647	-1.08615
Rv0516c	Rv0516c	Rv0516c	biotype=protein_coding,description=Possible anti-anti-sigma factor,gene_id=Rv0516c,logic_name=ena,	6351.98	4267.26	9399.83	11591.8	0.0128411	TRUE	WT_C2	mix	-0.573896	0.565429	0.867824
Rv0517	Rv0517	Rv0517	biotype=protein_coding,description=Possible membrane acyltransferase,gene_id=Rv0517,logic_name=ena,	1499.44	1856.6	1978.42	2244.5	0.0174401	TRUE	WT_C6	up	0.308237	0.399921	0.581967
Rv0518	Rv0518	Rv0518	biotype=protein_coding,description=Possible exported protein,gene_id=Rv0518,logic_name=ena,	927.805	1645.16	1531.55	1159.74	0.000918836	TRUE	WT_C1	up	0.826332	0.7231	0.321911
Rv0519c	Rv0519c	Rv0519c	biotype=protein_coding,description=Possible conserved membrane protein,gene_id=Rv0519c,logic_name=ena,	637.747	1098.53	1497.51	399.327	0.000233038	TRUE	WT_C1	mix	0.784511	1.23151	-0.675415
Rv0520	Rv0520	Rv0520	biotype=protein_coding,description=Possible methyltransferase/methylase (fragment),gene_id=Rv0520,logic_name=ena,	337.391	594.976	377.792	618.491	0.00240166	TRUE	WT_C2	up	0.818413	0.163173	0.874333
Rv0521	Rv0521	Rv0521	biotype=protein_coding,description=Possible methyltransferase/methylase (fragment),gene_id=Rv0521,logic_name=ena,	69.2951	86.5661	125.193	127.225	0.00180007	TRUE	WT_C6	up	0.321049	0.853331	0.876562
Rv0522	Rv0522	gabP	Name=gabP,biotype=protein_coding,description=Probable GABA permease GabP (4-amino butyrate transport carrier) (GAMA-aminobutyrate permease),gene_id=Rv0522,logic_name=ena,	694.06	614.442	812.851	1102.48	0.0145736	TRUE	WT_C2	mix	-0.175783	0.22793	0.667616
Rv0523c	Rv0523c	Rv0523c	biotype=protein_coding,description=Conserved protein,gene_id=Rv0523c,logic_name=ena,	460.974	450.987	647.22	1087.99	0.00042871	TRUE	WT_C2	mix	-0.0315995	0.489571	1.23891
Rv0524	Rv0524	hemL	Name=hemL,biotype=protein_coding,description=Probable glutamate-1-semialdehyde 2%2C1-aminomutase HemL (GSA) (glutamate-1-semialdehyde aminotransferase) (GSA-at),gene_id=Rv0524,logic_name=ena,	2968.89	2654.86	2722.7	2615.44	0.298235	FALSE	NA	down	-0.16129	-0.124883	-0.182872
Rv0525	Rv0525	Rv0525	biotype=protein_coding,description=Conserved protein,gene_id=Rv0525,logic_name=ena,	1554.37	1210.9	1390.2	1204.85	0.0694711	FALSE	NA	down	-0.360248	-0.161044	-0.367479
Rv0526	Rv0526	Rv0526	biotype=protein_coding,description=Possible thioredoxin protein (thiol-disulfide interchange protein),gene_id=Rv0526,logic_name=ena,	2174.82	1508.42	1511.85	1329.17	0.00106077	TRUE	WT_C5	down	-0.527859	-0.524582	-0.710372
Rv0527	Rv0527	ccdA	Name=ccdA,biotype=protein_coding,description=Possible cytochrome C-type biogenesis protein CcdA,gene_id=Rv0527,logic_name=ena,	1689.35	919.354	949.304	939.689	6.27106e-05	TRUE	WT_C3	down	-0.877778	-0.831528	-0.846216
Rv0528	Rv0528	Rv0528	biotype=protein_coding,description=Probable conserved transmembrane protein,gene_id=Rv0528,logic_name=ena,	2549.64	1492.2	1511.46	1281.99	0.000136342	TRUE	WT_C5	down	-0.772854	-0.754349	-0.991907
Rv0529	Rv0529	ccsA	Name=ccsA,biotype=protein_coding,description=Possible cytochrome C-type biogenesis protein CcsA,gene_id=Rv0529,logic_name=ena,	2427.72	1698.99	1513.67	1358.7	0.000281665	TRUE	WT_C5	down	-0.514923	-0.68155	-0.837381
Rv0530	Rv0530	Rv0530	biotype=protein_coding,description=Conserved protein,gene_id=Rv0530,logic_name=ena,	2971.88	2811.05	2794.66	2420.24	0.287374	FALSE	NA	down	-0.0802674	-0.0887048	-0.296227
Rv0530A	Rv0530A	Rv0530A	biotype=protein_coding,description=Conserved protein,gene_id=Rv0530A,logic_name=ena,	1316.88	1194.49	1209.64	1744.65	0.19578	FALSE	NA	mix	-0.14072	-0.122544	0.405819
Rv0532	Rv0532	PE_PGRS6	Name=PE_PGRS6,biotype=protein_coding,description=PE-PGRS family protein PE_PGRS6,gene_id=Rv0532,logic_name=ena,	507.07	335.301	283.446	328.25	0.00114568	TRUE	WT_C3	down	-0.596729	-0.839112	-0.627391
Rv0533c	Rv0533c	fabH	Name=fabH,biotype=protein_coding,description=3-oxoacyl-[acyl-carrier-protein] synthase III FabH (beta-ketoacyl-ACP synthase III) (KAS III),gene_id=Rv0533c,logic_name=ena,	1208.62	1593.59	1400.16	1935.04	0.0119185	TRUE	WT_C2	up	0.398915	0.212225	0.678998
Rv0534c	Rv0534c	menA	Name=menA,biotype=protein_coding,description=1%2C4-dihydroxy-2-naphthoate octaprenyltransferase MenA (DHNA-octaprenyltransferase),gene_id=Rv0534c,logic_name=ena,	321.061	417.913	349.842	372.08	0.220057	FALSE	NA	up	0.380356	0.123855	0.212766
Rv0535	Rv0535	pnp	Name=pnp,biotype=protein_coding,description=Probable 5'-methylthioadenosine phosphorylase Pnp (MTA phosphorylase),gene_id=Rv0535,logic_name=ena,	330.331	357.413	281.401	342.955	0.399743	FALSE	NA	mix	0.11368	-0.231285	0.0541079
Rv0536	Rv0536	galE3	Name=galE3,biotype=protein_coding,description=Probable UDP-glucose 4-epimerase GalE3 (galactowaldenase) (UDP-galactose 4-epimerase) (uridine diphosphate galactose 4-epimerase) (uridine diphospho-galactose 4-epimerase),gene_id=Rv0536,logic_name=ena,	265.411	283.888	218.335	230.429	0.323035	FALSE	NA	mix	0.097093	-0.281684	-0.203906
Rv0537c	Rv0537c	Rv0537c	biotype=protein_coding,description=Probable integral membrane protein,gene_id=Rv0537c,logic_name=ena,	1604.52	1917.75	2430.04	2403.37	0.00217573	TRUE	WT_C6	up	0.257273	0.598839	0.582917
Rv0538	Rv0538	Rv0538	biotype=protein_coding,description=Possible conserved membrane protein,gene_id=Rv0538,logic_name=ena,	439.057	454.127	531.518	522.828	0.21262	FALSE	NA	up	0.0486858	0.275708	0.251927
Rv0539	Rv0539	Rv0539	biotype=protein_coding,description=Probable dolichyl-phosphate sugar synthase (dolichol-phosphate sugar synthetase) (dolichol-phosphate sugar transferase) (sugar phosphoryldolichol synthase),gene_id=Rv0539,logic_name=ena,	405.685	347.124	367.537	363.633	0.294928	FALSE	NA	down	-0.224907	-0.14247	-0.157878
Rv0540	Rv0540	Rv0540	biotype=protein_coding,description=Conserved hypothetical protein,gene_id=Rv0540,logic_name=ena,	184.107	173.679	148.138	138.668	0.143337	FALSE	NA	down	-0.0841231	-0.313605	-0.408917
Rv0541c	Rv0541c	Rv0541c	biotype=protein_coding,description=Probable conserved integral membrane protein,gene_id=Rv0541c,logic_name=ena,	3198.27	1668.22	858.709	869.39	2.45416e-05	TRUE	WT_C5	down	-0.938986	-1.89705	-1.87922
Rv0542c	Rv0542c	menE	Name=menE,biotype=protein_coding,description=Possible O-succinylbenzoic acid--CoA ligase MenE (OSB-CoA synthetase) (O-succinylbenzoate-CoA synthase),gene_id=Rv0542c,logic_name=ena,	3476.2	3164.82	2008.76	1633.09	0.0017981	TRUE	WT_C5	down	-0.135386	-0.791202	-1.08991
Rv0543c	Rv0543c	Rv0543c	biotype=protein_coding,description=Conserved protein,gene_id=Rv0543c,logic_name=ena,	6473.2	6015.01	5059.73	5797.76	0.213137	FALSE	NA	down	-0.105912	-0.355421	-0.158984
Rv0544c	Rv0544c	Rv0544c	biotype=protein_coding,description=Possible conserved transmembrane protein,gene_id=Rv0544c,logic_name=ena,	5718.67	4023.65	3859.03	4124.23	0.00620064	TRUE	WT_C3	down	-0.507174	-0.567439	-0.471553
Rv0545c	Rv0545c	pitA	Name=pitA,biotype=protein_coding,description=Probable low-affinity inorganic phosphate transporter integral membrane protein PitA,gene_id=Rv0545c,logic_name=ena,	13398.6	9765.26	8411.6	7149.2	0.00104845	TRUE	WT_C5	down	-0.456355	-0.671634	-0.906231
Rv0546c	Rv0546c	Rv0546c	biotype=protein_coding,description=Conserved protein,gene_id=Rv0546c,logic_name=ena,	1235.35	1772.88	1819.15	1465.97	0.00287534	TRUE	WT_C1	up	0.521171	0.558344	0.246929
Rv0547c	Rv0547c	Rv0547c	biotype=protein_coding,description=Possible oxidoreductase,gene_id=Rv0547c,logic_name=ena,	748.363	1041.71	1121.88	1015.66	0.00242957	TRUE	WT_C1	up	0.477148	0.584103	0.440601
Rv0548c	Rv0548c	menB	Name=menB,biotype=protein_coding,description=Naphthoate synthase MenB (dihydroxynaphthoic acid synthetase) (DHNA synthetase),gene_id=Rv0548c,logic_name=ena,	3168.45	4070.45	4075.61	3697.68	0.143025	FALSE	NA	up	0.36141	0.363236	0.222841
Rv0549c	Rv0549c	vapC3	Name=vapC3,biotype=protein_coding,description=Possible toxin VapC3,gene_id=Rv0549c,logic_name=ena,	515.111	676.864	798.71	571.062	0.0292705	TRUE	WT_C1	up	0.393984	0.63279	0.148766
Rv0550c	Rv0550c	vapB3	Name=vapB3,biotype=protein_coding,description=Possible antitoxin VapB3,gene_id=Rv0550c,logic_name=ena,	307.345	487.39	556.109	372.377	0.00336017	TRUE	WT_C1	up	0.665217	0.85551	0.276906
Rv0551c	Rv0551c	fadD8	Name=fadD8,biotype=protein_coding,description=Probable fatty-acid-CoA ligase FadD8 (fatty-acid-CoA synthetase) (fatty-acid-CoA synthase),gene_id=Rv0551c,logic_name=ena,	252.742	263.692	319.011	258.112	0.351456	FALSE	NA	up	0.0611858	0.335937	0.0303276
Rv0552	Rv0552	Rv0552	biotype=protein_coding,description=Conserved protein,gene_id=Rv0552,logic_name=ena,	382.244	388.765	403.323	407.185	0.40995	FALSE	NA	up	0.0244049	0.0774406	0.0911902
Rv0553	Rv0553	menC	Name=menC,biotype=protein_coding,description=Probable muconate cycloisomerase MenC (cis%2Ccis-muconate lactonizing enzyme) (MLE),gene_id=Rv0553,logic_name=ena,	377.263	328.433	301.365	331.421	0.279439	FALSE	NA	down	-0.199972	-0.324057	-0.186907
Rv0554	Rv0554	bpoC	Name=bpoC,biotype=protein_coding,description=Possible peroxidase BpoC (non-haem peroxidase),gene_id=Rv0554,logic_name=ena,	676.248	1588.47	1287.59	765.376	6.91686e-05	TRUE	WT_C4	up	1.23202	0.929053	0.178616
Rv0555	Rv0555	menD	Name=menD,biotype=protein_coding,description=Probable bifunctional menaquinone biosynthesis protein MenD , 2-succinyl-6-hydroxy-2%2C4-cyclohexadiene-1-carboxylate synthase (SHCHC synthase) + 2-oxoglutarate decarboxylase (alpha-ketoglutarate decarboxylase) (KDC),gene_id=Rv0555,logic_name=ena,	2234.89	2296.51	1740.56	1350.68	0.027211	TRUE	WT_C5	mix	0.0392388	-0.360655	-0.72652
Rv0556	Rv0556	Rv0556	biotype=protein_coding,description=Probable conserved transmembrane protein,gene_id=Rv0556,logic_name=ena,	1735.1	1816.9	1423.85	1080.55	0.0564837	FALSE	NA	mix	0.0664592	-0.285221	-0.683258
Rv0557	Rv0557	mgtA	Name=mgtA,biotype=protein_coding,description=Mannosyltransferase MgtA,gene_id=Rv0557,logic_name=ena,	3386.17	2237.23	1758.44	4961.02	0.000951228	TRUE	WT_C2	mix	-0.597943	-0.94536	0.550981
Rv0558	Rv0558	menH	Name=menH,biotype=protein_coding,description=Probable ubiquinone/menaquinone biosynthesis methyltransferase MenH (2-heptaprenyl-1%2C4-naphthoquinone methyltransferase),gene_id=Rv0558,logic_name=ena,	1875.4	1961.6	1963.4	2169.6	0.349871	FALSE	NA	up	0.0648343	0.0661589	0.210237
Rv0559c	Rv0559c	Rv0559c	biotype=protein_coding,description=Possible conserved secreted protein,gene_id=Rv0559c,logic_name=ena,	8468.32	7502.66	7231.2	6564.65	0.2152	FALSE	NA	down	-0.174674	-0.227842	-0.367358
Rv0560c	Rv0560c	Rv0560c	biotype=protein_coding,description=Possible benzoquinone methyltransferase (methylase),gene_id=Rv0560c,logic_name=ena,	907.148	718.568	842.522	879.074	0.294305	FALSE	NA	down	-0.336214	-0.106623	-0.0453532
Rv0561c	Rv0561c	Rv0561c	biotype=protein_coding,description=Possible oxidoreductase,gene_id=Rv0561c,logic_name=ena,	286.835	348.234	326.396	309.062	0.265965	FALSE	NA	up	0.279833	0.1864	0.107675
Rv0562	Rv0562	grcC1	Name=grcC1,biotype=protein_coding,description=Probable polyprenyl-diphosphate synthase GrcC1 (polyprenyl pyrophosphate synthetase),gene_id=Rv0562,logic_name=ena,	2286.37	2563.38	2200.58	1831.98	0.246563	FALSE	NA	mix	0.16499	-0.0551752	-0.319652
Rv0563	Rv0563	htpX	Name=htpX,biotype=protein_coding,description=Probable protease transmembrane protein heat shock protein HtpX,gene_id=Rv0563,logic_name=ena,	1469.27	2368.19	2353.3	1342.8	0.00462408	TRUE	WT_C4	mix	0.688687	0.679589	-0.129847
Rv0565c	Rv0565c	Rv0565c	biotype=protein_coding,description=Probable monooxygenase,gene_id=Rv0565c,logic_name=ena,	386.976	669.289	911.339	812.071	0	TRUE	WT_C6	up	0.790385	1.23574	1.06936
Rv0566c	Rv0566c	Rv0566c	biotype=protein_coding,description=Conserved protein,gene_id=Rv0566c,logic_name=ena,	414.571	620.691	869.272	980.257	0	TRUE	WT_C6	up	0.582255	1.06819	1.24154
Rv0567	Rv0567	Rv0567	biotype=protein_coding,description=Probable methyltransferase/methylase,gene_id=Rv0567,logic_name=ena,	1640.96	2922.01	2834.51	1917.73	0.000218442	TRUE	WT_C1	up	0.832422	0.788557	0.22486
Rv0568	Rv0568	cyp135B1	Name=cyp135B1,biotype=protein_coding,description=Possible cytochrome P450 135B1 Cyp135B1,gene_id=Rv0568,logic_name=ena,	8002.49	7464.44	6889.02	7621.4	0.374497	FALSE	NA	down	-0.100414	-0.21615	-0.0703917
Rv0569	Rv0569	Rv0569	biotype=protein_coding,description=Conserved protein,gene_id=Rv0569,logic_name=ena,	1240.68	924.503	1018.36	962.509	0.0212593	TRUE	WT_C3	down	-0.424377	-0.284882	-0.366255
Rv0570	Rv0570	nrdZ	Name=nrdZ,biotype=protein_coding,description=Probable ribonucleoside-diphosphate reductase (large subunit) NrdZ (ribonucleotide reductase),gene_id=Rv0570,logic_name=ena,	665.179	667.065	514.18	518.622	0.161864	FALSE	NA	mix	0.00408485	-0.37147	-0.359058
Rv0571c	Rv0571c	Rv0571c	biotype=protein_coding,description=Conserved protein,gene_id=Rv0571c,logic_name=ena,	686.327	730.75	827.393	947.343	0.0908957	FALSE	NA	up	0.090483	0.269677	0.464991
Rv0572c	Rv0572c	Rv0572c	biotype=protein_coding,description=Hypothetical protein,gene_id=Rv0572c,logic_name=ena,	185.743	382.683	573.682	619.153	0	TRUE	WT_C6	up	1.04284	1.62695	1.73699
Rv0573c	Rv0573c	pncB2	Name=pncB2,biotype=protein_coding,description=Nicotinic acid phosphoribosyltransferase PncB2,gene_id=Rv0573c,logic_name=ena,	164.652	163.325	164.996	154.682	0.418264	FALSE	NA	mix	-0.0116731	0.00301343	-0.090112
Rv0574c	Rv0574c	Rv0574c	biotype=protein_coding,description=Conserved hypothetical protein,gene_id=Rv0574c,logic_name=ena,	238.11	206.584	223.922	256.968	0.401843	FALSE	NA	mix	-0.204894	-0.0886266	0.109962
Rv0575c	Rv0575c	Rv0575c	biotype=protein_coding,description=Possible oxidoreductase,gene_id=Rv0575c,logic_name=ena,	102.788	157.814	220.898	275.676	0	TRUE	WT_C6	up	0.618553	1.10371	1.4233
Rv0576	Rv0576	Rv0576	biotype=protein_coding,description=Probable transcriptional regulatory protein (possibly ArsR-family),gene_id=Rv0576,logic_name=ena,	1805.78	1106.36	984.345	1502.21	0.000112685	TRUE	WT_C3	down	-0.706795	-0.875382	-0.265533
Rv0578c	Rv0578c	PE_PGRS7	Name=PE_PGRS7,biotype=protein_coding,description=PE-PGRS family protein PE_PGRS7,gene_id=Rv0578c,logic_name=ena,	11519.2	3888.83	3799.72	9982.36	0.000164584	TRUE	WT_C3	down	-1.56664	-1.60008	-0.206594
Rv0579	Rv0579	Rv0579	biotype=protein_coding,description=Conserved hypothetical protein,gene_id=Rv0579,logic_name=ena,	1104.14	819.378	738.54	1408.83	0.0175854	TRUE	WT_C2	mix	-0.430326	-0.580179	0.35157
Rv0580c	Rv0580c	Rv0580c	biotype=protein_coding,description=Conserved protein,gene_id=Rv0580c,logic_name=ena,	1455.08	1148.46	1352.67	2691.7	0.0350693	TRUE	WT_C2	mix	-0.341392	-0.105282	0.887421
Rv0581	Rv0581	vapB26	Name=vapB26,biotype=protein_coding,description=Possible antitoxin VapB26,gene_id=Rv0581,logic_name=ena,	809.126	1251.44	1322.03	1201.88	0.00132771	TRUE	WT_C1	up	0.629149	0.708316	0.570852
Rv0582	Rv0582	vapC26	Name=vapC26,biotype=protein_coding,description=Possible toxin VapC26. Contains PIN domain.,gene_id=Rv0582,logic_name=ena,	636.242	1002.26	838.745	597.39	0.0371722	TRUE	WT_C4	mix	0.655612	0.398658	-0.0909019
Rv0583c	Rv0583c	lpqN	Name=lpqN,biotype=protein_coding,description=Probable conserved lipoprotein LpqN,gene_id=Rv0583c,logic_name=ena,	264.36	570.063	624.266	607.952	0	TRUE	WT_C6	up	1.10861	1.23966	1.20145
Rv0584	Rv0584	Rv0584	biotype=protein_coding,description=Possible conserved exported protein,gene_id=Rv0584,logic_name=ena,	759.682	632.291	420.309	433.959	0.00160259	TRUE	WT_C5	down	-0.264808	-0.853944	-0.807837
Rv0585c	Rv0585c	Rv0585c	biotype=protein_coding,description=Probable conserved integral membrane protein,gene_id=Rv0585c,logic_name=ena,	198.255	238.725	202.043	228.121	0.318798	FALSE	NA	up	0.267992	0.027305	0.202437
Rv0586	Rv0586	mce2R	Name=mce2R,biotype=protein_coding,description=Probable transcriptional regulatory protein Mce2R (GntR-family),gene_id=Rv0586,logic_name=ena,	1771.48	3498.55	1598.11	1363.58	0.023213	TRUE	WT_C4	mix	0.981802	-0.148585	-0.377551
Rv0587	Rv0587	yrbE2A	Name=yrbE2A,biotype=protein_coding,description=Conserved hypothetical integral membrane protein YrbE2A,gene_id=Rv0587,logic_name=ena,	1606.56	2399.21	1392	1044.78	0.0216917	TRUE	WT_C4	mix	0.578591	-0.20681	-0.620771
Rv0588	Rv0588	yrbE2B	Name=yrbE2B,biotype=protein_coding,description=Conserved hypothetical integral membrane protein YrbE2B,gene_id=Rv0588,logic_name=ena,	1246.6	1760.93	1011.5	844.154	0.0564538	FALSE	NA	mix	0.498332	-0.301504	-0.562424
Rv0589	Rv0589	mce2A	Name=mce2A,biotype=protein_coding,description=Mce-family protein Mce2A,gene_id=Rv0589,logic_name=ena,	1337.61	1955.36	1088.74	754.375	0.0186611	TRUE	WT_C4	mix	0.547776	-0.297001	-0.826305
Rv0590A	Rv0590A	Rv0590A	biotype=protein_coding,description=Mce-family related protein,gene_id=Rv0590A,logic_name=ena,	456.261	841.455	462.953	371.88	0.110485	FALSE	NA	mix	0.883026	0.0210056	-0.295021
Rv0591	Rv0591	mce2C	Name=mce2C,biotype=protein_coding,description=Mce-family protein Mce2C,gene_id=Rv0591,logic_name=ena,	306.084	488.702	171.453	107.972	0.00996017	TRUE	WT_C4	mix	0.67503	-0.836117	-1.50326
Rv0592	Rv0592	mce2D	Name=mce2D,biotype=protein_coding,description=Mce-family protein Mce2D,gene_id=Rv0592,logic_name=ena,	180.288	204.964	112.826	105.995	0.0397408	TRUE	WT_C5	mix	0.185063	-0.676208	-0.766309
Rv0593	Rv0593	lprL	Name=lprL,biotype=protein_coding,description=Possible Mce-family lipoprotein LprL (Mce-family lipoprotein Mce2E),gene_id=Rv0593,logic_name=ena,	207.309	202.548	131.316	116.935	0.0480176	TRUE	WT_C5	down	-0.0335156	-0.658742	-0.826074
Rv0594	Rv0594	mce2F	Name=mce2F,biotype=protein_coding,description=Mce-family protein Mce2F,gene_id=Rv0594,logic_name=ena,	422.929	575.25	419.591	420.624	0.366387	FALSE	NA	mix	0.443772	-0.0114329	-0.00788476
Rv0595c	Rv0595c	vapC4	Name=vapC4,biotype=protein_coding,description=Possible toxin VapC4,gene_id=Rv0595c,logic_name=ena,	341.083	409.295	283.12	237.814	0.138469	FALSE	NA	mix	0.263015	-0.26871	-0.520289
Rv0596c	Rv0596c	vapB4	Name=vapB4,biotype=protein_coding,description=Possible antitoxin VapB4,gene_id=Rv0596c,logic_name=ena,	349.876	470.891	335.841	307.165	0.294097	FALSE	NA	mix	0.428548	-0.0590674	-0.18783
Rv0597c	Rv0597c	Rv0597c	biotype=protein_coding,description=Conserved hypothetical protein,gene_id=Rv0597c,logic_name=ena,	2763.71	1736.87	2436.38	2153.41	0.0213258	TRUE	WT_C3	down	-0.670118	-0.18187	-0.359987
Rv0598c	Rv0598c	vapC27	Name=vapC27,biotype=protein_coding,description=Possible toxin VapC27. Contains PIN domain.,gene_id=Rv0598c,logic_name=ena,	2198	1823.71	1915.97	1260.66	0.0130526	TRUE	WT_C5	down	-0.269312	-0.198118	-0.802016
Rv0599c	Rv0599c	vapB27	Name=vapB27,biotype=protein_coding,description=Possible antitoxin VapB27,gene_id=Rv0599c,logic_name=ena,	1997.09	1837.98	1946.86	1337.36	0.170372	FALSE	NA	down	-0.119779	-0.0367479	-0.578512
Rv0600c	Rv0600c	Rv0600c	biotype=protein_coding,description=Two component sensor kinase [second part],gene_id=Rv0600c,logic_name=ena,	29.02	38.8864	48.8767	39.1112	0.0738358	FALSE	NA	up	0.422219	0.7521	0.430535
Rv0601c	Rv0601c	Rv0601c	biotype=protein_coding,description=Two component sensor kinase [first part],gene_id=Rv0601c,logic_name=ena,	37.8828	49.2736	57.3402	79.0675	0.00703142	TRUE	WT_C2	up	0.37927	0.598004	1.06154
Rv0602c	Rv0602c	tcrA	Name=tcrA,biotype=protein_coding,description=Two component DNA binding transcriptional regulatory protein TcrA,gene_id=Rv0602c,logic_name=ena,	35.6753	49.8348	62.2015	82.0137	0.000183708	TRUE	WT_C6	up	0.482227	0.802022	1.20094
Rv0603	Rv0603	Rv0603	biotype=protein_coding,description=Possible exported protein,gene_id=Rv0603,logic_name=ena,	27.7955	31.9136	36.107	37.1605	0.189679	FALSE	NA	up	0.19932	0.377426	0.418917
Rv0604	Rv0604	lpqO	Name=lpqO,biotype=protein_coding,description=Probable conserved lipoprotein LpqO,gene_id=Rv0604,logic_name=ena,	455.113	492.594	507.849	548.606	0.284178	FALSE	NA	up	0.114175	0.158177	0.269547
Rv0605	Rv0605	Rv0605	biotype=protein_coding,description=Possible resolvase,gene_id=Rv0605,logic_name=ena,	729.336	827.045	565.29	469.927	0.0409912	TRUE	WT_C5	mix	0.181381	-0.367594	-0.634146
Rv0606	Rv0606	Rv0606	biotype=protein_coding,description=Possible transposase (fragment),gene_id=Rv0606,logic_name=ena,	766.602	781.767	670.448	571.562	0.225356	FALSE	NA	mix	0.0282618	-0.193353	-0.423567
Rv0607	Rv0607	Rv0607	biotype=protein_coding,description=Hypothetical protein,gene_id=Rv0607,logic_name=ena,	401.7	447.013	393.638	330.216	0.345249	FALSE	NA	mix	0.154197	-0.0292502	-0.28271
Rv0608	Rv0608	vapB28	Name=vapB28,biotype=protein_coding,description=Possible antitoxin VapB28,gene_id=Rv0608,logic_name=ena,	2887.37	3518.72	2931.78	2242.15	0.181964	FALSE	NA	mix	0.285292	0.0220165	-0.364877
Rv0609	Rv0609	vapC28	Name=vapC28,biotype=protein_coding,description=Possible toxin VapC28. Contains PIN domain.,gene_id=Rv0609,logic_name=ena,	2539.32	2994.65	2520.01	2012.99	0.227107	FALSE	NA	mix	0.237945	-0.0110116	-0.335105
Rv0609A	Rv0609A	Rv0609A	biotype=protein_coding,description=Conserved hypothetical protein,gene_id=Rv0609A,logic_name=ena,	1606.38	1657.62	1347.73	1261.14	0.152925	FALSE	NA	mix	0.0452993	-0.253281	-0.349084
Rv0610c	Rv0610c	Rv0610c	biotype=protein_coding,description=Hypothetical protein,gene_id=Rv0610c,logic_name=ena,	1623.1	1237.73	996.656	1196.54	0.00563672	TRUE	WT_C3	down	-0.391048	-0.703581	-0.439876
Rv0611c	Rv0611c	Rv0611c	biotype=protein_coding,description=Hypothetical protein,gene_id=Rv0611c,logic_name=ena,	4564.7	3966.25	3031.54	3892.98	0.0667107	FALSE	NA	down	-0.202744	-0.590468	-0.229646
Rv0612	Rv0612	Rv0612	biotype=protein_coding,description=Conserved hypothetical protein,gene_id=Rv0612,logic_name=ena,	758.163	444.876	343.479	564.078	0.00156341	TRUE	WT_C3	down	-0.769104	-1.14228	-0.426613
Rv0613c	Rv0613c	Rv0613c	biotype=protein_coding,description=Unknown protein,gene_id=Rv0613c,logic_name=ena,	1819.21	1826.34	1904.33	1927.47	0.415994	FALSE	NA	up	0.00563979	0.0659732	0.0833939
Rv0614	Rv0614	Rv0614	biotype=protein_coding,description=Conserved hypothetical protein,gene_id=Rv0614,logic_name=ena,	95.3366	160.394	147.559	97.1218	0.0302845	TRUE	WT_C4	up	0.750516	0.630186	0.0267651
Rv0615	Rv0615	Rv0615	biotype=protein_coding,description=Probable integral membrane protein,gene_id=Rv0615,logic_name=ena,	839.539	835.663	742.432	779.696	0.404964	FALSE	NA	down	-0.00667639	-0.17734	-0.106686
Rv0616A	Rv0616A	vapB29	Name=vapB29,biotype=protein_coding,description=Possible antitoxin VapB29,gene_id=Rv0616A,logic_name=ena,	2238.03	2303.69	1620	1237.06	0.00857725	TRUE	WT_C5	mix	0.0417206	-0.466236	-0.85531
Rv0616c	Rv0616c	Rv0616c	biotype=protein_coding,description=Hypothetical protein,gene_id=Rv0616c,logic_name=ena,	65.0436	94.5741	108.595	91.4272	0.00571529	TRUE	WT_C1	up	0.540038	0.739482	0.491215
Rv0617	Rv0617	vapC29	Name=vapC29,biotype=protein_coding,description=Possible toxin VapC29. Contains PIN domain.,gene_id=Rv0617,logic_name=ena,	1378.95	1304.36	895.4	580.463	0.00168797	TRUE	WT_C5	down	-0.0802249	-0.622969	-1.2483
Rv0618	Rv0618	galTa	Name=galTa,biotype=protein_coding,description=Probable galactose-1-phosphate uridylyltransferase GalTa [first part],gene_id=Rv0618,logic_name=ena,	653.804	729.846	634.7	421.73	0.131748	FALSE	NA	mix	0.158734	-0.0427826	-0.632538
Rv0619	Rv0619	galTb	Name=galTb,biotype=protein_coding,description=Probable galactose-1-phosphate uridylyltransferase GalTb [second part],gene_id=Rv0619,logic_name=ena,	155.008	189.922	176.843	111.243	0.19679	FALSE	NA	mix	0.293063	0.19013	-0.478629
Rv0620	Rv0620	galK	Name=galK,biotype=protein_coding,description=Probable galactokinase GalK (galactose kinase),gene_id=Rv0620,logic_name=ena,	32.7381	21.2584	20.7922	15.0025	0.0350693	TRUE	WT_C5	down	-0.622932	-0.654924	-1.12577
Rv0621	Rv0621	Rv0621	biotype=protein_coding,description=Possible membrane protein,gene_id=Rv0621,logic_name=ena,	535.64	501.939	586.088	1303.06	0.001571	TRUE	WT_C2	mix	-0.0937523	0.129852	1.28257
Rv0622	Rv0622	Rv0622	biotype=protein_coding,description=Possible membrane protein,gene_id=Rv0622,logic_name=ena,	86.6333	113.425	207.907	350.989	0	TRUE	WT_C2	up	0.388751	1.26295	2.01843
Rv0623	Rv0623	vapB30	Name=vapB30,biotype=protein_coding,description=Possible antitoxin VapB30,gene_id=Rv0623,logic_name=ena,	953.488	913.368	941.418	745.76	0.331913	FALSE	NA	down	-0.0620188	-0.0183798	-0.354503
Rv0624	Rv0624	vapC30	Name=vapC30,biotype=protein_coding,description=Possible toxin VapC30. Contains PIN domain.,gene_id=Rv0624,logic_name=ena,	1195.36	1091.21	1071.31	780.497	0.0884957	FALSE	NA	down	-0.131527	-0.158073	-0.614984
Rv0625c	Rv0625c	Rv0625c	biotype=protein_coding,description=Probable conserved transmembrane protein,gene_id=Rv0625c,logic_name=ena,	526.77	976.393	807.429	674.185	0.00178036	TRUE	WT_C4	up	0.890289	0.616163	0.355971
Rv0626	Rv0626	vapB5	Name=vapB5,biotype=protein_coding,description=Possible antitoxin VapB5,gene_id=Rv0626,logic_name=ena,	1790.26	1984.74	1618.19	1252.49	0.105593	FALSE	NA	mix	0.14878	-0.145791	-0.515372
Rv0627	Rv0627	vapC5	Name=vapC5,biotype=protein_coding,description=Possible toxin VapC5,gene_id=Rv0627,logic_name=ena,	2096.66	2279.33	1780.81	1329.36	0.047493	TRUE	WT_C5	mix	0.120522	-0.235559	-0.657362
Rv0628c	Rv0628c	Rv0628c	biotype=protein_coding,description=Conserved hypothetical protein,gene_id=Rv0628c,logic_name=ena,	1242.84	1126.36	1291.85	1961.94	0.055138	FALSE	NA	mix	-0.14197	0.0557999	0.658638
Rv0630c	Rv0630c	recB	Name=recB,biotype=protein_coding,description=Probable exonuclease V (beta chain) RecB (exodeoxyribonuclease V beta chain)(exodeoxyribonuclease V polypeptide) (chi-specific endonuclease),gene_id=Rv0630c,logic_name=ena,	422.27	293.986	274.6	272.853	0.00505974	TRUE	WT_C3	down	-0.522416	-0.620832	-0.630043
Rv0631c	Rv0631c	recC	Name=recC,biotype=protein_coding,description=Probable exonuclease V (gamma chain) RecC (exodeoxyribonuclease V gamma chain)(exodeoxyribonuclease V polypeptide),gene_id=Rv0631c,logic_name=ena,	191.306	243.395	236.317	213.202	0.199725	FALSE	NA	up	0.347414	0.304841	0.156337
Rv0632c	Rv0632c	echA3	Name=echA3,biotype=protein_coding,description=Probable enoyl-CoA hydratase EchA3 (enoyl hydrase) (unsaturated acyl-CoA hydratase) (crotonase),gene_id=Rv0632c,logic_name=ena,	3925.3	5491.8	5718.26	4832.16	0.00998793	TRUE	WT_C1	up	0.484476	0.542773	0.299866
Rv0633c	Rv0633c	Rv0633c	biotype=protein_coding,description=Possible exported protein,gene_id=Rv0633c,logic_name=ena,	1151.33	1663.72	1610.06	1321.77	0.0127658	TRUE	WT_C1	up	0.531113	0.483811	0.199172
Rv0634A	Rv0634A	Rv0634A	biotype=protein_coding,description=Unknown protein,gene_id=Rv0634A,logic_name=ena,	5096.68	5688.22	6762.72	6967.76	0.0510555	FALSE	NA	up	0.158417	0.408046	0.451136
Rv0634B	Rv0634B	rpmG2	Name=rpmG2,biotype=protein_coding,description=50S ribosomal protein L33 RpmG2,gene_id=Rv0634B,logic_name=ena,	3464.09	6232.93	6279.46	4183.79	0.00189756	TRUE	WT_C1	up	0.847433	0.858165	0.272334
Rv0634c	Rv0634c	Rv0634c	biotype=protein_coding,description=Possible glyoxalase II (hydroxyacylglutathione hydrolase) (GLX II),gene_id=Rv0634c,logic_name=ena,	3092.25	3652.58	3148.05	2446.53	0.273977	FALSE	NA	mix	0.240261	0.025801	-0.33792
Rv0635	Rv0635	hadA	Name=hadA,biotype=protein_coding,description=(3R)-hydroxyacyl-ACP dehydratase subunit HadA,gene_id=Rv0635,logic_name=ena,	3848.64	7208.74	5702.82	3227.17	0.0106376	TRUE	WT_C4	mix	0.905399	0.567328	-0.254078
Rv0636	Rv0636	hadB	Name=hadB,biotype=protein_coding,description=(3R)-hydroxyacyl-ACP dehydratase subunit HadB,gene_id=Rv0636,logic_name=ena,	4979.13	8924.6	8960.33	5683.72	0.00208839	TRUE	WT_C1	up	0.841895	0.847659	0.190943
Rv0637	Rv0637	hadC	Name=hadC,biotype=protein_coding,description=(3R)-hydroxyacyl-ACP dehydratase subunit HadC,gene_id=Rv0637,logic_name=ena,	11681.1	17336	16751.9	10525.8	0.0870032	FALSE	NA	mix	0.56959	0.520148	-0.150256
Rv0638	Rv0638	secE1	Name=secE1,biotype=protein_coding,description=Probable preprotein translocase SecE1,gene_id=Rv0638,logic_name=ena,	12683.7	11594.5	8211.01	6009.77	0.00544139	TRUE	WT_C5	down	-0.129533	-0.627347	-1.0776
Rv0639	Rv0639	nusG	Name=nusG,biotype=protein_coding,description=Probable transcription antitermination protein NusG,gene_id=Rv0639,logic_name=ena,	12822.3	10967.6	7495.71	6107.06	0.00157477	TRUE	WT_C5	down	-0.225407	-0.774514	-1.0701
Rv0640	Rv0640	rplK	Name=rplK,biotype=protein_coding,description=50S ribosomal protein L11 RplK,gene_id=Rv0640,logic_name=ena,	15862.7	12726.6	8763.9	8019.72	0.00240408	TRUE	WT_C5	down	-0.317789	-0.855994	-0.984016
Rv0641	Rv0641	rplA	Name=rplA,biotype=protein_coding,description=50S ribosomal protein L1 RplA,gene_id=Rv0641,logic_name=ena,	19317	21599.2	11676.4	8303.96	0.0162149	TRUE	WT_C5	mix	0.161108	-0.726279	-1.218
Rv0642c	Rv0642c	mmaA4	Name=mmaA4,biotype=protein_coding,description=Methoxy mycolic acid synthase 4 MmaA4 (methyl mycolic acid synthase 4) (MMA4) (hydroxy mycolic acid synthase),gene_id=Rv0642c,logic_name=ena,	9794.68	12270.1	10530.1	8796.21	0.338374	FALSE	NA	mix	0.325077	0.104448	-0.155116
Rv0644c	Rv0644c	mmaA2	Name=mmaA2,biotype=protein_coding,description=Methoxy mycolic acid synthase 2 MmaA2 (methyl mycolic acid synthase 2) (MMA2) (hydroxy mycolic acid synthase),gene_id=Rv0644c,logic_name=ena,	1161.74	2197.52	2436.59	1888.82	0	TRUE	WT_C1	up	0.919582	1.06857	0.701193
Rv0645c	Rv0645c	mmaA1	Name=mmaA1,biotype=protein_coding,description=Methoxy mycolic acid synthase 1 MmaA1 (methyl mycolic acid synthase 1) (MMA1) (hydroxy mycolic acid synthase),gene_id=Rv0645c,logic_name=ena,	776.902	935.459	930.245	847.812	0.146505	FALSE	NA	up	0.267941	0.259878	0.126013
Rv0646c	Rv0646c	lipG	Name=lipG,biotype=protein_coding,description=Probable lipase/esterase LipG,gene_id=Rv0646c,logic_name=ena,	1027.91	1135.82	1121.74	822.328	0.273316	FALSE	NA	mix	0.144017	0.126024	-0.321934
Rv0647c	Rv0647c	Rv0647c	biotype=protein_coding,description=Conserved protein,gene_id=Rv0647c,logic_name=ena,	1572.38	1731.12	1715.14	1282.33	0.290541	FALSE	NA	mix	0.138758	0.125372	-0.294178
Rv0648	Rv0648	Rv0648	biotype=protein_coding,description=Alpha-mannosidase,gene_id=Rv0648,logic_name=ena,	220.834	148.726	229.299	469.633	0.0130896	TRUE	WT_C2	mix	-0.570307	0.0542685	1.08857
Rv0649	Rv0649	fabD2	Name=fabD2,biotype=protein_coding,description=Possible malonyl CoA-acyl carrier protein transacylase FabD2 (MCT),gene_id=Rv0649,logic_name=ena,	41.8092	59.1657	32.1219	30.2242	0.252677	FALSE	NA	mix	0.50094	-0.380261	-0.468115
Rv0650	Rv0650	Rv0650	biotype=protein_coding,description=Possible sugar kinase,gene_id=Rv0650,logic_name=ena,	42.2782	40.501	25.6482	41.9787	0.320345	FALSE	NA	down	-0.0619589	-0.721057	-0.0102568
Rv0651	Rv0651	rplJ	Name=rplJ,biotype=protein_coding,description=50S ribosomal protein L10 RplJ,gene_id=Rv0651,logic_name=ena,	1358.46	3632.32	1193.63	557.576	0.000131563	TRUE	WT_C4	mix	1.41892	-0.186614	-1.28473
Rv0652	Rv0652	rplL	Name=rplL,biotype=protein_coding,description=50S ribosomal protein L7/L12 RplL (SA1),gene_id=Rv0652,logic_name=ena,	1652.38	3582.31	1661.1	702.815	0.0029773	TRUE	WT_C4	mix	1.11635	0.00759069	-1.23333
Rv0653c	Rv0653c	Rv0653c	biotype=protein_coding,description=Possible transcriptional regulatory protein (probably TetR-family),gene_id=Rv0653c,logic_name=ena,	141.002	159.585	184.628	169.53	0.203187	FALSE	NA	up	0.17861	0.388909	0.265825
Rv0654	Rv0654	Rv0654	biotype=protein_coding,description=Probable dioxygenase,gene_id=Rv0654,logic_name=ena,	347.109	458.895	323.289	461.421	0.158293	FALSE	NA	mix	0.402776	-0.102562	0.410696
Rv0655	Rv0655	mkl	Name=mkl,biotype=protein_coding,description=Possible ribonucleotide-transport ATP-binding protein ABC transporter Mkl,gene_id=Rv0655,logic_name=ena,	22619.8	11759.4	5145.3	12743.2	2.83591e-05	TRUE	WT_C3	down	-0.943768	-2.13626	-0.827857
Rv0656c	Rv0656c	vapC6	Name=vapC6,biotype=protein_coding,description=Possible toxin VapC6,gene_id=Rv0656c,logic_name=ena,	411.837	437.329	306.652	274.479	0.120062	FALSE	NA	mix	0.0866452	-0.425471	-0.585377
Rv0657c	Rv0657c	vapB6	Name=vapB6,biotype=protein_coding,description=Possible antitoxin VapB6,gene_id=Rv0657c,logic_name=ena,	1206.39	1142.81	1145.69	1098.4	0.390732	FALSE	NA	down	-0.0781106	-0.074489	-0.135295
Rv0658c	Rv0658c	Rv0658c	biotype=protein_coding,description=Probable conserved integral membrane protein,gene_id=Rv0658c,logic_name=ena,	1728.36	1613.98	1009.4	544.989	0.00396011	TRUE	WT_C5	down	-0.0987778	-0.7759	-1.6651
Rv0659c	Rv0659c	mazF2	Name=mazF2,biotype=protein_coding,description=Toxin MazF2,gene_id=Rv0659c,logic_name=ena,	8539.38	8257.6	5353.99	2900.6	0.00241124	TRUE	WT_C5	down	-0.04841	-0.673519	-1.55778
Rv0660c	Rv0660c	mazE2	Name=mazE2,biotype=protein_coding,description=Possible antitoxin MazE2,gene_id=Rv0660c,logic_name=ena,	7120.61	7046.54	5538.71	3631.03	0.0457103	TRUE	WT_C5	down	-0.0150858	-0.36245	-0.971622
Rv0661c	Rv0661c	vapC7	Name=vapC7,biotype=protein_coding,description=Possible toxin VapC7,gene_id=Rv0661c,logic_name=ena,	95.9556	133.995	147.555	118.601	0.0806784	FALSE	NA	up	0.481745	0.620815	0.305674
Rv0662c	Rv0662c	vapB7	Name=vapB7,biotype=protein_coding,description=Possible antitoxin VapB7,gene_id=Rv0662c,logic_name=ena,	101.664	189.518	181.658	128.134	0.0106391	TRUE	WT_C1	up	0.898532	0.837424	0.333846
Rv0663	Rv0663	atsD	Name=atsD,biotype=protein_coding,description=Possible arylsulfatase AtsD (aryl-sulfate sulphohydrolase) (arylsulphatase),gene_id=Rv0663,logic_name=ena,	3666.98	3733.34	3757.49	3734.07	0.418547	FALSE	NA	up	0.0258729	0.0351769	0.0261559
Rv0664	Rv0664	vapB8	Name=vapB8,biotype=protein_coding,description=Possible antitoxin VapB8,gene_id=Rv0664,logic_name=ena,	351.436	539.168	521.568	268.348	0.0187309	TRUE	WT_C4	mix	0.617475	0.569594	-0.389154
Rv0665	Rv0665	vapC8	Name=vapC8,biotype=protein_coding,description=Possible toxin VapC8,gene_id=Rv0665,logic_name=ena,	245.34	444.231	338.876	182.087	0.0105334	TRUE	WT_C4	mix	0.856529	0.465974	-0.430151
Rv0666	Rv0666	Rv0666	biotype=protein_coding,description=Possible membrane protein,gene_id=Rv0666,logic_name=ena,	186.126	351.252	281.101	123.832	0.0122189	TRUE	WT_C4	mix	0.916223	0.594805	-0.587895
Rv0667	Rv0667	rpoB	Name=rpoB,biotype=protein_coding,description=DNA-directed RNA polymerase (beta chain) RpoB (transcriptase beta chain) (RNA polymerase beta subunit),gene_id=Rv0667,logic_name=ena,	25207.6	19636.2	12886.6	8434.53	0.000639034	TRUE	WT_C5	down	-0.360339	-0.96799	-1.57948
Rv0668	Rv0668	rpoC	Name=rpoC,biotype=protein_coding,description=DNA-directed RNA polymerase (beta' chain) RpoC (transcriptase beta' chain) (RNA polymerase beta' subunit).,gene_id=Rv0668,logic_name=ena,	16097.3	10450.9	4946.79	3627.26	0	TRUE	WT_C5	down	-0.623191	-1.70225	-2.14986
Rv0669c	Rv0669c	Rv0669c	biotype=protein_coding,description=Possible hydrolase,gene_id=Rv0669c,logic_name=ena,	373.352	980.167	1073.95	657.771	0	TRUE	WT_C1	up	1.39249	1.52432	0.817049
Rv0671	Rv0671	lpqP	Name=lpqP,biotype=protein_coding,description=Possible conserved lipoprotein LpqP,gene_id=Rv0671,logic_name=ena,	1885.94	1988.46	1894.6	1529.88	0.333587	FALSE	NA	mix	0.0763738	0.00661076	-0.301866
Rv0672	Rv0672	fadE8	Name=fadE8,biotype=protein_coding,description=Probable acyl-CoA dehydrogenase FadE8,gene_id=Rv0672,logic_name=ena,	2221.83	1980.72	1982.83	2238.96	0.368226	FALSE	NA	mix	-0.165725	-0.164184	0.0110783
Rv0673	Rv0673	echA4	Name=echA4,biotype=protein_coding,description=Possible enoyl-CoA hydratase EchA4 (enoyl hydrase) (unsaturated acyl-CoA hydratase) (crotonase),gene_id=Rv0673,logic_name=ena,	881.239	557.755	630.521	602.875	0.0166004	TRUE	WT_C3	down	-0.659902	-0.482988	-0.547675
Rv0674	Rv0674	Rv0674	biotype=protein_coding,description=Conserved hypothetical protein,gene_id=Rv0674,logic_name=ena,	789.206	603.27	549.245	637.439	0.0460229	TRUE	WT_C3	down	-0.387599	-0.522954	-0.308116
Rv0675	Rv0675	echA5	Name=echA5,biotype=protein_coding,description=Probable enoyl-CoA hydratase EchA5 (enoyl hydrase) (unsaturated acyl-CoA hydratase) (crotonase),gene_id=Rv0675,logic_name=ena,	509.098	309.628	276.369	319.653	0.00391804	TRUE	WT_C3	down	-0.717407	-0.881346	-0.671437
Rv0676c	Rv0676c	mmpL5	Name=mmpL5,biotype=protein_coding,description=Probable conserved transmembrane transport protein MmpL5,gene_id=Rv0676c,logic_name=ena,	1487.9	1598.34	812.113	744.407	0.0266476	TRUE	WT_C5	mix	0.103293	-0.873527	-0.999116
Rv0677c	Rv0677c	mmpS5	Name=mmpS5,biotype=protein_coding,description=Possible conserved membrane protein MmpS5,gene_id=Rv0677c,logic_name=ena,	2123.23	2681.84	1744.93	1968.18	0.344353	FALSE	NA	mix	0.336963	-0.283086	-0.109393
Rv0678	Rv0678	Rv0678	biotype=protein_coding,description=Conserved protein,gene_id=Rv0678,logic_name=ena,	879.323	994.798	665.575	825.498	0.383198	FALSE	NA	mix	0.17801	-0.401791	-0.0911284
Rv0679c	Rv0679c	Rv0679c	biotype=protein_coding,description=Conserved threonine rich protein,gene_id=Rv0679c,logic_name=ena,	2134.78	1500.35	2040.65	2988.2	0.0272421	TRUE	WT_C2	mix	-0.508789	-0.0650577	0.485187
Rv0680c	Rv0680c	Rv0680c	biotype=protein_coding,description=Probable conserved transmembrane protein,gene_id=Rv0680c,logic_name=ena,	1934.93	1279.04	1307.86	1913	0.0526575	FALSE	NA	down	-0.597212	-0.565071	-0.0164419
Rv0681	Rv0681	Rv0681	biotype=protein_coding,description=Probable transcriptional regulatory protein (possibly TetR-family),gene_id=Rv0681,logic_name=ena,	1985.52	1947.55	1902.31	1776.25	0.392587	FALSE	NA	down	-0.0278542	-0.0617664	-0.160682
Rv0682	Rv0682	rpsL	Name=rpsL,biotype=protein_coding,description=30S ribosomal protein S12 RpsL,gene_id=Rv0682,logic_name=ena,	8273.92	10389.3	9158.72	8124.97	0.347924	FALSE	NA	mix	0.32846	0.146576	-0.0262073
Rv0683	Rv0683	rpsG	Name=rpsG,biotype=protein_coding,description=30S ribosomal protein S7 RpsG,gene_id=Rv0683,logic_name=ena,	8961.49	10651.7	10035.2	9408.55	0.338008	FALSE	NA	up	0.24928	0.163258	0.0702346
Rv0684	Rv0684	fusA1	Name=fusA1,biotype=protein_coding,description=Probable elongation factor G FusA1 (EF-G),gene_id=Rv0684,logic_name=ena,	15002.5	14200.4	11871.8	12116.5	0.247037	FALSE	NA	down	-0.0792681	-0.33766	-0.308229
Rv0685	Rv0685	tuf	Name=tuf,biotype=protein_coding,description=Probable iron-regulated elongation factor TU Tuf (EF-TU),gene_id=Rv0685,logic_name=ena,	31465	31895.5	24610.1	18804.2	0.134243	FALSE	NA	mix	0.0196074	-0.354497	-0.742691
Rv0687	Rv0687	Rv0687	biotype=protein_coding,description=Probable short-chain type dehydrogenase/reductase,gene_id=Rv0687,logic_name=ena,	459.411	726.465	676.47	557.198	0.00235048	TRUE	WT_C1	up	0.661108	0.558241	0.278403
Rv0688	Rv0688	Rv0688	biotype=protein_coding,description=Putative ferredoxin reductase,gene_id=Rv0688,logic_name=ena,	851.013	1308.47	984.543	962.978	0.0271701	TRUE	WT_C4	up	0.620632	0.210273	0.178322
Rv0689c	Rv0689c	Rv0689c	biotype=protein_coding,description=Hypothetical protein,gene_id=Rv0689c,logic_name=ena,	15.9193	12.6657	4.26478	3.51217	0.0243697	TRUE	WT_C5	down	-0.329843	-1.90023	-2.18034
Rv0690c	Rv0690c	Rv0690c	biotype=protein_coding,description=Conserved hypothetical protein,gene_id=Rv0690c,logic_name=ena,	7369.77	4871.71	3917.56	4115.42	0.001295	TRUE	WT_C5	down	-0.597192	-0.911665	-0.84058
Rv0691A	Rv0691A	Rv0691A	biotype=protein_coding,description=Mycofactocin precursor protein,gene_id=Rv0691A,logic_name=ena,	15226.1	9763.49	14246.2	19378.1	0.152318	FALSE	NA	mix	-0.641075	-0.095968	0.347884
Rv0691c	Rv0691c	Rv0691c	biotype=protein_coding,description=Probable transcriptional regulatory protein,gene_id=Rv0691c,logic_name=ena,	11904.2	7814.9	6394	7013.87	0.00213362	TRUE	WT_C5	down	-0.607176	-0.896686	-0.763193
Rv0692	Rv0692	Rv0692	biotype=protein_coding,description=Conserved hypothetical protein,gene_id=Rv0692,logic_name=ena,	12393.7	8020.98	11769.9	16101.1	0.128363	FALSE	NA	mix	-0.627763	-0.0745047	0.377547
Rv0693	Rv0693	pqqE	Name=pqqE,biotype=protein_coding,description=Probable coenzyme PQQ synthesis protein E PqqE (coenzyme PQQ synthesis protein III),gene_id=Rv0693,logic_name=ena,	9373.83	5148.99	5802.2	6678.14	0.0036133	TRUE	WT_C3	down	-0.864349	-0.692039	-0.489192
Rv0694	Rv0694	lldD1	Name=lldD1,biotype=protein_coding,description=Possible L-lactate dehydrogenase (cytochrome) LldD1,gene_id=Rv0694,logic_name=ena,	9185.74	3236.19	2646.95	3739.81	2.24676e-05	TRUE	WT_C3	down	-1.5051	-1.79507	-1.29643
Rv0695	Rv0695	Rv0695	biotype=protein_coding,description=Conserved hypothetical protein,gene_id=Rv0695,logic_name=ena,	5866.84	2141.99	1382.52	3481.47	0	TRUE	WT_C3	down	-1.45363	-2.08529	-0.752887
Rv0696	Rv0696	Rv0696	biotype=protein_coding,description=Probable membrane sugar transferase,gene_id=Rv0696,logic_name=ena,	2931.49	1021.87	812.907	2041.59	0	TRUE	WT_C3	down	-1.52043	-1.85047	-0.521937
Rv0697	Rv0697	Rv0697	biotype=protein_coding,description=Probable dehydrogenase,gene_id=Rv0697,logic_name=ena,	1203.4	442.196	281.379	720.786	0	TRUE	WT_C3	down	-1.44436	-2.09654	-0.739479
Rv0698	Rv0698	Rv0698	biotype=protein_coding,description=Conserved hypothetical protein,gene_id=Rv0698,logic_name=ena,	757.983	445.179	378.521	328.209	4.21175e-05	TRUE	WT_C5	down	-0.767781	-1.00179	-1.20755
Rv0699	Rv0699	Rv0699	biotype=protein_coding,description=Hypothetical protein,gene_id=Rv0699,logic_name=ena,	143.972	84.7616	35.0029	18.7358	0	TRUE	WT_C5	down	-0.764309	-2.04024	-2.94193
Rv0700	Rv0700	rpsJ	Name=rpsJ,biotype=protein_coding,description=30S ribosomal protein S10 RpsJ (transcription antitermination factor NusE),gene_id=Rv0700,logic_name=ena,	32820.2	29289.6	17927.1	15099.6	0.00502207	TRUE	WT_C5	down	-0.164196	-0.872439	-1.12007
Rv0701	Rv0701	rplC	Name=rplC,biotype=protein_coding,description=50S ribosomal protein L3 RplC,gene_id=Rv0701,logic_name=ena,	28901.7	22203.9	11579.9	8299.94	6.52768e-05	TRUE	WT_C5	down	-0.380342	-1.31954	-1.79998
Rv0702	Rv0702	rplD	Name=rplD,biotype=protein_coding,description=50S ribosomal protein L4 RplD,gene_id=Rv0702,logic_name=ena,	22968	14934.8	7275.43	5491.48	4.01308e-05	TRUE	WT_C5	down	-0.62095	-1.65852	-2.06436
Rv0703	Rv0703	rplW	Name=rplW,biotype=protein_coding,description=50S ribosomal protein L23 RplW,gene_id=Rv0703,logic_name=ena,	25075.3	19236.1	10163.7	7734.11	0.00168453	TRUE	WT_C5	down	-0.382448	-1.30284	-1.69696
Rv0705	Rv0705	rpsS	Name=rpsS,biotype=protein_coding,description=30S ribosomal protein S19 RpsS,gene_id=Rv0705,logic_name=ena,	26345.4	19593.1	6905.79	4580.58	0.000307381	TRUE	WT_C5	down	-0.427209	-1.93168	-2.52395
Rv0706	Rv0706	rplV	Name=rplV,biotype=protein_coding,description=50S ribosomal protein L22 RplV,gene_id=Rv0706,logic_name=ena,	9506.59	7127.79	2658.17	1772.35	8.98705e-05	TRUE	WT_C5	down	-0.415475	-1.8385	-2.42327
Rv0707	Rv0707	rpsC	Name=rpsC,biotype=protein_coding,description=30S ribosomal protein S3 RpsC,gene_id=Rv0707,logic_name=ena,	11983.4	8528.06	3173.82	1992	0	TRUE	WT_C5	down	-0.490752	-1.91675	-2.58875
Rv0708	Rv0708	rplP	Name=rplP,biotype=protein_coding,description=50S ribosomal protein L16 RplP,gene_id=Rv0708,logic_name=ena,	12909.4	9853.63	4062.25	2533.6	5.48493e-05	TRUE	WT_C5	down	-0.389694	-1.66807	-2.34916
Rv0709	Rv0709	rpmC	Name=rpmC,biotype=protein_coding,description=50S ribosomal protein L29 RpmC,gene_id=Rv0709,logic_name=ena,	17952.5	14065.1	5784.95	3204.54	0.000134616	TRUE	WT_C5	down	-0.352061	-1.63381	-2.486
Rv0710	Rv0710	rpsQ	Name=rpsQ,biotype=protein_coding,description=30S ribosomal protein S17 RpsQ,gene_id=Rv0710,logic_name=ena,	15239	13196.2	5131.13	2858.78	0.000455772	TRUE	WT_C5	down	-0.207655	-1.57042	-2.4143
Rv0711	Rv0711	atsA	Name=atsA,biotype=protein_coding,description=Possible arylsulfatase AtsA (aryl-sulfate sulphohydrolase) (arylsulphatase),gene_id=Rv0711,logic_name=ena,	1812.79	1002.92	681.686	896.972	0	TRUE	WT_C3	down	-0.854007	-1.41103	-1.01508
Rv0712	Rv0712	Rv0712	biotype=protein_coding,description=Conserved protein,gene_id=Rv0712,logic_name=ena,	665.149	631.742	515.696	465.248	0.0502515	FALSE	NA	down	-0.0743414	-0.367156	-0.515679
Rv0713	Rv0713	Rv0713	biotype=protein_coding,description=Probable conserved transmembrane protein,gene_id=Rv0713,logic_name=ena,	1161.54	2042.67	2078.09	2224.68	0	TRUE	WT_C6	up	0.814418	0.839217	0.937561
Rv0714	Rv0714	rplN	Name=rplN,biotype=protein_coding,description=50S ribosomal protein L14 RplN,gene_id=Rv0714,logic_name=ena,	8225.51	8517.08	6333.78	4093.96	0.0347358	TRUE	WT_C5	mix	0.0502541	-0.377038	-1.00661
Rv0715	Rv0715	rplX	Name=rplX,biotype=protein_coding,description=50S ribosomal protein L24 RplX,gene_id=Rv0715,logic_name=ena,	10504	11015	7258.59	4553.95	0.0107815	TRUE	WT_C5	mix	0.0685334	-0.533177	-1.20575
Rv0716	Rv0716	rplE	Name=rplE,biotype=protein_coding,description=50S ribosomal protein L5 RplE,gene_id=Rv0716,logic_name=ena,	8993.58	9125.67	5922.72	4135.7	0.00853096	TRUE	WT_C5	mix	0.0210354	-0.602636	-1.12077
Rv0717	Rv0717	rpsN1	Name=rpsN1,biotype=protein_coding,description=30S ribosomal protein S14 RpsN1,gene_id=Rv0717,logic_name=ena,	8755.11	8086.57	4918.21	3779.81	0.0026706	TRUE	WT_C5	down	-0.114597	-0.831991	-1.21181
Rv0718	Rv0718	rpsH	Name=rpsH,biotype=protein_coding,description=30S ribosomal protein S8 RpsH,gene_id=Rv0718,logic_name=ena,	13031.7	10709.8	6588.08	4834.05	0.000895552	TRUE	WT_C5	down	-0.283093	-0.9841	-1.43072
Rv0719	Rv0719	rplF	Name=rplF,biotype=protein_coding,description=50S ribosomal protein L6 RplF,gene_id=Rv0719,logic_name=ena,	10717.3	8716.29	5026.84	4137.49	0.000708978	TRUE	WT_C5	down	-0.29816	-1.09222	-1.37312
Rv0720	Rv0720	rplR	Name=rplR,biotype=protein_coding,description=50S ribosomal protein L18 RplR,gene_id=Rv0720,logic_name=ena,	5499.52	4295.76	2383.15	1838.01	0.000217268	TRUE	WT_C5	down	-0.356391	-1.20644	-1.58116
Rv0721	Rv0721	rpsE	Name=rpsE,biotype=protein_coding,description=30S ribosomal protein S5 RpsE,gene_id=Rv0721,logic_name=ena,	8447	6591.4	3370.18	2493.87	6.22518e-05	TRUE	WT_C5	down	-0.357854	-1.32561	-1.76005
Rv0722	Rv0722	rpmD	Name=rpmD,biotype=protein_coding,description=50S ribosomal protein L30 RpmD,gene_id=Rv0722,logic_name=ena,	7646.89	5928.14	3025.31	2200.26	2.52206e-05	TRUE	WT_C5	down	-0.367294	-1.33779	-1.7972
Rv0723	Rv0723	rplO	Name=rplO,biotype=protein_coding,description=50S ribosomal protein L15 RplO,gene_id=Rv0723,logic_name=ena,	16918.7	17442	9215.16	5724.88	0.00360253	TRUE	WT_C5	mix	0.0439545	-0.876533	-1.5633
Rv0724	Rv0724	sppA	Name=sppA,biotype=protein_coding,description=Possible protease IV SppA (endopeptidase IV) (signal peptide peptidase),gene_id=Rv0724,logic_name=ena,	7169.83	4627.59	4781.29	4626.3	0.0020724	TRUE	WT_C3	down	-0.631677	-0.584538	-0.63208
Rv0724A	Rv0724A	Rv0724A	biotype=protein_coding,description=Conserved hypothetical protein,gene_id=Rv0724A,logic_name=ena,	285.93	208.144	232.218	342.494	0.248455	FALSE	NA	mix	-0.45808	-0.30018	0.260416
Rv0725c	Rv0725c	Rv0725c	biotype=protein_coding,description=Conserved hypothetical protein,gene_id=Rv0725c,logic_name=ena,	676.121	916.859	743.277	773.792	0.234764	FALSE	NA	up	0.43942	0.13662	0.194665
Rv0727c	Rv0727c	fucA	Name=fucA,biotype=protein_coding,description=Possible L-fuculose phosphate aldolase FucA (L-fuculose-1-phosphate aldolase),gene_id=Rv0727c,logic_name=ena,	76.0906	89.7385	132.158	133.986	0.0043118	TRUE	WT_C6	up	0.238009	0.796473	0.816289
Rv0728c	Rv0728c	serA2	Name=serA2,biotype=protein_coding,description=Possible D-3-phosphoglycerate dehydrogenase SerA2 (phosphoglycerate dehydrogenase) (PGDH),gene_id=Rv0728c,logic_name=ena,	116.695	83.3722	115.762	176.955	0.0527281	FALSE	NA	mix	-0.485102	-0.0115807	0.600642
Rv0729	Rv0729	xylB	Name=xylB,biotype=protein_coding,description=Possible D-xylulose kinase XylB (xylulokinase) (xylulose kinase),gene_id=Rv0729,logic_name=ena,	332.243	540.461	435.713	296.233	0.0963476	FALSE	NA	mix	0.70195	0.391138	-0.165507
Rv0730	Rv0730	Rv0730	biotype=protein_coding,description=GCN5-related N-acetyltransferase,gene_id=Rv0730,logic_name=ena,	1213.01	1217.46	1360.37	1931.46	0.0335766	TRUE	WT_C2	up	0.00528911	0.165405	0.671102
Rv0731c	Rv0731c	Rv0731c	biotype=protein_coding,description=Possible S-adenosylmethionine-dependent methyltransferase,gene_id=Rv0731c,logic_name=ena,	153.869	235.92	255.769	214.264	0.00191424	TRUE	WT_C1	up	0.616593	0.733141	0.477684
Rv0732	Rv0732	secY	Name=secY,biotype=protein_coding,description=Probable preprotein translocase SecY,gene_id=Rv0732,logic_name=ena,	4430.45	8811.57	8907.65	5848.26	0.000135474	TRUE	WT_C1	up	0.991944	1.00759	0.400552
Rv0733	Rv0733	adk	Name=adk,biotype=protein_coding,description=Adenylate kinase Adk (ATP-AMP transphosphorylase),gene_id=Rv0733,logic_name=ena,	5000.79	6651.67	6356.5	4863.94	0.199189	FALSE	NA	mix	0.411561	0.346076	-0.0400303
Rv0734	Rv0734	mapA	Name=mapA,biotype=protein_coding,description=Methionine aminopeptidase MapA (map) (peptidase M) (MetAP),gene_id=Rv0734,logic_name=ena,	3949.9	4319.41	4533.57	4234.32	0.344891	FALSE	NA	up	0.129018	0.19883	0.100314
Rv0735	Rv0735	sigL	Name=sigL,biotype=protein_coding,description=Probable alternative RNA polymerase sigma factor SigL,gene_id=Rv0735,logic_name=ena,	1318.22	1230.15	1117.75	1358	0.371542	FALSE	NA	mix	-0.0997544	-0.237992	0.0428924
Rv0736	Rv0736	rslA	Name=rslA,biotype=protein_coding,description=Anti-sigma factor RslA,gene_id=Rv0736,logic_name=ena,	219.004	185.073	164.152	207.52	0.24107	FALSE	NA	down	-0.242863	-0.415924	-0.0777089
Rv0737	Rv0737	Rv0737	biotype=protein_coding,description=Possible transcriptional regulatory protein,gene_id=Rv0737,logic_name=ena,	155.45	204.911	175.607	204.572	0.0788012	FALSE	NA	up	0.398551	0.175897	0.396159
Rv0738	Rv0738	Rv0738	biotype=protein_coding,description=Conserved protein,gene_id=Rv0738,logic_name=ena,	797.483	534.065	887.359	1483.72	0.0151772	TRUE	WT_C2	mix	-0.578439	0.154063	0.895696
Rv0739	Rv0739	Rv0739	biotype=protein_coding,description=Conserved hypothetical protein,gene_id=Rv0739,logic_name=ena,	1019.25	1237.53	1299.11	1750.11	0.000952485	TRUE	WT_C2	up	0.279957	0.350015	0.779938
Rv0740	Rv0740	Rv0740	biotype=protein_coding,description=Conserved hypothetical protein,gene_id=Rv0740,logic_name=ena,	1111.15	1176.54	1201.98	1493.9	0.120887	FALSE	NA	up	0.0824939	0.113355	0.427029
Rv0741	Rv0741	Rv0741	biotype=protein_coding,description=Probable transposase (fragment),gene_id=Rv0741,logic_name=ena,	2954.68	2519.6	2273.79	2428.31	0.0534542	FALSE	NA	down	-0.229811	-0.377908	-0.283049
Rv0742	Rv0742	PE_PGRS8	Name=PE_PGRS8,biotype=protein_coding,description=PE-PGRS family protein PE_PGRS8,gene_id=Rv0742,logic_name=ena,	596.3	516.836	394.027	448.808	0.0400224	TRUE	WT_C5	down	-0.206331	-0.597742	-0.409941
Rv0743c	Rv0743c	Rv0743c	biotype=protein_coding,description=Hypothetical protein,gene_id=Rv0743c,logic_name=ena,	345.693	505.413	469.859	536.96	0.00301417	TRUE	WT_C6	up	0.547971	0.442737	0.635322
Rv0744c	Rv0744c	Rv0744c	biotype=protein_coding,description=Possible transcriptional regulatory protein,gene_id=Rv0744c,logic_name=ena,	276.503	476.253	447.367	484.964	6.3968e-05	TRUE	WT_C6	up	0.784434	0.694162	0.810581
Rv0746	Rv0746	PE_PGRS9	Name=PE_PGRS9,biotype=protein_coding,description=PE-PGRS family protein PE_PGRS9,gene_id=Rv0746,logic_name=ena,	225.212	337.407	282.81	260.364	0.0663689	FALSE	NA	up	0.583205	0.328548	0.209244
Rv0747	Rv0747	PE_PGRS10	Name=PE_PGRS10,biotype=protein_coding,description=PE-PGRS family protein PE_PGRS10,gene_id=Rv0747,logic_name=ena,	474.571	406.541	449.875	854.571	0.0322887	TRUE	WT_C2	mix	-0.223223	-0.0770993	0.848576
Rv0748	Rv0748	vapB31	Name=vapB31,biotype=protein_coding,description=Possible antitoxin VapB31,gene_id=Rv0748,logic_name=ena,	591.987	788.929	893.785	719.37	0.00878283	TRUE	WT_C1	up	0.414329	0.594361	0.281168
Rv0749	Rv0749	vapC31	Name=vapC31,biotype=protein_coding,description=Possible toxin VapC31. Contains PIN domain.,gene_id=Rv0749,logic_name=ena,	620.684	778.27	860.564	628.187	0.127424	FALSE	NA	up	0.326412	0.471423	0.0173356
Rv0749A	Rv0749A	Rv0749A	biotype=protein_coding,description=Hypothetical protein (fragment),gene_id=Rv0749A,logic_name=ena,	2252.78	1424.04	1147.1	1229.24	0.00361656	TRUE	WT_C5	down	-0.661715	-0.973713	-0.873945
Rv0750	Rv0750	Rv0750	biotype=protein_coding,description=Conserved hypothetical protein,gene_id=Rv0750,logic_name=ena,	2572.84	1982.26	1948.34	2330.53	0.0810873	FALSE	NA	down	-0.376218	-0.401116	-0.142705
Rv0751c	Rv0751c	mmsB	Name=mmsB,biotype=protein_coding,description=Probable 3-hydroxyisobutyrate dehydrogenase MmsB (hibadh),gene_id=Rv0751c,logic_name=ena,	1084.06	678.546	976.526	1292.33	0.0541189	FALSE	NA	mix	-0.675927	-0.150714	0.253534
Rv0752c	Rv0752c	fadE9	Name=fadE9,biotype=protein_coding,description=Probable acyl-CoA dehydrogenase FadE9,gene_id=Rv0752c,logic_name=ena,	1365.75	778.886	933.453	1349.87	0.00970659	TRUE	WT_C3	down	-0.810208	-0.549042	-0.0168664
Rv0753c	Rv0753c	mmsA	Name=mmsA,biotype=protein_coding,description=Probable methylmalonate-semialdehyde dehydrogenase MmsA (methylmalonic acid semialdehyde dehydrogenase) (MMSDH),gene_id=Rv0753c,logic_name=ena,	1121.27	406.896	655.152	1148.7	0.000665658	TRUE	WT_C3	mix	-1.4624	-0.775226	0.0348787
Rv0754	Rv0754	PE_PGRS11	Name=PE_PGRS11,biotype=protein_coding,description=PE-PGRS family protein PE_PGRS11,gene_id=Rv0754,logic_name=ena,	225.083	140.607	142.724	190.3	0.0272119	TRUE	WT_C3	down	-0.678792	-0.65723	-0.242187
Rv0755A	Rv0755A	Rv0755A	biotype=protein_coding,description=Putative transposase (fragment),gene_id=Rv0755A,logic_name=ena,	4246.91	2141.45	2430.16	6265.34	0.00319937	TRUE	WT_C2	mix	-0.987826	-0.805362	0.560979
Rv0755c	Rv0755c	PPE12	Name=PPE12,biotype=protein_coding,description=PPE family protein PPE12,gene_id=Rv0755c,logic_name=ena,	1357.48	901.538	1347.33	1505.53	0.123777	FALSE	NA	mix	-0.590475	-0.0108287	0.149339
Rv0756c	Rv0756c	Rv0756c	biotype=protein_coding,description=Unknown protein,gene_id=Rv0756c,logic_name=ena,	1068.68	883.709	970.887	1024.61	0.291381	FALSE	NA	down	-0.274183	-0.138452	-0.0607484
Rv0758	Rv0758	phoR	Name=phoR,biotype=protein_coding,description=Possible two component system response sensor kinase membrane associated PhoR,gene_id=Rv0758,logic_name=ena,	2246.59	1830.7	2133.8	2408.27	0.321885	FALSE	NA	mix	-0.29534	-0.0743091	0.100265
Rv0759c	Rv0759c	Rv0759c	biotype=protein_coding,description=Conserved hypothetical protein,gene_id=Rv0759c,logic_name=ena,	1980.01	2874.66	3482.21	2881.21	7.65085e-05	TRUE	WT_C1	up	0.537886	0.814498	0.541167
Rv0760c	Rv0760c	Rv0760c	biotype=protein_coding,description=Conserved protein,gene_id=Rv0760c,logic_name=ena,	2201.67	3326.88	4985.16	3778.03	0	TRUE	WT_C6	up	0.595574	1.17905	0.77904
Rv0761c	Rv0761c	adhB	Name=adhB,biotype=protein_coding,description=Possible zinc-containing alcohol dehydrogenase NAD dependent AdhB,gene_id=Rv0761c,logic_name=ena,	2764.8	3904.26	5198.52	3969.96	0.000706911	TRUE	WT_C1	up	0.497876	0.910928	0.52195
Rv0762c	Rv0762c	Rv0762c	biotype=protein_coding,description=Conserved hypothetical protein,gene_id=Rv0762c,logic_name=ena,	454.513	443.936	511.425	503.375	0.378395	FALSE	NA	mix	-0.0339684	0.1702	0.147313
Rv0763c	Rv0763c	Rv0763c	biotype=protein_coding,description=Possible ferredoxin,gene_id=Rv0763c,logic_name=ena,	272.706	341.504	394.813	319.484	0.0530893	FALSE	NA	up	0.32456	0.533826	0.228399
Rv0764c	Rv0764c	cyp51	Name=cyp51,biotype=protein_coding,description=Cytochrome P450 51 Cyp51 (CYPL1) (P450-L1A1) (sterol 14-alpha demethylase) (lanosterol 14-alpha demethylase) (P450-14DM),gene_id=Rv0764c,logic_name=ena,	340.786	377.103	456.05	381.111	0.16775	FALSE	NA	up	0.146092	0.420328	0.161346
Rv0765c	Rv0765c	Rv0765c	biotype=protein_coding,description=Probable oxidoreductase,gene_id=Rv0765c,logic_name=ena,	280.663	261.816	330.008	264.6	0.39899	FALSE	NA	mix	-0.100283	0.233661	-0.0850283
Rv0766c	Rv0766c	cyp123	Name=cyp123,biotype=protein_coding,description=Probable cytochrome P450 123 Cyp123,gene_id=Rv0766c,logic_name=ena,	316.574	347.071	327.885	352.365	0.385257	FALSE	NA	up	0.132688	0.050647	0.154529
Rv0767c	Rv0767c	Rv0767c	biotype=protein_coding,description=Conserved hypothetical protein,gene_id=Rv0767c,logic_name=ena,	417.207	399.84	535.749	837.073	0.131128	FALSE	NA	mix	-0.0613419	0.360795	1.00459
Rv0768	Rv0768	aldA	Name=aldA,biotype=protein_coding,description=Probable aldehyde dehydrogenase NAD dependent AldA (aldehyde dehydrogenase [NAD+]),gene_id=Rv0768,logic_name=ena,	264.764	252.497	358.322	403.602	0.118861	FALSE	NA	mix	-0.0684385	0.43655	0.608229
Rv0769	Rv0769	Rv0769	biotype=protein_coding,description=Probable dehydrogenase/reductase,gene_id=Rv0769,logic_name=ena,	333.42	377.238	528.004	497.094	0.0147911	TRUE	WT_C6	up	0.178135	0.663208	0.576178
Rv0770	Rv0770	Rv0770	biotype=protein_coding,description=Probable dehydrogenase/reductase,gene_id=Rv0770,logic_name=ena,	177.945	215.808	290.375	256.145	0.00936398	TRUE	WT_C6	up	0.27832	0.706489	0.525531
Rv0771	Rv0771	Rv0771	biotype=protein_coding,description=Possible 4-carboxymuconolactone decarboxylase (CMD),gene_id=Rv0771,logic_name=ena,	173.189	212.98	315.469	254.916	0.00227415	TRUE	WT_C6	up	0.298373	0.865153	0.557677
Rv0772	Rv0772	purD	Name=purD,biotype=protein_coding,description=Probable phosphoribosylamine--glycine ligase PurD (GARS) (glycinamide ribonucleotide synthetase) (phosphoribosylglycinamide synthetase) (5'-phosphoribosylglycinamide synthetase),gene_id=Rv0772,logic_name=ena,	595.771	779.306	536.928	604.349	0.350048	FALSE	NA	mix	0.387433	-0.150029	0.0206251
Rv0773c	Rv0773c	ggtA	Name=ggtA,biotype=protein_coding,description=Probable bifunctional acylase GgtA, cephalosporin acylase (GL-7ACA acylase) + gamma-glutamyltranspeptidase (GGT),gene_id=Rv0773c,logic_name=ena,	985.795	1398.44	1170.33	956.414	0.13167	FALSE	NA	mix	0.504464	0.247558	-0.0436529
Rv0774c	Rv0774c	Rv0774c	biotype=protein_coding,description=Probable conserved exported protein,gene_id=Rv0774c,logic_name=ena,	1317.73	1771.69	1416.5	2342.89	0.00694112	TRUE	WT_C2	up	0.427071	0.104272	0.830234
Rv0775	Rv0775	Rv0775	biotype=protein_coding,description=Conserved hypothetical protein,gene_id=Rv0775,logic_name=ena,	1734.07	1251.19	1074.37	1090.84	0.000828447	TRUE	WT_C5	down	-0.470865	-0.690669	-0.668732
Rv0776c	Rv0776c	Rv0776c	biotype=protein_coding,description=Conserved hypothetical protein,gene_id=Rv0776c,logic_name=ena,	87.492	132.922	146.099	94.4915	0.0509553	FALSE	NA	up	0.603362	0.739724	0.111033
Rv0777	Rv0777	purB	Name=purB,biotype=protein_coding,description=Probable adenylosuccinate lyase PurB (adenylosuccinase) (ASL) (ASASE),gene_id=Rv0777,logic_name=ena,	1662.19	1491.91	1516.43	1711.39	0.382244	FALSE	NA	mix	-0.155926	-0.132404	0.0420821
Rv0778	Rv0778	cyp126	Name=cyp126,biotype=protein_coding,description=Possible cytochrome P450 126 Cyp126,gene_id=Rv0778,logic_name=ena,	1234.92	1238.04	1265.98	1039.86	0.387459	FALSE	NA	mix	0.00364099	0.0358355	-0.248026
Rv0779c	Rv0779c	Rv0779c	biotype=protein_coding,description=Possible conserved transmembrane protein,gene_id=Rv0779c,logic_name=ena,	37.5032	60.3452	61.6922	59.2711	0.00445198	TRUE	WT_C1	up	0.686226	0.718074	0.660314
Rv0780	Rv0780	purC	Name=purC,biotype=protein_coding,description=Phosphoribosylaminoimidazole-succinocarboxamide synthase PurC (SAICAR synthetase),gene_id=Rv0780,logic_name=ena,	1268.13	1669.67	1223.99	1285.88	0.332286	FALSE	NA	mix	0.396856	-0.0511161	0.020054
Rv0781	Rv0781	ptrBa	Name=ptrBa,biotype=protein_coding,description=Probable protease II PtrBa [first part] (oligopeptidase B),gene_id=Rv0781,logic_name=ena,	1564.99	1836.09	1856.74	1576.46	0.302324	FALSE	NA	up	0.230481	0.246613	0.0105289
Rv0782	Rv0782	ptrBb	Name=ptrBb,biotype=protein_coding,description=Probable protease II PtrBb [second part] (oligopeptidase B),gene_id=Rv0782,logic_name=ena,	1453.81	1820.13	1852.28	1576.46	0.103729	FALSE	NA	up	0.324201	0.349464	0.116847
Rv0783c	Rv0783c	emrB	Name=emrB,biotype=protein_coding,description=Possible multidrug resistance integral membrane efflux protein EmrB,gene_id=Rv0783c,logic_name=ena,	1461.11	2212.89	1996.11	2064.69	0.00023426	TRUE	WT_C1	up	0.598873	0.450127	0.498863
Rv0784	Rv0784	Rv0784	biotype=protein_coding,description=Conserved hypothetical protein,gene_id=Rv0784,logic_name=ena,	541.622	627.293	764.373	2483.56	0.000234671	TRUE	WT_C2	up	0.211854	0.496991	2.19705
Rv0785	Rv0785	Rv0785	biotype=protein_coding,description=Conserved protein,gene_id=Rv0785,logic_name=ena,	577.656	874.97	937.767	2093.97	2.27075e-05	TRUE	WT_C2	up	0.599023	0.69902	1.85796
Rv0786c	Rv0786c	Rv0786c	biotype=protein_coding,description=Conserved protein,gene_id=Rv0786c,logic_name=ena,	752.982	673.341	699.441	660.158	0.295343	FALSE	NA	down	-0.161279	-0.106413	-0.189806
Rv0787	Rv0787	Rv0787	biotype=protein_coding,description=Unknown protein,gene_id=Rv0787,logic_name=ena,	189.291	327.775	289.111	172.242	0.0272625	TRUE	WT_C4	mix	0.792101	0.611019	-0.136166
Rv0787A	Rv0787A	Rv0787A	biotype=protein_coding,description=Conserved protein,gene_id=Rv0787A,logic_name=ena,	2128.45	2041.87	1856.61	1400.42	0.0601012	FALSE	NA	down	-0.0599165	-0.197135	-0.603945
Rv0788	Rv0788	purQ	Name=purQ,biotype=protein_coding,description=Probable phosphoribosylformylglycinamidine synthase I PURG (FGAM synthase I),gene_id=Rv0788,logic_name=ena,	1896.71	2176.39	2359.13	2185.13	0.100078	FALSE	NA	up	0.198438	0.314761	0.204221
Rv0789c	Rv0789c	Rv0789c	biotype=protein_coding,description=Hypothetical protein,gene_id=Rv0789c,logic_name=ena,	282.067	441.239	355.622	355.342	0.0235005	TRUE	WT_C4	up	0.645526	0.334309	0.333172
Rv0791c	Rv0791c	Rv0791c	biotype=protein_coding,description=Conserved protein,gene_id=Rv0791c,logic_name=ena,	352.593	393.234	322.219	345.082	0.405555	FALSE	NA	mix	0.157382	-0.129963	-0.0310674
Rv0792c	Rv0792c	Rv0792c	biotype=protein_coding,description=Probable transcriptional regulatory protein (probably GntR-family),gene_id=Rv0792c,logic_name=ena,	466.732	479.405	396.464	459.892	0.401095	FALSE	NA	mix	0.0386501	-0.235404	-0.0212987
Rv0793	Rv0793	Rv0793	biotype=protein_coding,description=Possible monooxygenase,gene_id=Rv0793,logic_name=ena,	78.7768	115.874	106.343	112.048	0.0643312	FALSE	NA	up	0.556711	0.432883	0.508273
Rv0794c	Rv0794c	Rv0794c	biotype=protein_coding,description=Probable oxidoreductase,gene_id=Rv0794c,logic_name=ena,	254.407	335.215	365.527	458.786	0.000955863	TRUE	WT_C6	up	0.397947	0.522838	0.850684
Rv0795	Rv0795	Rv0795	biotype=protein_coding,description=Putative transposase for insertion sequence element IS6110 (fragment),gene_id=Rv0795,logic_name=ena,	117.732	116.896	143.658	149.799	0.242031	FALSE	NA	mix	-0.0102876	0.287129	0.347522
Rv0796	Rv0796	Rv0796	biotype=protein_coding,description=Putative transposase for insertion sequence element IS6110,gene_id=Rv0796,logic_name=ena,	153.738	131.483	146.459	160.057	0.394736	FALSE	NA	mix	-0.225601	-0.0699778	0.0581118
Rv0797	Rv0797	Rv0797	biotype=protein_coding,description=Putative transposase for insertion sequence element IS1547,gene_id=Rv0797,logic_name=ena,	481.954	440.289	422.207	414.601	0.340016	FALSE	NA	down	-0.130447	-0.190945	-0.217171
Rv0798c	Rv0798c	cfp29	Name=cfp29,biotype=protein_coding,description=29 KDa antigen CFP29,gene_id=Rv0798c,logic_name=ena,	1387.31	1884.62	2126.57	1544.36	0.0126522	TRUE	WT_C1	up	0.441977	0.616236	0.154713
Rv0799c	Rv0799c	Rv0799c	biotype=protein_coding,description=Conserved protein,gene_id=Rv0799c,logic_name=ena,	1215.98	1870.76	1723.66	1308.59	0.0102794	TRUE	WT_C4	up	0.62151	0.503364	0.1059
Rv0800	Rv0800	pepC	Name=pepC,biotype=protein_coding,description=Probable aminopeptidase PepC,gene_id=Rv0800,logic_name=ena,	368.984	517.527	523.977	436.103	0.0403294	TRUE	WT_C1	up	0.488076	0.505945	0.24111
Rv0801	Rv0801	Rv0801	biotype=protein_coding,description=Conserved protein,gene_id=Rv0801,logic_name=ena,	1088.61	1307.48	1803.57	1941.45	0.00172904	TRUE	WT_C6	up	0.264296	0.728365	0.834649
Rv0802c	Rv0802c	Rv0802c	biotype=protein_coding,description=Possible succinyltransferase in the GCN5-related N-acetyltransferase family,gene_id=Rv0802c,logic_name=ena,	429.512	508.321	513.773	521.911	0.218275	FALSE	NA	up	0.243039	0.258431	0.281103
Rv0803	Rv0803	purL	Name=purL,biotype=protein_coding,description=Phosphoribosylformylglycinamidine synthase II PurL (FGAM synthase II),gene_id=Rv0803,logic_name=ena,	1103.61	1281.16	1581.58	1279.15	0.0707465	FALSE	NA	up	0.215217	0.519138	0.212957
Rv0804	Rv0804	Rv0804	biotype=protein_coding,description=Conserved hypothetical protein,gene_id=Rv0804,logic_name=ena,	958.328	903.081	926.797	883.647	0.402738	FALSE	NA	down	-0.0856633	-0.0482664	-0.11705
Rv0805	Rv0805	Rv0805	biotype=protein_coding,description=Class III cyclic nucleotide phosphodiesterase (cNMP PDE),gene_id=Rv0805,logic_name=ena,	5995.16	6866.17	11820.1	5501.11	0.0596699	FALSE	NA	mix	0.195708	0.979371	-0.124076
Rv0807	Rv0807	Rv0807	biotype=protein_coding,description=Conserved hypothetical protein,gene_id=Rv0807,logic_name=ena,	461.523	286.79	292.486	638.57	0.00636093	TRUE	WT_C2	mix	-0.686409	-0.658036	0.46844
Rv0808	Rv0808	purF	Name=purF,biotype=protein_coding,description=Amidophosphoribosyltransferase PurF (glutamine phosphoribosylpyrophosphate amidotransferase) (ATASE) (gpatase),gene_id=Rv0808,logic_name=ena,	5794.12	3929.32	4037.41	5572.72	0.0430141	TRUE	WT_C3	down	-0.560311	-0.521159	-0.0562082
Rv0809	Rv0809	purM	Name=purM,biotype=protein_coding,description=Probable phosphoribosylformylglycinamidine CYCLO-ligase PurM (AIRS) (phosphoribosyl-aminoimidazole synthetase) (air synthase),gene_id=Rv0809,logic_name=ena,	1771.33	2109.64	2183.95	1932.84	0.129067	FALSE	NA	up	0.25216	0.302106	0.125889
Rv0810c	Rv0810c	Rv0810c	biotype=protein_coding,description=Conserved hypothetical protein,gene_id=Rv0810c,logic_name=ena,	9888.36	8230.9	8666.51	10853.2	0.340561	FALSE	NA	mix	-0.26468	-0.190279	0.134319
Rv0811c	Rv0811c	Rv0811c	biotype=protein_coding,description=Conserved protein,gene_id=Rv0811c,logic_name=ena,	1332.36	1116.08	1220.75	1304.47	0.324373	FALSE	NA	down	-0.255544	-0.126219	-0.030519
Rv0812	Rv0812	Rv0812	biotype=protein_coding,description=Probable amino acid aminotransferase,gene_id=Rv0812,logic_name=ena,	620.238	634.27	470.119	399.501	0.0673744	FALSE	NA	mix	0.0322732	-0.399796	-0.634623
Rv0813c	Rv0813c	Rv0813c	biotype=protein_coding,description=Conserved protein,gene_id=Rv0813c,logic_name=ena,	1464.81	1828.26	1468.89	1248.44	0.255928	FALSE	NA	mix	0.31976	0.0040087	-0.230587
Rv0814c	Rv0814c	sseC2	Name=sseC2,biotype=protein_coding,description=Conserved protein SseC2,gene_id=Rv0814c,logic_name=ena,	2649.99	3952.2	4871.32	3057.09	0.00948719	TRUE	WT_C1	up	0.576667	0.878324	0.206169
Rv0815c	Rv0815c	cysA2	Name=cysA2,biotype=protein_coding,description=Probable thiosulfate sulfurtransferase CysA2 (rhodanese-like protein) (thiosulfate cyanide transsulfurase) (thiosulfate thiotransferase),gene_id=Rv0815c,logic_name=ena,	3207.88	4653.55	5276.23	3590.74	0.0151959	TRUE	WT_C1	up	0.536708	0.717886	0.162658
Rv0816c	Rv0816c	thiX	Name=thiX,biotype=protein_coding,description=Probable thioredoxin ThiX,gene_id=Rv0816c,logic_name=ena,	192.548	288.769	337.695	243.469	0.00361004	TRUE	WT_C1	up	0.584695	0.810502	0.338522
Rv0817c	Rv0817c	Rv0817c	biotype=protein_coding,description=Probable conserved exported protein,gene_id=Rv0817c,logic_name=ena,	360.429	452.618	505.399	357.544	0.157395	FALSE	NA	mix	0.328577	0.487706	-0.011594
Rv0818	Rv0818	Rv0818	biotype=protein_coding,description=Transcriptional regulatory protein,gene_id=Rv0818,logic_name=ena,	5187.99	3996.64	3762.71	4257.79	0.0545599	FALSE	NA	down	-0.376387	-0.463404	-0.28507
Rv0819	Rv0819	mshD	Name=mshD,biotype=protein_coding,description=GCN5-related N-acetyltransferase%2C MshD,gene_id=Rv0819,logic_name=ena,	1617.86	1410	1827.83	1840.94	0.259151	FALSE	NA	mix	-0.198392	0.176046	0.186359
Rv0820	Rv0820	phoT	Name=phoT,biotype=protein_coding,description=Probable phosphate-transport ATP-binding protein ABC transporter PhoT,gene_id=Rv0820,logic_name=ena,	1169.97	1059.96	1326.86	1222	0.394277	FALSE	NA	mix	-0.142461	0.181551	0.0627751
Rv0821c	Rv0821c	phoY2	Name=phoY2,biotype=protein_coding,description=Probable phosphate-transport system transcriptional regulatory protein PhoY2,gene_id=Rv0821c,logic_name=ena,	4390.74	4178.94	3035.95	2803.18	0.0227706	TRUE	WT_C5	down	-0.071328	-0.532318	-0.647399
Rv0822c	Rv0822c	Rv0822c	biotype=protein_coding,description=Conserved protein,gene_id=Rv0822c,logic_name=ena,	4679.52	1863.21	1206.6	1184.15	0	TRUE	WT_C5	down	-1.32857	-1.95541	-1.98251
Rv0824c	Rv0824c	desA1	Name=desA1,biotype=protein_coding,description=Probable acyl-[acyl-carrier protein] desaturase DesA1 (acyl-[ACP] desaturase) (stearoyl-ACP desaturase) (protein Des),gene_id=Rv0824c,logic_name=ena,	35044.4	15651.9	7072.79	9321.64	0	TRUE	WT_C5	down	-1.16284	-2.30883	-1.91053
Rv0825c	Rv0825c	Rv0825c	biotype=protein_coding,description=Conserved protein,gene_id=Rv0825c,logic_name=ena,	592.626	659.225	605.142	703.263	0.342553	FALSE	NA	up	0.153648	0.0301517	0.246942
Rv0826	Rv0826	Rv0826	biotype=protein_coding,description=Conserved hypothetical protein,gene_id=Rv0826,logic_name=ena,	184.651	163.941	153.285	249.291	0.31254	FALSE	NA	mix	-0.171626	-0.268582	0.433033
Rv0827c	Rv0827c	kmtR	Name=kmtR,biotype=protein_coding,description=Metal sensor transcriptional regulator KmtR (ArsR-SmtB family),gene_id=Rv0827c,logic_name=ena,	200.132	168.801	265.787	224.115	0.228849	FALSE	NA	mix	-0.245626	0.409321	0.163291
Rv0828c	Rv0828c	Rv0828c	biotype=protein_coding,description=Possible deaminase,gene_id=Rv0828c,logic_name=ena,	293.831	280.482	67.4909	52.6695	0.00109959	TRUE	WT_C5	down	-0.0670759	-2.12222	-2.47995
Rv0829	Rv0829	Rv0829	biotype=protein_coding,description=Possible transposase (fragment),gene_id=Rv0829,logic_name=ena,	186.572	210.722	182.841	177.26	0.405408	FALSE	NA	mix	0.175611	-0.0291387	-0.0738618
Rv0830	Rv0830	Rv0830	biotype=protein_coding,description=Possible S-adenosylmethionine-dependent methyltransferase,gene_id=Rv0830,logic_name=ena,	410.062	328.212	408.465	317.753	0.282032	FALSE	NA	down	-0.321215	-0.00562755	-0.367934
Rv0831c	Rv0831c	Rv0831c	biotype=protein_coding,description=Conserved protein,gene_id=Rv0831c,logic_name=ena,	7292.44	7787.07	7927.52	7137.37	0.405703	FALSE	NA	mix	0.094679	0.120469	-0.0310091
Rv0832	Rv0832	PE_PGRS12	Name=PE_PGRS12,biotype=protein_coding,description=PE-PGRS family protein PE_PGRS12,gene_id=Rv0832,logic_name=ena,	747.944	764.791	689.508	627.006	0.356856	FALSE	NA	mix	0.0321349	-0.117364	-0.254453
Rv0833	Rv0833	PE_PGRS13	Name=PE_PGRS13,biotype=protein_coding,description=PE-PGRS family protein PE_PGRS13,gene_id=Rv0833,logic_name=ena,	375.537	224.034	213.018	223.34	0.0122108	TRUE	WT_C3	down	-0.745237	-0.817979	-0.749716
Rv0834c	Rv0834c	PE_PGRS14	Name=PE_PGRS14,biotype=protein_coding,description=PE-PGRS family protein PE_PGRS14,gene_id=Rv0834c,logic_name=ena,	1900.19	2219.3	1492.58	1560.46	0.215458	FALSE	NA	mix	0.223958	-0.348337	-0.284178
Rv0835	Rv0835	lpqQ	Name=lpqQ,biotype=protein_coding,description=Possible lipoprotein LpqQ,gene_id=Rv0835,logic_name=ena,	563.398	670.794	681.983	656.466	0.129988	FALSE	NA	up	0.251715	0.275582	0.220566
Rv0836c	Rv0836c	Rv0836c	biotype=protein_coding,description=Hypothetical protein,gene_id=Rv0836c,logic_name=ena,	41.4218	74.3036	73.2099	43.1811	0.0319075	TRUE	WT_C1	up	0.843041	0.821647	0.060009
Rv0838	Rv0838	lpqR	Name=lpqR,biotype=protein_coding,description=Probable conserved lipoprotein LpqR,gene_id=Rv0838,logic_name=ena,	564.84	525.033	535.962	770.067	0.24275	FALSE	NA	mix	-0.105433	-0.0757097	0.447142
Rv0839	Rv0839	Rv0839	biotype=protein_coding,description=Conserved hypothetical protein,gene_id=Rv0839,logic_name=ena,	2815.65	1359.02	687.815	1043.78	0	TRUE	WT_C5	down	-1.0509	-2.03338	-1.43165
Rv0840c	Rv0840c	pip	Name=pip,biotype=protein_coding,description=Probable proline iminopeptidase Pip (prolyl aminopeptidase) (pap),gene_id=Rv0840c,logic_name=ena,	277.253	237.842	192.127	243.877	0.206882	FALSE	NA	down	-0.221199	-0.529139	-0.185051
Rv0841	Rv0841	Rv0841	biotype=protein_coding,description=Probable conserved transmembrane protein,gene_id=Rv0841,logic_name=ena,	14.3172	14.3688	7.87114	8.77825	0.245375	FALSE	NA	mix	0.00518246	-0.863109	-0.705748
Rv0842	Rv0842	Rv0842	biotype=protein_coding,description=Probable conserved integral membrane protein,gene_id=Rv0842,logic_name=ena,	240.494	263.336	193.263	184.61	0.204775	FALSE	NA	mix	0.130901	-0.315441	-0.381523
Rv0843	Rv0843	Rv0843	biotype=protein_coding,description=Probable dehydrogenase,gene_id=Rv0843,logic_name=ena,	86.137	111.417	104.916	101.005	0.196686	FALSE	NA	up	0.371259	0.284536	0.229722
Rv0844c	Rv0844c	narL	Name=narL,biotype=protein_coding,description=Possible nitrate/nitrite response transcriptional regulatory protein NarL,gene_id=Rv0844c,logic_name=ena,	2431.02	2199.65	2423.25	2446.85	0.410821	FALSE	NA	mix	-0.144287	-0.00462309	0.00936362
Rv0845	Rv0845	Rv0845	biotype=protein_coding,description=Possible two component sensor kinase,gene_id=Rv0845,logic_name=ena,	376.21	581.702	484.091	299.373	0.0334252	TRUE	WT_C4	mix	0.628743	0.36374	-0.329592
Rv0846c	Rv0846c	Rv0846c	biotype=protein_coding,description=Probable oxidase,gene_id=Rv0846c,logic_name=ena,	177.863	3304.62	319.388	350.909	0.0183409	TRUE	WT_C4	up	4.21564	0.844541	0.980327
Rv0847	Rv0847	lpqS	Name=lpqS,biotype=protein_coding,description=Probable lipoprotein LpqS,gene_id=Rv0847,logic_name=ena,	561.572	31121.6	1598.64	1624.26	0.0140664	TRUE	WT_C4	up	5.7923	1.5093	1.53224
Rv0848	Rv0848	cysK2	Name=cysK2,biotype=protein_coding,description=Possible cysteine synthase a CysK2 (O-acetylserine sulfhydrylase) (O-acetylserine (thiol)-lyase) (CSASE),gene_id=Rv0848,logic_name=ena,	1717.11	18928.3	3385.46	2758.88	0.0152833	TRUE	WT_C4	up	3.46249	0.979373	0.684106
Rv0849	Rv0849	Rv0849	biotype=protein_coding,description=Probable conserved integral membrane transport protein,gene_id=Rv0849,logic_name=ena,	89.935	5779.91	175.505	162.702	0.0461611	TRUE	WT_C4	up	6.00602	0.964555	0.855276
Rv0850	Rv0850	Rv0850	biotype=protein_coding,description=Putative transposase (fragment),gene_id=Rv0850,logic_name=ena,	52.2272	5214.33	106.962	58.1643	0.153692	FALSE	NA	up	6.64154	1.03423	0.155331
Rv0851c	Rv0851c	Rv0851c	biotype=protein_coding,description=Probable short-chain type dehydrogenase/reductase,gene_id=Rv0851c,logic_name=ena,	302.336	354.31	328.268	467.929	0.0756499	FALSE	NA	up	0.228859	0.11872	0.630136
Rv0852	Rv0852	fadD16	Name=fadD16,biotype=protein_coding,description=Possible fatty-acid-CoA ligase FadD16 (fatty-acid-CoA synthetase) (fatty-acid-CoA synthase),gene_id=Rv0852,logic_name=ena,	369.095	747.963	427.238	969.734	0.00209096	TRUE	WT_C2	up	1.01898	0.211049	1.3936
Rv0854	Rv0854	Rv0854	biotype=protein_coding,description=Conserved protein,gene_id=Rv0854,logic_name=ena,	685.083	708.474	1062.6	1830.16	0.000111212	TRUE	WT_C2	up	0.0484367	0.633251	1.41762
Rv0855	Rv0855	far	Name=far,biotype=protein_coding,description=Probable fatty-acid-CoA racemase Far,gene_id=Rv0855,logic_name=ena,	632.051	590.925	889.562	1423.83	0.00198285	TRUE	WT_C2	mix	-0.0970668	0.493053	1.17166
Rv0856	Rv0856	Rv0856	biotype=protein_coding,description=Conserved hypothetical protein,gene_id=Rv0856,logic_name=ena,	1458.12	1542.45	1774.47	1755.74	0.185074	FALSE	NA	up	0.0811081	0.283275	0.267966
Rv0857	Rv0857	Rv0857	biotype=protein_coding,description=Conserved hypothetical protein,gene_id=Rv0857,logic_name=ena,	2031.6	1744.18	1745.15	1613.92	0.136997	FALSE	NA	down	-0.220064	-0.219259	-0.332042
Rv0858c	Rv0858c	dapC	Name=dapC,biotype=protein_coding,description=Probable N-succinyldiaminopimelate aminotransferase DapC (DAP-at),gene_id=Rv0858c,logic_name=ena,	561.981	623.011	592.625	475.7	0.348456	FALSE	NA	mix	0.148735	0.0765976	-0.24047
Rv0859	Rv0859	fadA	Name=fadA,biotype=protein_coding,description=Possible acyl-CoA thiolase FadA,gene_id=Rv0859,logic_name=ena,	6544.84	2736.9	2821.29	4316.28	0.00106347	TRUE	WT_C3	down	-1.25782	-1.214	-0.60057
Rv0860	Rv0860	fadB	Name=fadB,biotype=protein_coding,description=Probable fatty oxidation protein FadB,gene_id=Rv0860,logic_name=ena,	9454.03	3475.98	3134.6	4443.36	0	TRUE	WT_C3	down	-1.44351	-1.59265	-1.08928
Rv0861c	Rv0861c	ercc3	Name=ercc3,biotype=protein_coding,description=DNA helicase Ercc3,gene_id=Rv0861c,logic_name=ena,	1419.29	1178.88	1219.36	1030.6	0.0815849	FALSE	NA	down	-0.267749	-0.21904	-0.461685
Rv0862c	Rv0862c	Rv0862c	biotype=protein_coding,description=Conserved protein,gene_id=Rv0862c,logic_name=ena,	588.747	581.863	700.743	681.323	0.293055	FALSE	NA	mix	-0.0169685	0.251238	0.210691
Rv0863	Rv0863	Rv0863	biotype=protein_coding,description=Conserved hypothetical protein,gene_id=Rv0863,logic_name=ena,	11661.2	9866.02	13180	13609.3	0.29201	FALSE	NA	mix	-0.24117	0.176639	0.22288
Rv0864	Rv0864	moaC2	Name=moaC2,biotype=protein_coding,description=Probable molybdenum cofactor biosynthesis protein C 2 MoaC2,gene_id=Rv0864,logic_name=ena,	10004.7	8662.07	11144.4	10909.5	0.357202	FALSE	NA	mix	-0.207893	0.155637	0.124906
Rv0865	Rv0865	mog	Name=mog,biotype=protein_coding,description=Probable molybdopterin biosynthesis Mog protein,gene_id=Rv0865,logic_name=ena,	3098.43	2197.84	2494	2640.24	0.0282039	TRUE	WT_C3	down	-0.495447	-0.313072	-0.230864
Rv0866	Rv0866	moaE2	Name=moaE2,biotype=protein_coding,description=Probable molybdenum cofactor biosynthesis protein E2 MoaE2 (molybdopterin converting factor large subunit) (molybdopterin [MPT] converting factor%2C subunit 2),gene_id=Rv0866,logic_name=ena,	1501.89	950.799	1201.08	1276.64	0.0175687	TRUE	WT_C3	down	-0.659571	-0.322448	-0.23443
Rv0867c	Rv0867c	rpfA	Name=rpfA,biotype=protein_coding,description=Possible resuscitation-promoting factor RpfA,gene_id=Rv0867c,logic_name=ena,	3355.79	10550.3	7540.81	5733.69	0	TRUE	WT_C4	up	1.65256	1.16807	0.77281
Rv0868c	Rv0868c	moaD2	Name=moaD2,biotype=protein_coding,description=Probable molybdenum cofactor biosynthesis protein D 2 MoaD2 (molybdopterin converting factor small subunit) (molybdopterin [MPT] converting factor%2C subunit 1),gene_id=Rv0868c,logic_name=ena,	6048.46	3532.44	3808	4514.16	0.0102829	TRUE	WT_C3	down	-0.775905	-0.667536	-0.42211
Rv0870c	Rv0870c	Rv0870c	biotype=protein_coding,description=Possible conserved integral membrane protein,gene_id=Rv0870c,logic_name=ena,	4509.97	2729.25	2657.72	3126.64	6.68147e-05	TRUE	WT_C3	down	-0.724612	-0.762931	-0.528506
Rv0871	Rv0871	cspB	Name=cspB,biotype=protein_coding,description=Probable cold shock-like protein B CspB,gene_id=Rv0871,logic_name=ena,	3596.07	3532.44	3537.58	3686.72	0.417982	FALSE	NA	mix	-0.0257566	-0.0236579	0.0359151
Rv0872c	Rv0872c	PE_PGRS15	Name=PE_PGRS15,biotype=protein_coding,description=PE-PGRS family protein PE_PGRS15,gene_id=Rv0872c,logic_name=ena,	1929.95	1603.1	1307.99	2610.11	0.0455083	TRUE	WT_C2	mix	-0.267701	-0.561214	0.435546
Rv0873	Rv0873	fadE10	Name=fadE10,biotype=protein_coding,description=Probable acyl-CoA dehydrogenase FadE10,gene_id=Rv0873,logic_name=ena,	1757.78	1501.06	2536.27	2129.05	0.0757752	FALSE	NA	mix	-0.227773	0.528953	0.276459
Rv0874c	Rv0874c	Rv0874c	biotype=protein_coding,description=Conserved hypothetical protein,gene_id=Rv0874c,logic_name=ena,	251.205	245.284	279.043	324.387	0.264612	FALSE	NA	mix	-0.03441	0.151626	0.368851
Rv0875c	Rv0875c	Rv0875c	biotype=protein_coding,description=Possible conserved exported protein,gene_id=Rv0875c,logic_name=ena,	1135.43	844.31	853.718	717.596	0.00587985	TRUE	WT_C5	down	-0.427392	-0.411407	-0.661994
Rv0876c	Rv0876c	Rv0876c	biotype=protein_coding,description=Possible conserved transmembrane protein,gene_id=Rv0876c,logic_name=ena,	1589.44	1594.66	1443.31	1435.64	0.381605	FALSE	NA	mix	0.00472923	-0.139144	-0.146833
Rv0877	Rv0877	Rv0877	biotype=protein_coding,description=Conserved hypothetical protein,gene_id=Rv0877,logic_name=ena,	2805.95	1952.22	1999.67	2732.31	0.116839	FALSE	NA	down	-0.523379	-0.488728	-0.0383676
Rv0878c	Rv0878c	PPE13	Name=PPE13,biotype=protein_coding,description=PPE family protein PPE13,gene_id=Rv0878c,logic_name=ena,	343.253	309.486	196.557	216.774	0.0224949	TRUE	WT_C5	down	-0.149401	-0.804323	-0.663083
Rv0879c	Rv0879c	Rv0879c	biotype=protein_coding,description=Possible conserved transmembrane protein,gene_id=Rv0879c,logic_name=ena,	1504.84	1505.99	1470.79	1968.8	0.282677	FALSE	NA	mix	0.00109928	-0.0330176	0.387702
Rv0880	Rv0880	Rv0880	biotype=protein_coding,description=Possible transcriptional regulatory protein (possibly MarR-family),gene_id=Rv0880,logic_name=ena,	463.578	864.018	595.884	570.207	0.00500825	TRUE	WT_C4	up	0.898251	0.36222	0.298675
Rv0881	Rv0881	Rv0881	biotype=protein_coding,description=Possible rRNA methyltransferase (rRNA methylase),gene_id=Rv0881,logic_name=ena,	274.623	461.942	382.376	361.763	0.00233044	TRUE	WT_C4	up	0.750262	0.47754	0.397595
Rv0882	Rv0882	Rv0882	biotype=protein_coding,description=Probable transmembrane protein,gene_id=Rv0882,logic_name=ena,	224.083	359.095	343.769	339.579	0.000724258	TRUE	WT_C1	up	0.680331	0.617407	0.599711
Rv0883c	Rv0883c	Rv0883c	biotype=protein_coding,description=Conserved hypothetical protein,gene_id=Rv0883c,logic_name=ena,	1493.89	2661.86	2757.01	1366.19	0.000830742	TRUE	WT_C1	mix	0.83336	0.884027	-0.128921
Rv0884c	Rv0884c	serC	Name=serC,biotype=protein_coding,description=Possible phosphoserine aminotransferase SerC (PSAT),gene_id=Rv0884c,logic_name=ena,	1329.44	1951.96	2073.52	2815.37	0	TRUE	WT_C6	up	0.554102	0.641257	1.0825
Rv0886	Rv0886	fprB	Name=fprB,biotype=protein_coding,description=Probable NADPH,adrenodoxin oxidoreductase FprB (adrenodoxin reductase) (AR) (ferredoxin-NADP(+) reductase),gene_id=Rv0886,logic_name=ena,	291.926	245.327	289.881	342.403	0.365548	FALSE	NA	mix	-0.250894	-0.0101405	0.230096
Rv0887c	Rv0887c	Rv0887c	biotype=protein_coding,description=Conserved hypothetical protein,gene_id=Rv0887c,logic_name=ena,	105.405	111.485	154.22	138.951	0.130595	FALSE	NA	up	0.0809096	0.549057	0.398642
Rv0888	Rv0888	Rv0888	biotype=protein_coding,description=Probable exported protein,gene_id=Rv0888,logic_name=ena,	645.563	286.798	1197.73	717.549	0.026003	TRUE	WT_C6	mix	-1.17052	0.891672	0.15252
Rv0889c	Rv0889c	citA	Name=citA,biotype=protein_coding,description=Probable citrate synthase II CitA,gene_id=Rv0889c,logic_name=ena,	1652.88	1434.59	1447.57	1437.79	0.199992	FALSE	NA	down	-0.204341	-0.191341	-0.201129
Rv0890c	Rv0890c	Rv0890c	biotype=protein_coding,description=Probable transcriptional regulatory protein (probably LuxR-family),gene_id=Rv0890c,logic_name=ena,	847.159	675.009	822.126	652.22	0.167458	FALSE	NA	down	-0.327725	-0.043273	-0.377274
Rv0891c	Rv0891c	Rv0891c	biotype=protein_coding,description=Possible transcriptional regulatory protein,gene_id=Rv0891c,logic_name=ena,	674.333	705.611	600.485	478.861	0.2468	FALSE	NA	mix	0.0654121	-0.167331	-0.493853
Rv0892	Rv0892	Rv0892	biotype=protein_coding,description=Probable monooxygenase,gene_id=Rv0892,logic_name=ena,	376.391	1279.34	947.163	384.636	0	TRUE	WT_C4	up	1.76509	1.33138	0.0312645
Rv0893c	Rv0893c	Rv0893c	biotype=protein_coding,description=Possible S-adenosylmethionine-dependent methyltransferase,gene_id=Rv0893c,logic_name=ena,	273.114	279.638	233.87	168.489	0.142402	FALSE	NA	mix	0.0340595	-0.223795	-0.696849
Rv0894	Rv0894	Rv0894	biotype=protein_coding,description=Possible transcriptional regulatory protein (possibly LuxR-family),gene_id=Rv0894,logic_name=ena,	73.1979	60.0204	52.3993	45.945	0.0931545	FALSE	NA	down	-0.286348	-0.482254	-0.671895
Rv0895	Rv0895	Rv0895	biotype=protein_coding,description=Possible triacylglycerol synthase (diacylglycerol acyltransferase),gene_id=Rv0895,logic_name=ena,	86.3959	137.891	100.513	70.4765	0.094398	FALSE	NA	mix	0.674495	0.218342	-0.293821
Rv0896	Rv0896	gltA2	Name=gltA2,biotype=protein_coding,description=Probable citrate synthase I GltA2,gene_id=Rv0896,logic_name=ena,	6344.68	6176.17	7574.15	6728.86	0.380806	FALSE	NA	mix	-0.0388347	0.255535	0.0848138
Rv0897c	Rv0897c	Rv0897c	biotype=protein_coding,description=Probable oxidoreductase,gene_id=Rv0897c,logic_name=ena,	956.046	882.007	927.896	734.516	0.253376	FALSE	NA	down	-0.116289	-0.0431169	-0.380286
Rv0898c	Rv0898c	Rv0898c	biotype=protein_coding,description=Conserved hypothetical protein,gene_id=Rv0898c,logic_name=ena,	2044.01	2002.06	2183.86	1838.87	0.401693	FALSE	NA	mix	-0.0299183	0.0954762	-0.15258
Rv0899	Rv0899	ompA	Name=ompA,biotype=protein_coding,description=Outer membrane protein A OmpA,gene_id=Rv0899,logic_name=ena,	1792.69	1511.94	1849.58	1869	0.374007	FALSE	NA	mix	-0.245723	0.0450719	0.0601447
Rv0900	Rv0900	Rv0900	biotype=protein_coding,description=Possible membrane protein,gene_id=Rv0900,logic_name=ena,	851.391	726.515	844.773	831.709	0.390887	FALSE	NA	down	-0.228829	-0.0112581	-0.0337435
Rv0901	Rv0901	Rv0901	biotype=protein_coding,description=Possible conserved exported or membrane protein,gene_id=Rv0901,logic_name=ena,	911.051	795.92	1105.64	1120.54	0.136011	FALSE	NA	mix	-0.194907	0.279285	0.298588
Rv0902c	Rv0902c	prrB	Name=prrB,biotype=protein_coding,description=Two component sensor histidine kinase PrrB,gene_id=Rv0902c,logic_name=ena,	1202.6	1060.09	1190.71	869.176	0.211063	FALSE	NA	down	-0.18197	-0.0143309	-0.468436
Rv0903c	Rv0903c	prrA	Name=prrA,biotype=protein_coding,description=Two component response transcriptional regulatory protein PrrA,gene_id=Rv0903c,logic_name=ena,	1813.41	1815.94	1649.85	1403.97	0.239141	FALSE	NA	mix	0.00200767	-0.136373	-0.369193
Rv0904c	Rv0904c	accD3	Name=accD3,biotype=protein_coding,description=Putative acetyl-coenzyme A carboxylase carboxyl transferase (subunit beta) AccD3 (accase beta chain),gene_id=Rv0904c,logic_name=ena,	329.445	431.532	388.692	409.531	0.0980389	FALSE	NA	up	0.389427	0.238587	0.313935
Rv0905	Rv0905	echA6	Name=echA6,biotype=protein_coding,description=Possible enoyl-CoA hydratase EchA6 (enoyl hydrase) (unsaturated acyl-CoA hydratase) (crotonase),gene_id=Rv0905,logic_name=ena,	1351.37	1706.29	2882.63	1677.1	0.00225477	TRUE	WT_C1	up	0.336441	1.09297	0.311552
Rv0906	Rv0906	Rv0906	biotype=protein_coding,description=Conserved protein,gene_id=Rv0906,logic_name=ena,	853.468	911.195	1477.01	870.844	0.114224	FALSE	NA	up	0.0944228	0.791272	0.0290776
Rv0907	Rv0907	Rv0907	biotype=protein_coding,description=Conserved protein,gene_id=Rv0907,logic_name=ena,	786.757	1044.96	1531.28	930.466	0.00333141	TRUE	WT_C1	up	0.409453	0.960748	0.242035
Rv0908	Rv0908	ctpE	Name=ctpE,biotype=protein_coding,description=Probable metal cation transporter ATPase P-type CtpE,gene_id=Rv0908,logic_name=ena,	798.156	1060.94	1215.7	714.081	0.0458718	TRUE	WT_C1	mix	0.4106	0.607049	-0.160584
Rv0909	Rv0909	Rv0909	biotype=protein_coding,description=Conserved hypothetical protein,gene_id=Rv0909,logic_name=ena,	5381.9	4006.99	3519.28	3571.84	0.0177054	TRUE	WT_C5	down	-0.425597	-0.612832	-0.591447
Rv0910	Rv0910	Rv0910	biotype=protein_coding,description=Conserved hypothetical protein,gene_id=Rv0910,logic_name=ena,	3221.97	2796.53	3361.9	3615.8	0.365716	FALSE	NA	mix	-0.204308	0.0613341	0.166372
Rv0912	Rv0912	Rv0912	biotype=protein_coding,description=Probable conserved transmembrane protein,gene_id=Rv0912,logic_name=ena,	443.941	514.395	471.259	320.551	0.195114	FALSE	NA	mix	0.212507	0.0861517	-0.469814
Rv0913c	Rv0913c	Rv0913c	biotype=protein_coding,description=Possible dioxygenase,gene_id=Rv0913c,logic_name=ena,	1198.76	698.788	1345.92	1145.17	0.143762	FALSE	NA	mix	-0.778621	0.167042	-0.0659827
Rv0914c	Rv0914c	Rv0914c	biotype=protein_coding,description=Possible lipid carrier protein or keto acyl-CoA thiolase,gene_id=Rv0914c,logic_name=ena,	1790.35	1239.21	1345.47	2098.76	0.033746	TRUE	WT_C2	mix	-0.530819	-0.412127	0.229295
Rv0915c	Rv0915c	PPE14	Name=PPE14,biotype=protein_coding,description=PPE family protein PPE14,gene_id=Rv0915c,logic_name=ena,	111.447	83.3025	101.637	157.763	0.116052	FALSE	NA	mix	-0.419922	-0.132933	0.501402
Rv0916c	Rv0916c	PE7	Name=PE7,biotype=protein_coding,description=PE family protein PE7,gene_id=Rv0916c,logic_name=ena,	173.968	145.028	151.487	194.137	0.343814	FALSE	NA	mix	-0.262484	-0.199628	0.158259
Rv0917	Rv0917	betP	Name=betP,biotype=protein_coding,description=Possible glycine betaine transport integral membrane protein BetP,gene_id=Rv0917,logic_name=ena,	763.4	967.607	772.738	692.167	0.352508	FALSE	NA	mix	0.341981	0.0175394	-0.14132
Rv0918	Rv0918	Rv0918	biotype=protein_coding,description=Conserved protein,gene_id=Rv0918,logic_name=ena,	246.223	310.199	317.93	328.086	0.0646684	FALSE	NA	up	0.333226	0.368742	0.414107
Rv0919	Rv0919	Rv0919	biotype=protein_coding,description=GCN5-related N-acetyltransferase,gene_id=Rv0919,logic_name=ena,	235.992	285.885	308.358	328.108	0.0694652	FALSE	NA	up	0.276699	0.385873	0.475434
Rv0920c	Rv0920c	Rv0920c	biotype=protein_coding,description=Probable transposase,gene_id=Rv0920c,logic_name=ena,	3748.32	2874.17	2449.74	3475.48	0.0978484	FALSE	NA	down	-0.383099	-0.613616	-0.109031
Rv0921	Rv0921	Rv0921	biotype=protein_coding,description=Possible resolvase,gene_id=Rv0921,logic_name=ena,	1157.77	1371.72	850.709	607.795	0.0236093	TRUE	WT_C5	mix	0.244638	-0.444616	-0.929698
Rv0922	Rv0922	Rv0922	biotype=protein_coding,description=Possible transposase,gene_id=Rv0922,logic_name=ena,	4193.44	5050.48	5315.97	4526.42	0.174234	FALSE	NA	up	0.268288	0.342199	0.110236
Rv0923c	Rv0923c	Rv0923c	biotype=protein_coding,description=Conserved hypothetical protein,gene_id=Rv0923c,logic_name=ena,	441.581	647.238	616.906	704.408	0.00322592	TRUE	WT_C6	up	0.551617	0.482372	0.673732
Rv0924c	Rv0924c	mntH	Name=mntH,biotype=protein_coding,description=Divalent cation-transport integral membrane protein MntH (BRAMP) (MRAMP),gene_id=Rv0924c,logic_name=ena,	477.519	924.74	1118.14	906.588	0	TRUE	WT_C1	up	0.95349	1.22747	0.924889
Rv0926c	Rv0926c	Rv0926c	biotype=protein_coding,description=Conserved hypothetical protein,gene_id=Rv0926c,logic_name=ena,	514.973	651.554	917.406	1057.38	0	TRUE	WT_C6	up	0.339389	0.833064	1.03792
Rv0927c	Rv0927c	Rv0927c	biotype=protein_coding,description=Probable short-chain type dehydrogenase/reductase,gene_id=Rv0927c,logic_name=ena,	250.218	402.018	591.684	713.562	0	TRUE	WT_C6	up	0.684075	1.24164	1.51185
Rv0928	Rv0928	pstS3	Name=pstS3,biotype=protein_coding,description=Periplasmic phosphate-binding lipoprotein PstS3 (PBP-3) (PstS3) (PHOS1),gene_id=Rv0928,logic_name=ena,	803.4	1338.59	2286.18	8533.54	0	TRUE	WT_C2	up	0.736524	1.50875	3.40895
Rv0929	Rv0929	pstC2	Name=pstC2,biotype=protein_coding,description=Phosphate-transport integral membrane ABC transporter PstC2,gene_id=Rv0929,logic_name=ena,	424.733	600.517	1068.56	3019.59	0	TRUE	WT_C2	up	0.499648	1.33103	2.82972
Rv0930	Rv0930	pstA1	Name=pstA1,biotype=protein_coding,description=Probable phosphate-transport integral membrane ABC transporter PstA1,gene_id=Rv0930,logic_name=ena,	688.37	799.922	1283.88	3839.71	0	TRUE	WT_C2	up	0.216674	0.899258	2.47974
Rv0931c	Rv0931c	pknD	Name=pknD,biotype=protein_coding,description=Transmembrane serine/threonine-protein kinase D PknD (protein kinase D) (STPK D),gene_id=Rv0931c,logic_name=ena,	10699.5	6797.36	9282.63	9011.82	0.0540979	FALSE	NA	down	-0.654498	-0.204938	-0.247653
Rv0932c	Rv0932c	pstS2	Name=pstS2,biotype=protein_coding,description=Periplasmic phosphate-binding lipoprotein PstS2 (PBP-2) (PstS2),gene_id=Rv0932c,logic_name=ena,	19812.2	11572.9	13715.8	12757.6	0.00349259	TRUE	WT_C3	down	-0.775636	-0.530556	-0.635032
Rv0933	Rv0933	pstB	Name=pstB,biotype=protein_coding,description=Phosphate-transport ATP-binding protein ABC transporter PstB,gene_id=Rv0933,logic_name=ena,	1875.27	2473.89	1862.62	1442.86	0.0969563	FALSE	NA	mix	0.399683	-0.00976223	-0.378164
Rv0934	Rv0934	pstS1	Name=pstS1,biotype=protein_coding,description=Periplasmic phosphate-binding lipoprotein PstS1 (PBP-1) (PstS1),gene_id=Rv0934,logic_name=ena,	1818.74	3061.03	3042.25	2513.97	0.000751215	TRUE	WT_C1	up	0.751079	0.7422	0.467033
Rv0935	Rv0935	pstC1	Name=pstC1,biotype=protein_coding,description=Phosphate-transport integral membrane ABC transporter PstC1,gene_id=Rv0935,logic_name=ena,	2723.38	2424.11	2130.13	1974.01	0.0757666	FALSE	NA	down	-0.167942	-0.354458	-0.46427
Rv0936	Rv0936	pstA2	Name=pstA2,biotype=protein_coding,description=Phosphate-transport integral membrane ABC transporter PstA2,gene_id=Rv0936,logic_name=ena,	1455.98	1176.58	961.3	812.044	0.00419357	TRUE	WT_C5	down	-0.307385	-0.598928	-0.842357
Rv0937c	Rv0937c	mku	Name=mku,biotype=protein_coding,description=DNA end-binding protein%2C Mku,gene_id=Rv0937c,logic_name=ena,	1157.61	983.753	1171.21	1226.17	0.385415	FALSE	NA	mix	-0.234779	0.0168517	0.083017
Rv0938	Rv0938	ligD	Name=ligD,biotype=protein_coding,description=ATP dependent DNA ligase LigD (ATP dependent polydeoxyribonucleotide synthase) (thermostable DNA ligase) (ATP dependent polynucleotide ligase) (sealase) (DNA repair enzyme) (DNA joinase),gene_id=Rv0938,logic_name=ena,	1985.69	1228.74	1156.33	1415.69	0.000834208	TRUE	WT_C3	down	-0.692463	-0.780094	-0.488142
Rv0940c	Rv0940c	Rv0940c	biotype=protein_coding,description=Possible oxidoreductase,gene_id=Rv0940c,logic_name=ena,	949.762	822.78	864.744	736.749	0.119749	FALSE	NA	down	-0.207059	-0.135293	-0.366393
Rv0941c	Rv0941c	Rv0941c	biotype=protein_coding,description=Conserved hypothetical protein,gene_id=Rv0941c,logic_name=ena,	1218.85	994.04	1138.88	1321.45	0.327598	FALSE	NA	mix	-0.294141	-0.0979004	0.116609
Rv0942	Rv0942	Rv0942	biotype=protein_coding,description=Hypothetical protein,gene_id=Rv0942,logic_name=ena,	69.5016	121.013	165.356	340.227	0	TRUE	WT_C2	up	0.800044	1.25045	2.29138
Rv0943c	Rv0943c	Rv0943c	biotype=protein_coding,description=Probable monooxygenase,gene_id=Rv0943c,logic_name=ena,	71.0684	44.6287	35.5382	62.0367	0.090684	FALSE	NA	down	-0.671235	-0.999837	-0.196086
Rv0944	Rv0944	Rv0944	biotype=protein_coding,description=Possible formamidopyrimidine-DNA glycosylase (FAPY-DNA glycosylase),gene_id=Rv0944,logic_name=ena,	681.418	901.792	644.621	559.155	0.167165	FALSE	NA	mix	0.404254	-0.0800899	-0.285292
Rv0945	Rv0945	Rv0945	biotype=protein_coding,description=Probable short-chain type dehydrogenase/reductase,gene_id=Rv0945,logic_name=ena,	1315.45	1313.59	1200.44	1048.99	0.289489	FALSE	NA	down	-0.00204278	-0.132001	-0.326553
Rv0946c	Rv0946c	pgi	Name=pgi,biotype=protein_coding,description=Probable glucose-6-phosphate isomerase Pgi (GPI) (phosphoglucose isomerase) (phosphohexose isomerase) (phi),gene_id=Rv0946c,logic_name=ena,	533.349	489.768	650.168	758.332	0.104585	FALSE	NA	mix	-0.122983	0.285732	0.507748
Rv0947c	Rv0947c	biotype=pseudogene	biotype=pseudogene,description=Probable mycolyl transferase%2C pseudogene,gene_id=Rv0947c,logic_name=ena,	960.752	1078.7	907.883	784.5	0.372037	FALSE	NA	mix	0.167064	-0.081658	-0.292391
Rv0948c	Rv0948c	Rv0948c	biotype=protein_coding,description=Chorismate mutase,gene_id=Rv0948c,logic_name=ena,	5483.42	5381.98	5235.84	5977.64	0.414995	FALSE	NA	mix	-0.026938	-0.0666551	0.124501
Rv0949	Rv0949	uvrD1	Name=uvrD1,biotype=protein_coding,description=Probable ATP-dependent DNA helicase II UvrD1,gene_id=Rv0949,logic_name=ena,	786.766	834.906	861.336	635.211	0.339834	FALSE	NA	mix	0.0856789	0.130642	-0.308698
Rv0950c	Rv0950c	Rv0950c	biotype=protein_coding,description=Conserved hypothetical protein,gene_id=Rv0950c,logic_name=ena,	4214.26	6072.04	6657.54	8198.8	0.0018171	TRUE	WT_C6	up	0.526902	0.659709	0.960133
Rv0951	Rv0951	sucC	Name=sucC,biotype=protein_coding,description=Probable succinyl-CoA synthetase (beta chain) SucC (SCS-beta),gene_id=Rv0951,logic_name=ena,	3729.24	6730.44	8716.58	4789.96	6.51103e-05	TRUE	WT_C1	up	0.85182	1.22488	0.361133
Rv0952	Rv0952	sucD	Name=sucD,biotype=protein_coding,description=Probable succinyl-CoA synthetase (alpha chain) SucD (SCS-alpha),gene_id=Rv0952,logic_name=ena,	4156.17	7663.33	8497.32	3884.67	0.0023322	TRUE	WT_C1	mix	0.882716	1.03175	-0.0974638
Rv0954	Rv0954	Rv0954	biotype=protein_coding,description=Probable conserved transmembrane protein,gene_id=Rv0954,logic_name=ena,	6974.61	6937.35	6142.78	5626.3	0.336725	FALSE	NA	down	-0.00772916	-0.183221	-0.309928
Rv0955	Rv0955	Rv0955	biotype=protein_coding,description=Probable conserved integral membrane protein,gene_id=Rv0955,logic_name=ena,	4488.02	4463.95	4313.06	5075.8	0.403036	FALSE	NA	mix	-0.00775863	-0.0573684	0.177556
Rv0956	Rv0956	purN	Name=purN,biotype=protein_coding,description=Probable 5'-phosphoribosylglycinamide formyltransferase PurN (GART) (gar transformylase) (5'-phosphoribosylglycinamide transformylase),gene_id=Rv0956,logic_name=ena,	797.719	1264.55	1304.85	1040.84	0.00157652	TRUE	WT_C1	up	0.664675	0.709932	0.383799
Rv0957	Rv0957	purH	Name=purH,biotype=protein_coding,description=Probable bifunctional purine biosynthesis protein PurH, phosphoribosylaminoimidazolecarboxamide formyltransferase (AICAR transformylase) (5'-phosphoribosyl-5-aminoimidazole-4-carboxamide formyltransferase) + inosinemonophosphate cyclohydrolase (imp cyclohydrolase) (inosinicase) (imp synthetase) (ATIC),gene_id=Rv0957,logic_name=ena,	1253.61	1535.41	1479.09	1330.58	0.226357	FALSE	NA	up	0.29254	0.238623	0.0859616
Rv0958	Rv0958	Rv0958	biotype=protein_coding,description=Possible magnesium chelatase,gene_id=Rv0958,logic_name=ena,	1160.63	1310.64	992.684	740.596	0.0409181	TRUE	WT_C5	mix	0.175362	-0.225501	-0.64815
Rv0959	Rv0959	Rv0959	biotype=protein_coding,description=Conserved hypothetical protein,gene_id=Rv0959,logic_name=ena,	708.89	556.922	562.472	677.491	0.178523	FALSE	NA	down	-0.348087	-0.33378	-0.0653591
Rv0959A	Rv0959A	vapB9	Name=vapB9,biotype=protein_coding,description=Possible antitoxin VapB9,gene_id=Rv0959A,logic_name=ena,	1568	1055.5	919.825	1038.97	0.000136051	TRUE	WT_C3	down	-0.571009	-0.769498	-0.593769
Rv0960	Rv0960	vapC9	Name=vapC9,biotype=protein_coding,description=Possible toxin VapC9,gene_id=Rv0960,logic_name=ena,	1449.08	1007.96	898.124	869.197	0.000186983	TRUE	WT_C5	down	-0.523697	-0.690147	-0.737379
Rv0961	Rv0961	Rv0961	biotype=protein_coding,description=Probable integral membrane protein,gene_id=Rv0961,logic_name=ena,	1646.89	1151.22	1071.38	1639.63	0.0468225	TRUE	WT_C3	down	-0.516576	-0.62027	-0.00637576
Rv0962c	Rv0962c	lprP	Name=lprP,biotype=protein_coding,description=Possible lipoprotein LprP,gene_id=Rv0962c,logic_name=ena,	43.7031	64.0906	34.5573	39.4546	0.292846	FALSE	NA	mix	0.552377	-0.338746	-0.147542
Rv0963c	Rv0963c	Rv0963c	biotype=protein_coding,description=Conserved hypothetical protein,gene_id=Rv0963c,logic_name=ena,	140.947	204.88	97.8764	95.2692	0.0297352	TRUE	WT_C4	mix	0.539623	-0.526124	-0.565076
Rv0964c	Rv0964c	Rv0964c	biotype=protein_coding,description=Hypothetical protein,gene_id=Rv0964c,logic_name=ena,	395.348	385.721	371.865	339.05	0.375802	FALSE	NA	down	-0.0355663	-0.0883471	-0.221627
Rv0965c	Rv0965c	Rv0965c	biotype=protein_coding,description=Conserved hypothetical protein,gene_id=Rv0965c,logic_name=ena,	1083.52	1377.49	992.163	837.119	0.110065	FALSE	NA	mix	0.346312	-0.127083	-0.372227
Rv0966c	Rv0966c	Rv0966c	biotype=protein_coding,description=Conserved protein,gene_id=Rv0966c,logic_name=ena,	2301.37	2842.46	2603.06	2270.97	0.298851	FALSE	NA	mix	0.304645	0.177717	-0.0191865
Rv0967	Rv0967	csoR	Name=csoR,biotype=protein_coding,description=Copper-sensitive operon repressor CsoR,gene_id=Rv0967,logic_name=ena,	752.165	2828.44	805.867	1080.86	0.236229	FALSE	NA	up	1.91089	0.0994938	0.523061
Rv0968	Rv0968	Rv0968	biotype=protein_coding,description=Conserved protein,gene_id=Rv0968,logic_name=ena,	1094.8	2020.68	896.061	1167.57	0.346322	FALSE	NA	mix	0.884179	-0.288996	0.0928498
Rv0969	Rv0969	ctpV	Name=ctpV,biotype=protein_coding,description=Probable metal cation transporter P-type ATPase CtpV,gene_id=Rv0969,logic_name=ena,	807.198	1563.07	646.415	805.079	0.328352	FALSE	NA	mix	0.953391	-0.320461	-0.00379133
Rv0971c	Rv0971c	echA7	Name=echA7,biotype=protein_coding,description=Probable enoyl-CoA hydratase EchA7 (enoyl hydrase) (unsaturated acyl-CoA hydratase) (crotonase),gene_id=Rv0971c,logic_name=ena,	435.95	361.877	311.171	295.805	0.0428139	TRUE	WT_C5	down	-0.268664	-0.486457	-0.559517
Rv0972c	Rv0972c	fadE12	Name=fadE12,biotype=protein_coding,description=Acyl-CoA dehydrogenase FadE12,gene_id=Rv0972c,logic_name=ena,	824.073	254.236	317.288	325.185	5.51655e-05	TRUE	WT_C3	down	-1.6966	-1.37698	-1.34151
Rv0973c	Rv0973c	accA2	Name=accA2,biotype=protein_coding,description=Probable acetyl-/propionyl-coenzyme A carboxylase alpha chain (alpha subunit) AccA2, biotin carboxylase + biotin carboxyl carrier protein (BCCP),gene_id=Rv0973c,logic_name=ena,	752.172	191.104	249.877	225.429	0	TRUE	WT_C3	down	-1.97671	-1.58985	-1.73839
Rv0974c	Rv0974c	accD2	Name=accD2,biotype=protein_coding,description=Probable acetyl-/propionyl-CoA carboxylase (beta subunit) AccD2,gene_id=Rv0974c,logic_name=ena,	575.434	145.023	162.669	254.94	0	TRUE	WT_C3	down	-1.98837	-1.82271	-1.17449
Rv0975c	Rv0975c	fadE13	Name=fadE13,biotype=protein_coding,description=Probable acyl-CoA dehydrogenase FadE13,gene_id=Rv0975c,logic_name=ena,	613.552	142.703	139.439	228.49	0	TRUE	WT_C3	down	-2.10417	-2.13755	-1.42506
Rv0976c	Rv0976c	Rv0976c	biotype=protein_coding,description=Conserved hypothetical protein,gene_id=Rv0976c,logic_name=ena,	922.135	514.962	385.115	635.761	0.00103049	TRUE	WT_C3	down	-0.840512	-1.25969	-0.536492
Rv0977	Rv0977	PE_PGRS16	Name=PE_PGRS16,biotype=protein_coding,description=PE-PGRS family protein PE_PGRS16,gene_id=Rv0977,logic_name=ena,	950.797	977.392	1012.47	1291.55	0.170081	FALSE	NA	up	0.0398008	0.0906743	0.441895
Rv0978c	Rv0978c	PE_PGRS17	Name=PE_PGRS17,biotype=protein_coding,description=PE-PGRS family protein PE_PGRS17,gene_id=Rv0978c,logic_name=ena,	36.1036	27.4054	17.3953	17.5865	0.00887784	TRUE	WT_C5	down	-0.397682	-1.05344	-1.03767
Rv0979A	Rv0979A	rpmF	Name=rpmF,biotype=protein_coding,description=50S ribosomal protein L32 RpmF,gene_id=Rv0979A,logic_name=ena,	3952.44	4532.76	4991.95	5009.01	0.0773898	FALSE	NA	up	0.197647	0.336861	0.341782
Rv0979c	Rv0979c	Rv0979c	biotype=protein_coding,description=Hypothetical protein,gene_id=Rv0979c,logic_name=ena,	64.7595	54.7946	94.906	109.129	0.0278458	TRUE	WT_C2	mix	-0.241057	0.551408	0.752875
Rv0980c	Rv0980c	PE_PGRS18	Name=PE_PGRS18,biotype=protein_coding,description=PE-PGRS family protein PE_PGRS18,gene_id=Rv0980c,logic_name=ena,	38.5387	39.4753	42.2549	44.9869	0.400194	FALSE	NA	up	0.0346414	0.132811	0.223197
Rv0981	Rv0981	mprA	Name=mprA,biotype=protein_coding,description=Mycobacterial persistence regulator MRPA (two component response transcriptional regulatory protein),gene_id=Rv0981,logic_name=ena,	3942	2021.65	2193.03	2753.79	5.53249e-05	TRUE	WT_C3	down	-0.963399	-0.846004	-0.517511
Rv0983	Rv0983	pepD	Name=pepD,biotype=protein_coding,description=Probable serine protease PepD (serine proteinase) (MTB32B),gene_id=Rv0983,logic_name=ena,	5166.32	4019.61	3158.48	2579.13	0.000831894	TRUE	WT_C5	down	-0.362081	-0.709906	-1.00226
Rv0984	Rv0984	moaB2	Name=moaB2,biotype=protein_coding,description=Possible pterin-4-alpha-carbinolamine dehydratase MoaB2 (PHS) (4-alpha-hydroxy-tetrahydropterin dehydratase) (pterin-4-a-carbinolamine dehydratase) (phenylalanine hydroxylase-stimulating protein) (PHS) (pterin carbinolamine dehydratase) (PCD),gene_id=Rv0984,logic_name=ena,	4872.85	3557.45	3287.92	2824.23	0.00141367	TRUE	WT_C5	down	-0.453924	-0.56759	-0.786907
Rv0985c	Rv0985c	mscL	Name=mscL,biotype=protein_coding,description=Possible large-conductance ion mechanosensitive channel MscL,gene_id=Rv0985c,logic_name=ena,	326.394	534.143	646.583	626.475	6.71664e-05	TRUE	WT_C6	up	0.710611	0.98622	0.940642
Rv0986	Rv0986	Rv0986	biotype=protein_coding,description=Probable adhesion component transport ATP-binding protein ABC transporter,gene_id=Rv0986,logic_name=ena,	304.15	479.48	690.771	564.447	0	TRUE	WT_C6	up	0.656689	1.18342	0.892054
Rv0987	Rv0987	Rv0987	biotype=protein_coding,description=Probable adhesion component transport transmembrane protein ABC transporter,gene_id=Rv0987,logic_name=ena,	782.843	935.29	1261.82	1225.35	0.000216492	TRUE	WT_C6	up	0.25669	0.688714	0.646403
Rv0988	Rv0988	Rv0988	biotype=protein_coding,description=Possible conserved exported protein,gene_id=Rv0988,logic_name=ena,	704.154	857.429	1108.14	972.262	0.00240967	TRUE	WT_C6	up	0.284126	0.65418	0.465454
Rv0989c	Rv0989c	grcC2	Name=grcC2,biotype=protein_coding,description=Probable polyprenyl-diphosphate synthase GrcC2 (polyprenyl pyrophosphate synthetase),gene_id=Rv0989c,logic_name=ena,	256.037	440.265	439.439	363.42	0.000191904	TRUE	WT_C1	up	0.782021	0.779313	0.505287
Rv0990c	Rv0990c	Rv0990c	biotype=protein_coding,description=Hypothetical protein,gene_id=Rv0990c,logic_name=ena,	417.644	766.318	2462.27	1351.98	0	TRUE	WT_C6	up	0.87567	2.55965	1.69473
Rv0991c	Rv0991c	Rv0991c	biotype=protein_coding,description=Conserved serine rich protein,gene_id=Rv0991c,logic_name=ena,	1049.02	1751	5045.38	2855.2	0	TRUE	WT_C6	up	0.739133	2.26592	1.44454
Rv0992c	Rv0992c	Rv0992c	biotype=protein_coding,description=Conserved hypothetical protein,gene_id=Rv0992c,logic_name=ena,	661.492	547.942	514.975	515.571	0.0820893	FALSE	NA	down	-0.2717	-0.361222	-0.359552
Rv0993	Rv0993	galU	Name=galU,biotype=protein_coding,description=UTP--glucose-1-phosphate uridylyltransferase GalU (UDP-glucose pyrophosphorylase) (UDPGP) (alpha-D-glucosyl-1-phosphate uridylyltransferase) (uridine diphosphoglucose pyrophosphorylase),gene_id=Rv0993,logic_name=ena,	1694.15	1310.54	997.215	1514.02	0.0227727	TRUE	WT_C3	down	-0.370401	-0.764582	-0.162178
Rv0994	Rv0994	moeA1	Name=moeA1,biotype=protein_coding,description=Probable molybdopterin biosynthesis protein MoeA1,gene_id=Rv0994,logic_name=ena,	3654.31	2217.83	2586.23	2974.82	0.00645995	TRUE	WT_C3	down	-0.720449	-0.498751	-0.296798
Rv0995	Rv0995	rimJ	Name=rimJ,biotype=protein_coding,description=Ribosomal-protein-alanine acetyltransferase RimJ (acetylating enzyme for N-terminal of ribosomal protein S5),gene_id=Rv0995,logic_name=ena,	894.591	583.203	709.464	731.371	0.0413104	TRUE	WT_C3	down	-0.61723	-0.334499	-0.290624
Rv0996	Rv0996	Rv0996	biotype=protein_coding,description=Probable conserved transmembrane protein,gene_id=Rv0996,logic_name=ena,	2501.09	1724.88	2972.2	1476.95	0.0377879	TRUE	WT_C5	mix	-0.536059	0.248977	-0.759933
Rv0997	Rv0997	Rv0997	biotype=protein_coding,description=Hypothetical protein,gene_id=Rv0997,logic_name=ena,	2582.2	1863.2	1603.08	881.349	0.000236744	TRUE	WT_C5	down	-0.470818	-0.68775	-1.55081
Rv0998	Rv0998	Rv0998	biotype=protein_coding,description=Conserved hypothetical protein,gene_id=Rv0998,logic_name=ena,	2524.99	1765.49	1456.31	1594.12	6.61223e-05	TRUE	WT_C5	down	-0.516211	-0.793958	-0.663522
Rv0999	Rv0999	Rv0999	biotype=protein_coding,description=Unknown protein,gene_id=Rv0999,logic_name=ena,	1345.75	1395.53	1099.66	1031.27	0.130251	FALSE	NA	mix	0.0524044	-0.291353	-0.383987
Rv1000c	Rv1000c	Rv1000c	biotype=protein_coding,description=Conserved hypothetical protein,gene_id=Rv1000c,logic_name=ena,	880.438	706.274	664.991	540.681	0.00725005	TRUE	WT_C5	down	-0.317993	-0.404887	-0.703443
Rv1001	Rv1001	arcA	Name=arcA,biotype=protein_coding,description=Probable arginine deiminase ArcA (adi) (ad) (arginine dihydrolase),gene_id=Rv1001,logic_name=ena,	1298.98	1213.38	1164.8	1688.54	0.224604	FALSE	NA	mix	-0.0983434	-0.157286	0.378406
Rv1002c	Rv1002c	Rv1002c	biotype=protein_coding,description=Conserved membrane protein,gene_id=Rv1002c,logic_name=ena,	520.728	958.445	1010.27	686.118	6.15017e-05	TRUE	WT_C1	up	0.880166	0.956143	0.397927
Rv1003	Rv1003	Rv1003	biotype=protein_coding,description=Conserved protein,gene_id=Rv1003,logic_name=ena,	200.007	272.739	186.402	161.481	0.186028	FALSE	NA	mix	0.447471	-0.101637	-0.308688
Rv1004c	Rv1004c	Rv1004c	biotype=protein_coding,description=Probable membrane protein,gene_id=Rv1004c,logic_name=ena,	602.703	496.941	471.351	739.975	0.184794	FALSE	NA	mix	-0.278374	-0.354646	0.296028
Rv1005c	Rv1005c	pabB	Name=pabB,biotype=protein_coding,description=Probable para-aminobenzoate synthase component I PABD,gene_id=Rv1005c,logic_name=ena,	728.231	737.37	705.154	822.736	0.402141	FALSE	NA	mix	0.0179933	-0.0464578	0.176033
Rv1006	Rv1006	Rv1006	biotype=protein_coding,description=Unknown protein,gene_id=Rv1006,logic_name=ena,	8570.11	8061.65	5574.85	4568.25	0.0149264	TRUE	WT_C5	down	-0.0882392	-0.620381	-0.907672
Rv1007c	Rv1007c	metS	Name=metS,biotype=protein_coding,description=Methionyl-tRNA synthetase MetS (MetRS) (methionine--tRNA ligase),gene_id=Rv1007c,logic_name=ena,	977.804	1264.89	1384.57	1216.82	0.0108726	TRUE	WT_C1	up	0.371394	0.50182	0.315493
Rv1008	Rv1008	tatD	Name=tatD,biotype=protein_coding,description=Probable deoxyribonuclease TatD (YJJV protein),gene_id=Rv1008,logic_name=ena,	145.059	259.219	259.428	177.991	0.00138949	TRUE	WT_C1	up	0.837537	0.838696	0.295165
Rv1009	Rv1009	rpfB	Name=rpfB,biotype=protein_coding,description=Probable resuscitation-promoting factor RpfB,gene_id=Rv1009,logic_name=ena,	4147.86	3561.72	2948.86	4368.54	0.274417	FALSE	NA	mix	-0.219795	-0.49221	0.074782
Rv1010	Rv1010	ksgA	Name=ksgA,biotype=protein_coding,description=Probable dimethyladenosine transferase KsgA (S-adenosylmethionine-6-N'%2C N'-adenosyl(rRNA) dimethyltransferase) (16S rRNA dimethylase) (high level kasugamycin resistance protein KsgA) (kasugamycin dimethyltransferase),gene_id=Rv1010,logic_name=ena,	2888.07	2332.27	1834.87	2166.39	0.0139467	TRUE	WT_C5	down	-0.308372	-0.654432	-0.414816
Rv1012	Rv1012	Rv1012	biotype=protein_coding,description=Hypothetical protein,gene_id=Rv1012,logic_name=ena,	158.806	212.951	170.304	142.359	0.328917	FALSE	NA	mix	0.42326	0.100848	-0.15773
Rv1013	Rv1013	pks16	Name=pks16,biotype=protein_coding,description=Putative polyketide synthase Pks16,gene_id=Rv1013,logic_name=ena,	1844.45	3834.05	2324.19	1798.95	0.0388935	TRUE	WT_C4	mix	1.05568	0.333536	-0.0360364
Rv1014c	Rv1014c	pth	Name=pth,biotype=protein_coding,description=Probable peptidyl-tRNA hydrolase Pth,gene_id=Rv1014c,logic_name=ena,	1041.81	1971.29	1395.38	695.763	0.00615507	TRUE	WT_C4	mix	0.920057	0.421574	-0.582418
Rv1015c	Rv1015c	rplY	Name=rplY,biotype=protein_coding,description=50S ribosomal protein L25 RplY,gene_id=Rv1015c,logic_name=ena,	2679.82	2568.65	2368.11	2756.91	0.409076	FALSE	NA	mix	-0.0611261	-0.178403	0.0409122
Rv1016c	Rv1016c	lpqT	Name=lpqT,biotype=protein_coding,description=Probable conserved lipoprotein LpqT,gene_id=Rv1016c,logic_name=ena,	1651.58	2506.58	2571.94	1544.11	0.00852479	TRUE	WT_C1	mix	0.601879	0.639013	-0.0970693
Rv1017c	Rv1017c	prsA	Name=prsA,biotype=protein_coding,description=Probable ribose-phosphate pyrophosphokinase PrsA (phosphoribosyl pyrophosphate synthetase) (PRPP synthetase),gene_id=Rv1017c,logic_name=ena,	2652.6	4182.49	4361.56	3278.74	0.000669183	TRUE	WT_C1	up	0.656953	0.717436	0.305733
Rv1018c	Rv1018c	glmU	Name=glmU,biotype=protein_coding,description=Probable UDP-N-acetylglucosamine pyrophosphorylase GlmU,gene_id=Rv1018c,logic_name=ena,	2258.62	1863.7	2317.76	2803.97	0.147121	FALSE	NA	mix	-0.277269	0.0372939	0.312032
Rv1019	Rv1019	Rv1019	biotype=protein_coding,description=Probable transcriptional regulatory protein (probably TetR-family),gene_id=Rv1019,logic_name=ena,	1415.39	996.465	1175.91	1371.05	0.0962679	FALSE	NA	down	-0.50631	-0.267429	-0.0459213
Rv1020	Rv1020	mfd	Name=mfd,biotype=protein_coding,description=Probable transcription-repair coupling factor Mfd (TRCF),gene_id=Rv1020,logic_name=ena,	1235	944.986	1014	954.497	0.0429989	TRUE	WT_C3	down	-0.386146	-0.284447	-0.371698
Rv1021	Rv1021	Rv1021	biotype=protein_coding,description=Conserved protein,gene_id=Rv1021,logic_name=ena,	902.239	1129.71	1399.63	1028.52	0.0184866	TRUE	WT_C1	up	0.32437	0.63346	0.188982
Rv1022	Rv1022	lpqU	Name=lpqU,biotype=protein_coding,description=Probable conserved lipoprotein LpqU,gene_id=Rv1022,logic_name=ena,	977.123	875.091	1105.66	781.736	0.311155	FALSE	NA	mix	-0.159108	0.178297	-0.32186
Rv1023	Rv1023	eno	Name=eno,biotype=protein_coding,description=Probable enolase Eno,gene_id=Rv1023,logic_name=ena,	1684.31	1886.45	2359.96	1768.28	0.132877	FALSE	NA	up	0.163516	0.486607	0.0701896
Rv1024	Rv1024	Rv1024	biotype=protein_coding,description=Possible conserved membrane protein,gene_id=Rv1024,logic_name=ena,	786.759	902.915	1024.09	755.926	0.222337	FALSE	NA	mix	0.198669	0.380343	-0.0576778
Rv1026	Rv1026	Rv1026	biotype=protein_coding,description=Conserved protein,gene_id=Rv1026,logic_name=ena,	936.004	742.335	732.624	659.749	0.025062	TRUE	WT_C5	down	-0.334445	-0.353442	-0.504598
Rv1027c	Rv1027c	kdpE	Name=kdpE,biotype=protein_coding,description=Probable transcriptional regulatory protein KdpE,gene_id=Rv1027c,logic_name=ena,	214.959	203.93	309.37	317.603	0.0636238	FALSE	NA	mix	-0.0759913	0.525269	0.563161
Rv1028A	Rv1028A	kdpF	Name=kdpF,biotype=protein_coding,description=Probable membrane protein KdpF,gene_id=Rv1028A,logic_name=ena,	110.594	160.316	202.881	105.576	0.026446	TRUE	WT_C1	mix	0.535641	0.875356	-0.0669864
Rv1028c	Rv1028c	kdpD	Name=kdpD,biotype=protein_coding,description=Probable sensor protein KdpD,gene_id=Rv1028c,logic_name=ena,	228.494	226.35	275.383	443.886	0.023166	TRUE	WT_C2	mix	-0.0135982	0.269284	0.958035
Rv1029	Rv1029	kdpA	Name=kdpA,biotype=protein_coding,description=Probable potassium-transporting ATPase a chain KdpA (potassium-translocating ATPase a chain) (ATP phosphohydrolase [potassium-transporting] a chain) (potassium binding and translocating subunit A),gene_id=Rv1029,logic_name=ena,	206.969	285.621	377.734	233.174	0.0312916	TRUE	WT_C1	up	0.46469	0.867957	0.171996
Rv1030	Rv1030	kdpB	Name=kdpB,biotype=protein_coding,description=Probable potassium-transporting P-type ATPase B chain KdpB (potassium-translocating ATPase B chain) (ATP phosphohydrolase [potassium-transporting] B chain) (potassium binding and translocating subunit B),gene_id=Rv1030,logic_name=ena,	202.386	245.844	263.748	164.41	0.194171	FALSE	NA	mix	0.280634	0.382052	-0.299816
Rv1031	Rv1031	kdpC	Name=kdpC,biotype=protein_coding,description=Probable potassium-transporting ATPase C chain KdpC (potassium-translocating ATPase C chain) (ATP phosphohydrolase [potassium-transporting] C chain) (potassium binding and translocating subunit C),gene_id=Rv1031,logic_name=ena,	433.843	487.583	480.973	537.562	0.198922	FALSE	NA	up	0.168475	0.148784	0.309259
Rv1032c	Rv1032c	trcS	Name=trcS,biotype=protein_coding,description=Two component sensor histidine kinase TrcS,gene_id=Rv1032c,logic_name=ena,	665.786	832.024	1050.94	653.391	0.08916	FALSE	NA	mix	0.321566	0.658548	-0.0271129
Rv1033c	Rv1033c	trcR	Name=trcR,biotype=protein_coding,description=Two component transcriptional regulator TrcR,gene_id=Rv1033c,logic_name=ena,	2121.16	2808.49	3494.52	2499.39	0.00525356	TRUE	WT_C1	up	0.404943	0.720243	0.236722
Rv1034c	Rv1034c	Rv1034c	biotype=protein_coding,description=Probable transposase (fragment),gene_id=Rv1034c,logic_name=ena,	30.4389	41.8041	34.8539	17.0612	0.19078	FALSE	NA	mix	0.45773	0.195407	-0.835196
Rv1035c	Rv1035c	Rv1035c	biotype=protein_coding,description=Probable transposase (fragment),gene_id=Rv1035c,logic_name=ena,	130.626	231.068	223.397	188.064	0.00210231	TRUE	WT_C1	up	0.822873	0.774162	0.525774
Rv1036c	Rv1036c	Rv1036c	biotype=protein_coding,description=Probable IS1560 transposase (fragment),gene_id=Rv1036c,logic_name=ena,	135.754	235.656	200.292	364.912	0.0014929	TRUE	WT_C2	up	0.795692	0.561115	1.42656
Rv1037c	Rv1037c	esxI	Name=esxI,biotype=protein_coding,description=Putative ESAT-6 like protein EsxI (ESAT-6 like protein 1),gene_id=Rv1037c,logic_name=ena,	344.649	476.695	796.061	8143.54	0	TRUE	WT_C2	up	0.467937	1.20775	4.56245
Rv1038c	Rv1038c	esxJ	Name=esxJ,biotype=protein_coding,description=ESAT-6 like protein EsxJ (ESAT-6 like protein 2),gene_id=Rv1038c,logic_name=ena,	387.953	475.543	878.346	10866.1	0	TRUE	WT_C2	up	0.293695	1.17891	4.80781
Rv1039c	Rv1039c	PPE15	Name=PPE15,biotype=protein_coding,description=PPE family protein PPE15,gene_id=Rv1039c,logic_name=ena,	48.9024	74.4432	59.2942	56.449	0.117008	FALSE	NA	up	0.606234	0.277984	0.207043
Rv1041c	Rv1041c	Rv1041c	biotype=protein_coding,description=Probable is like-2 transposase,gene_id=Rv1041c,logic_name=ena,	2005.94	2617.79	2287.04	2340.84	0.0754235	FALSE	NA	up	0.38407	0.189206	0.222747
Rv1042c	Rv1042c	Rv1042c	biotype=protein_coding,description=Probable is like-2 transposase,gene_id=Rv1042c,logic_name=ena,	2005.94	2617.79	2287.04	2340.84	0.0753982	FALSE	NA	up	0.38407	0.189206	0.222747
Rv1043c	Rv1043c	Rv1043c	biotype=protein_coding,description=Conserved hypothetical protein,gene_id=Rv1043c,logic_name=ena,	1823.61	4829.59	2107.08	728.194	6.54442e-05	TRUE	WT_C4	mix	1.4051	0.208442	-1.32441
Rv1044	Rv1044	Rv1044	biotype=protein_coding,description=Conserved hypothetical protein,gene_id=Rv1044,logic_name=ena,	160.548	162.418	196.681	164.259	0.388398	FALSE	NA	up	0.0167079	0.292857	0.0329706
Rv1045	Rv1045	Rv1045	biotype=protein_coding,description=Hypothetical protein,gene_id=Rv1045,logic_name=ena,	220.48	229.438	326.088	233.981	0.2095	FALSE	NA	up	0.0574569	0.564615	0.0857471
Rv1046c	Rv1046c	Rv1046c	biotype=protein_coding,description=Hypothetical protein,gene_id=Rv1046c,logic_name=ena,	8597.34	7169.66	5754	4878.51	0.0554742	FALSE	NA	down	-0.261986	-0.579326	-0.817451
Rv1047	Rv1047	Rv1047	biotype=protein_coding,description=Probable transposase,gene_id=Rv1047,logic_name=ena,	272.173	209.306	84.6967	56.3171	0.00470863	TRUE	WT_C5	down	-0.378913	-1.68415	-2.27288
Rv1048c	Rv1048c	Rv1048c	biotype=protein_coding,description=Hypothetical protein,gene_id=Rv1048c,logic_name=ena,	279.203	375.895	427.087	317.465	0.0642184	FALSE	NA	up	0.429018	0.613218	0.185285
Rv1049	Rv1049	Rv1049	biotype=protein_coding,description=Probable transcriptional repressor protein,gene_id=Rv1049,logic_name=ena,	348.815	426.495	596.926	535.398	0.00301737	TRUE	WT_C6	up	0.290067	0.775091	0.61815
Rv1050	Rv1050	Rv1050	biotype=protein_coding,description=Probable oxidoreductase,gene_id=Rv1050,logic_name=ena,	92.5279	120.377	172.536	128.846	0.00529756	TRUE	WT_C1	up	0.379599	0.89894	0.477691
Rv1051c	Rv1051c	Rv1051c	biotype=protein_coding,description=Conserved hypothetical protein,gene_id=Rv1051c,logic_name=ena,	14.4068	22.8289	23.5248	15.2686	0.160677	FALSE	NA	up	0.66411	0.707436	0.0838178
Rv1052	Rv1052	Rv1052	biotype=protein_coding,description=Hypothetical protein,gene_id=Rv1052,logic_name=ena,	831.347	819.233	858	892.344	0.4127	FALSE	NA	mix	-0.021177	0.045527	0.10215
Rv1053c	Rv1053c	Rv1053c	biotype=protein_coding,description=Hypothetical protein,gene_id=Rv1053c,logic_name=ena,	10.8386	17.358	13.239	11.0487	0.351983	FALSE	NA	up	0.679422	0.288608	0.0276948
Rv1054	Rv1054	Rv1054	biotype=protein_coding,description=Probable integrase (fragment),gene_id=Rv1054,logic_name=ena,	1250.21	1267.94	1154.51	1092.78	0.372366	FALSE	NA	mix	0.0203197	-0.114897	-0.194165
Rv1055	Rv1055	Rv1055	biotype=protein_coding,description=Possible integrase (fragment),gene_id=Rv1055,logic_name=ena,	1167.81	1359.63	1391.55	1329.79	0.126097	FALSE	NA	up	0.219409	0.252886	0.187388
Rv1056	Rv1056	Rv1056	biotype=protein_coding,description=Conserved protein,gene_id=Rv1056,logic_name=ena,	734.938	887.505	745.071	628.512	0.310759	FALSE	NA	mix	0.272134	0.0197569	-0.22568
Rv1058	Rv1058	fadD14	Name=fadD14,biotype=protein_coding,description=Probable medium chain fatty-acid-CoA ligase FadD14 (fatty-acid-CoA synthetase) (fatty-acid-CoA synthase),gene_id=Rv1058,logic_name=ena,	271.709	377.324	732.457	659.219	2.64764e-05	TRUE	WT_C6	up	0.473746	1.43068	1.2787
Rv1059	Rv1059	Rv1059	biotype=protein_coding,description=Conserved protein,gene_id=Rv1059,logic_name=ena,	653.201	825.953	1672.21	1439.71	0	TRUE	WT_C6	up	0.338532	1.35616	1.14018
Rv1060	Rv1060	Rv1060	biotype=protein_coding,description=Unknown protein,gene_id=Rv1060,logic_name=ena,	1955.85	3261.03	3300.35	3027.72	2.36326e-05	TRUE	WT_C1	up	0.73753	0.754822	0.630432
Rv1061	Rv1061	Rv1061	biotype=protein_coding,description=Conserved protein,gene_id=Rv1061,logic_name=ena,	819.692	973.835	766.281	564.248	0.0793466	FALSE	NA	mix	0.248596	-0.0972074	-0.538752
Rv1062	Rv1062	Rv1062	biotype=protein_coding,description=Conserved hypothetical protein,gene_id=Rv1062,logic_name=ena,	373.307	410.305	341.715	315.083	0.330231	FALSE	NA	mix	0.136331	-0.127569	-0.24463
Rv1063c	Rv1063c	Rv1063c	biotype=protein_coding,description=Conserved hypothetical protein,gene_id=Rv1063c,logic_name=ena,	518.233	406.544	585.067	633.788	0.188909	FALSE	NA	mix	-0.35019	0.175001	0.290399
Rv1064c	Rv1064c	lpqV	Name=lpqV,biotype=protein_coding,description=Possible lipoprotein LpqV,gene_id=Rv1064c,logic_name=ena,	281.095	323.002	278.536	335.255	0.337642	FALSE	NA	mix	0.200484	-0.0131958	0.2542
Rv1065	Rv1065	Rv1065	biotype=protein_coding,description=Conserved hypothetical protein,gene_id=Rv1065,logic_name=ena,	4849.65	6107.33	3685.14	4635.06	0.315096	FALSE	NA	mix	0.332661	-0.396163	-0.0652931
Rv1066	Rv1066	Rv1066	biotype=protein_coding,description=Conserved hypothetical protein,gene_id=Rv1066,logic_name=ena,	702.029	591.356	334.331	467.55	0.00275408	TRUE	WT_C5	down	-0.247504	-1.07025	-0.586411
Rv1067c	Rv1067c	PE_PGRS19	Name=PE_PGRS19,biotype=protein_coding,description=PE-PGRS family protein PE_PGRS19,gene_id=Rv1067c,logic_name=ena,	79.1293	49.1805	35.812	28.1424	0.00032695	TRUE	WT_C5	down	-0.686126	-1.14377	-1.49147
Rv1068c	Rv1068c	PE_PGRS20	Name=PE_PGRS20,biotype=protein_coding,description=PE-PGRS family protein PE_PGRS20,gene_id=Rv1068c,logic_name=ena,	155.64	155.139	112.679	72.602	0.0891572	FALSE	NA	down	-0.00465852	-0.465999	-1.10014
Rv1069c	Rv1069c	Rv1069c	biotype=protein_coding,description=Conserved protein,gene_id=Rv1069c,logic_name=ena,	887.44	1287.96	1620.63	1021.88	0.00640062	TRUE	WT_C1	up	0.537365	0.868832	0.203507
Rv1070c	Rv1070c	echA8	Name=echA8,biotype=protein_coding,description=Probable enoyl-CoA hydratase EchA8 (enoyl hydrase) (unsaturated acyl-CoA hydratase) (crotonase),gene_id=Rv1070c,logic_name=ena,	1386.8	2300.2	3246.59	1928.97	2.28703e-05	TRUE	WT_C1	up	0.729994	1.22716	0.476068
Rv1072	Rv1072	Rv1072	biotype=protein_coding,description=Probable conserved transmembrane protein,gene_id=Rv1072,logic_name=ena,	19409.9	21892.2	22521.6	24873.8	0.251743	FALSE	NA	up	0.173626	0.214522	0.357839
Rv1073	Rv1073	Rv1073	biotype=protein_coding,description=Conserved hypothetical protein,gene_id=Rv1073,logic_name=ena,	7428.89	9165.43	10513.2	9688.79	0.0356918	TRUE	WT_C6	up	0.303055	0.500983	0.38317
Rv1074c	Rv1074c	fadA3	Name=fadA3,biotype=protein_coding,description=Probable beta-ketoacyl CoA thiolase FadA3,gene_id=Rv1074c,logic_name=ena,	4263.99	3562.8	5270.76	4762.34	0.260752	FALSE	NA	mix	-0.259191	0.305806	0.159465
Rv1075c	Rv1075c	Rv1075c	biotype=protein_coding,description=Conserved exported protein,gene_id=Rv1075c,logic_name=ena,	421.552	262.555	719.196	432.53	0.0891863	FALSE	NA	mix	-0.683093	0.770674	0.0370875
Rv1076	Rv1076	lipU	Name=lipU,biotype=protein_coding,description=Possible lipase LipU,gene_id=Rv1076,logic_name=ena,	831.429	396.8	1360.75	704.433	0.108874	FALSE	NA	mix	-1.06718	0.71074	-0.239132
Rv1077	Rv1077	cbs	Name=cbs,biotype=protein_coding,description=Probable cystathionine beta-synthase Cbs (serine sulfhydrase) (beta-thionase) (hemoprotein H-450),gene_id=Rv1077,logic_name=ena,	1669.6	1766.74	2472.67	1940.75	0.0788738	FALSE	NA	up	0.0815855	0.566568	0.217112
Rv1078	Rv1078	pra	Name=pra,biotype=protein_coding,description=Probable proline-rich antigen homolog Pra,gene_id=Rv1078,logic_name=ena,	6060.19	9690.24	12239.7	12428	0.000113943	TRUE	WT_C6	up	0.67717	1.01413	1.03616
Rv1079	Rv1079	metB	Name=metB,biotype=protein_coding,description=Cystathionine gamma-synthase MetB (CGS) (O-succinylhomoserine [thiol]-lyase),gene_id=Rv1079,logic_name=ena,	5101.52	8118.37	10114.8	10407.3	6.25569e-05	TRUE	WT_C6	up	0.670263	0.987475	1.0286
Rv1080c	Rv1080c	greA	Name=greA,biotype=protein_coding,description=Probable transcription elongation factor GreA (transcript cleavage factor GreA),gene_id=Rv1080c,logic_name=ena,	13629.4	12861.9	9411.33	8499.75	0.0357632	TRUE	WT_C5	down	-0.0836152	-0.534252	-0.681231
Rv1081c	Rv1081c	Rv1081c	biotype=protein_coding,description=Probable conserved membrane protein,gene_id=Rv1081c,logic_name=ena,	645.88	818.874	779.938	724.896	0.202391	FALSE	NA	up	0.342374	0.272093	0.166508
Rv1082	Rv1082	mca	Name=mca,biotype=protein_coding,description=Mycothiol conjugate amidase Mca (mycothiol S-conjugate amidase),gene_id=Rv1082,logic_name=ena,	1098.69	1517.26	1327.79	1022.74	0.0954002	FALSE	NA	mix	0.465676	0.273238	-0.103356
Rv1083	Rv1083	Rv1083	biotype=protein_coding,description=Conserved hypothetical protein,gene_id=Rv1083,logic_name=ena,	983.72	1408.13	1576.43	1237.65	0.000384874	TRUE	WT_C1	up	0.517462	0.680341	0.331285
Rv1084	Rv1084	Rv1084	biotype=protein_coding,description=Conserved protein,gene_id=Rv1084,logic_name=ena,	770.547	1100.55	1129.77	1041.09	0.00248001	TRUE	WT_C1	up	0.514271	0.552077	0.43414
Rv1085c	Rv1085c	Rv1085c	biotype=protein_coding,description=Possible hemolysin-like protein,gene_id=Rv1085c,logic_name=ena,	1358.64	1677.79	1247.68	1503.91	0.31056	FALSE	NA	mix	0.304394	-0.122913	0.146557
Rv1086	Rv1086	Rv1086	biotype=protein_coding,description=Short (C15) chain Z-isoprenyl diphosphate synthase (Z-FPP synthase) (Z-farnesyl diphosphate synthase) (Z-FPP synthetase) (Z-farnesyl diphosphate synthetase) (geranyltranstransferase) (farnesyl pyrophosphate synthetase),gene_id=Rv1086,logic_name=ena,	1423.96	1260.64	1303.67	1346.17	0.352158	FALSE	NA	down	-0.175749	-0.127329	-0.081039
Rv1087A	Rv1087A	Rv1087A	biotype=protein_coding,description=Conserved hypothetical protein,gene_id=Rv1087A,logic_name=ena,	44.3065	49.9293	30.5299	28.9081	0.2777	FALSE	NA	mix	0.172368	-0.537295	-0.616045
Rv1088	Rv1088	PE9	Name=PE9,biotype=protein_coding,description=PE family protein PE9,gene_id=Rv1088,logic_name=ena,	70.8368	60.2835	51.5228	83.0306	0.30273	FALSE	NA	mix	-0.232735	-0.459287	0.229144
Rv1089	Rv1089	PE10	Name=PE10,biotype=protein_coding,description=PE family protein PE10,gene_id=Rv1089,logic_name=ena,	70.8368	60.2835	51.5228	83.0306	0.302527	FALSE	NA	mix	-0.232735	-0.459287	0.229144
Rv1089A	Rv1089A	celA2a	Name=celA2a,biotype=protein_coding,description=Probable cellulase CelA2a (endo-1%2C4-beta-glucanase) (endoglucanase) (carboxymethyl cellulase),gene_id=Rv1089A,logic_name=ena,	66.4726	109.016	83.0564	64.0249	0.148962	FALSE	NA	mix	0.713704	0.321332	-0.054127
Rv1090	Rv1090	celA2b	Name=celA2b,biotype=protein_coding,description=Probable cellulase CelA2b (endo-1%2C4-beta-glucanase) (endoglucanase) (carboxymethyl cellulase),gene_id=Rv1090,logic_name=ena,	316.118	322.657	342.116	386.303	0.324563	FALSE	NA	up	0.0295371	0.114023	0.289269
Rv1091	Rv1091	PE_PGRS22	Name=PE_PGRS22,biotype=protein_coding,description=PE-PGRS family protein PE_PGRS22,gene_id=Rv1091,logic_name=ena,	297.678	186.843	223.683	357.246	0.0895655	FALSE	NA	mix	-0.671925	-0.412297	0.263163
Rv1092c	Rv1092c	coaA	Name=coaA,biotype=protein_coding,description=Probable pantothenate kinase CoaA (pantothenic acid kinase),gene_id=Rv1092c,logic_name=ena,	594.419	703.956	760.165	780.976	0.0916463	FALSE	NA	up	0.244005	0.354834	0.393799
Rv1093	Rv1093	glyA1	Name=glyA1,biotype=protein_coding,description=Serine hydroxymethyltransferase 1 GlyA1,gene_id=Rv1093,logic_name=ena,	3842.08	4108.52	3593.88	2769.1	0.185295	FALSE	NA	mix	0.0967344	-0.0963452	-0.47247
Rv1094	Rv1094	desA2	Name=desA2,biotype=protein_coding,description=Possible acyl-[acyl-carrier protein] desaturase DesA2 (acyl-[ACP] desaturase) (stearoyl-ACP desaturase),gene_id=Rv1094,logic_name=ena,	48260.7	26327.5	12206.6	9219.21	6.30203e-05	TRUE	WT_C5	down	-0.87428	-1.98318	-2.38813
Rv1095	Rv1095	phoH2	Name=phoH2,biotype=protein_coding,description=Probable PHOH-like protein PhoH2 (phosphate starvation-inducible protein PSIH),gene_id=Rv1095,logic_name=ena,	10113.9	5230.72	3538.62	2742.89	0	TRUE	WT_C5	down	-0.951263	-1.51509	-1.88258
Rv1096	Rv1096	Rv1096	biotype=protein_coding,description=Possible glycosyl hydrolase,gene_id=Rv1096,logic_name=ena,	3097.29	4740.01	3276.25	2221.44	0.037559	TRUE	WT_C4	mix	0.613883	0.0810364	-0.479513
Rv1097c	Rv1097c	Rv1097c	biotype=protein_coding,description=Probable membrane glycine and proline rich protein,gene_id=Rv1097c,logic_name=ena,	3278.9	4145.73	4693.11	3593.65	0.0441731	TRUE	WT_C1	up	0.338413	0.517332	0.132235
Rv1098c	Rv1098c	fum	Name=fum,biotype=protein_coding,description=Probable fumarase Fum (fumarate hydratase),gene_id=Rv1098c,logic_name=ena,	2293.45	3084.37	3453.65	2638.8	0.0110939	TRUE	WT_C1	up	0.42746	0.590604	0.202365
Rv1099c	Rv1099c	glpX	Name=glpX,biotype=protein_coding,description=Fructose 1%2C6-bisphosphatase GlpX,gene_id=Rv1099c,logic_name=ena,	1718.72	1740.98	1925.52	1728.82	0.404816	FALSE	NA	up	0.0185608	0.163912	0.00845413
Rv1101c	Rv1101c	Rv1101c	biotype=protein_coding,description=Conserved membrane protein,gene_id=Rv1101c,logic_name=ena,	4312.19	3695.47	4123.61	3179.21	0.194821	FALSE	NA	down	-0.222663	-0.0645114	-0.439753
Rv1102c	Rv1102c	mazF3	Name=mazF3,biotype=protein_coding,description=Toxin MazF3,gene_id=Rv1102c,logic_name=ena,	4713.1	4007.39	4947.05	3897.69	0.316465	FALSE	NA	mix	-0.234015	0.0698915	-0.274057
Rv1103c	Rv1103c	mazE3	Name=mazE3,biotype=protein_coding,description=Possible antitoxin MazE3,gene_id=Rv1103c,logic_name=ena,	3382.25	3056.5	3819.42	2975.02	0.373188	FALSE	NA	mix	-0.146103	0.175369	-0.185083
Rv1104	Rv1104	Rv1104	biotype=protein_coding,description=Possible para-nitrobenzyl esterase (fragment),gene_id=Rv1104,logic_name=ena,	1107.03	1430.28	1538.61	1457.98	0.00399842	TRUE	WT_C6	up	0.369601	0.474931	0.397274
Rv1105	Rv1105	Rv1105	biotype=protein_coding,description=Possible para-nitrobenzyl esterase (fragment),gene_id=Rv1105,logic_name=ena,	169.901	255.746	178.753	105.03	0.0888742	FALSE	NA	mix	0.590014	0.0732685	-0.693899
Rv1106c	Rv1106c	Rv1106c	biotype=protein_coding,description=3-beta-hydroxysteroid dehydrogenase,gene_id=Rv1106c,logic_name=ena,	2336.57	1644.46	1347.35	1652.41	0.000633283	TRUE	WT_C3	down	-0.506778	-0.794271	-0.499822
Rv1107c	Rv1107c	xseB	Name=xseB,biotype=protein_coding,description=Probable exodeoxyribonuclease VII (small subunit) XseB (exonuclease VII small subunit),gene_id=Rv1107c,logic_name=ena,	5325.08	3450.82	2935.19	3412.54	0.000142371	TRUE	WT_C3	down	-0.625864	-0.85935	-0.641956
Rv1108c	Rv1108c	xseA	Name=xseA,biotype=protein_coding,description=Probable exodeoxyribonuclease VII (large subunit) XseA (exonuclease VII large subunit),gene_id=Rv1108c,logic_name=ena,	3042.44	2445.48	2705.97	3536.47	0.190505	FALSE	NA	mix	-0.315115	-0.169083	0.217078
Rv1109c	Rv1109c	Rv1109c	biotype=protein_coding,description=Conserved protein,gene_id=Rv1109c,logic_name=ena,	5547.94	4317.55	4752.58	6214.91	0.258692	FALSE	NA	mix	-0.361741	-0.223241	0.16378
Rv1110	Rv1110	lytB2	Name=lytB2,biotype=protein_coding,description=Probable LYTB-related protein LytB2,gene_id=Rv1110,logic_name=ena,	2060.53	1386.2	1702.52	2093.64	0.0910201	FALSE	NA	mix	-0.571875	-0.275344	0.0229993
Rv1111c	Rv1111c	Rv1111c	biotype=protein_coding,description=Conserved hypothetical protein,gene_id=Rv1111c,logic_name=ena,	2421.05	3145.27	2934.06	2721.78	0.106218	FALSE	NA	up	0.377552	0.277263	0.168915
Rv1112	Rv1112	Rv1112	biotype=protein_coding,description=Probable GTP binding protein,gene_id=Rv1112,logic_name=ena,	398.596	513.28	518.147	499.23	0.043168	TRUE	WT_C1	up	0.364821	0.378436	0.324779
Rv1113	Rv1113	vapB32	Name=vapB32,biotype=protein_coding,description=Possible antitoxin VapB32,gene_id=Rv1113,logic_name=ena,	493.048	761.926	857.674	647.779	0.000989981	TRUE	WT_C1	up	0.627923	0.798703	0.393775
Rv1114	Rv1114	vapC32	Name=vapC32,biotype=protein_coding,description=Possible toxin VapC32. Contains PIN domain.,gene_id=Rv1114,logic_name=ena,	380.448	618.527	681.766	511.538	0.000777493	TRUE	WT_C1	up	0.701137	0.841576	0.427141
Rv1115	Rv1115	Rv1115	biotype=protein_coding,description=Possible exported protein,gene_id=Rv1115,logic_name=ena,	237.875	343.973	420.671	239.489	0.0567062	FALSE	NA	up	0.532092	0.822491	0.00975934
Rv1116	Rv1116	Rv1116	biotype=protein_coding,description=Hypothetical protein,gene_id=Rv1116,logic_name=ena,	194.567	272.97	282.497	117.46	0.087045	FALSE	NA	mix	0.488476	0.537971	-0.728095
Rv1116A	Rv1116A	Rv1116A	biotype=protein_coding,description=Conserved hypothetical protein (fragment),gene_id=Rv1116A,logic_name=ena,	577.628	713.1	990.112	1382.37	0	TRUE	WT_C2	up	0.303965	0.777452	1.25894
Rv1117	Rv1117	Rv1117	biotype=protein_coding,description=Conserved protein,gene_id=Rv1117,logic_name=ena,	5811.79	4452.83	3782.09	4590.26	0.0301758	TRUE	WT_C3	down	-0.384259	-0.619798	-0.340405
Rv1118c	Rv1118c	Rv1118c	biotype=protein_coding,description=Conserved protein,gene_id=Rv1118c,logic_name=ena,	380.306	574.308	542.809	454.402	0.0268808	TRUE	WT_C1	up	0.594664	0.513283	0.25681
Rv1119c	Rv1119c	Rv1119c	biotype=protein_coding,description=Hypothetical protein,gene_id=Rv1119c,logic_name=ena,	38.2701	48.0675	32.2251	36.1362	0.386674	FALSE	NA	mix	0.328842	-0.248037	-0.0827763
Rv1120c	Rv1120c	Rv1120c	biotype=protein_coding,description=Conserved hypothetical protein,gene_id=Rv1120c,logic_name=ena,	124.216	100.184	80.6578	82.8693	0.0297469	TRUE	WT_C5	down	-0.310209	-0.62297	-0.583945
Rv1121	Rv1121	zwf1	Name=zwf1,biotype=protein_coding,description=Probable glucose-6-phosphate 1-dehydrogenase Zwf1 (G6PD),gene_id=Rv1121,logic_name=ena,	3135.79	2765.7	2950.51	3709.89	0.303542	FALSE	NA	mix	-0.181184	-0.0878651	0.242545
Rv1123c	Rv1123c	bpoB	Name=bpoB,biotype=protein_coding,description=Possible peroxidase BpoB (non-haem peroxidase),gene_id=Rv1123c,logic_name=ena,	944.364	760.414	883.677	1037.5	0.318217	FALSE	NA	mix	-0.312558	-0.0958235	0.135698
Rv1124	Rv1124	ephC	Name=ephC,biotype=protein_coding,description=Probable epoxide hydrolase EphC (epoxide hydratase),gene_id=Rv1124,logic_name=ena,	422.554	367.922	469.061	536.299	0.22259	FALSE	NA	mix	-0.199738	0.150638	0.343899
Rv1125	Rv1125	Rv1125	biotype=protein_coding,description=Conserved hypothetical protein,gene_id=Rv1125,logic_name=ena,	353.882	391.5	455.65	367.866	0.283107	FALSE	NA	up	0.145741	0.364656	0.055911
Rv1126c	Rv1126c	Rv1126c	biotype=protein_coding,description=Conserved protein,gene_id=Rv1126c,logic_name=ena,	761.809	909.337	1194.55	913.188	0.0173564	TRUE	WT_C1	up	0.255385	0.64896	0.261482
Rv1127c	Rv1127c	ppdK	Name=ppdK,biotype=protein_coding,description=Probable pyruvate%2C phosphate dikinase PpdK,gene_id=Rv1127c,logic_name=ena,	1542.94	1619.29	1669.47	1492.11	0.407174	FALSE	NA	mix	0.0696796	0.113709	-0.0483277
Rv1128c	Rv1128c	Rv1128c	biotype=protein_coding,description=Conserved hypothetical protein,gene_id=Rv1128c,logic_name=ena,	260.224	360.742	431.037	267.491	0.293472	FALSE	NA	up	0.471214	0.728059	0.0397396
Rv1129c	Rv1129c	Rv1129c	biotype=protein_coding,description=Probable transcriptional regulator protein,gene_id=Rv1129c,logic_name=ena,	109.258	95.9713	530.056	340.844	0.143684	FALSE	NA	mix	-0.187057	2.27841	1.64138
Rv1130	Rv1130	prpD	Name=prpD,biotype=protein_coding,description=Possible methylcitrate dehydratase PrpD,gene_id=Rv1130,logic_name=ena,	315.31	235.506	2849.86	2074.44	0.0467429	TRUE	WT_C6	mix	-0.421011	3.17605	2.71788
Rv1131	Rv1131	prpC	Name=prpC,biotype=protein_coding,description=Probable methylcitrate synthase PrpC,gene_id=Rv1131,logic_name=ena,	239.716	203.398	3212.17	2132.5	0.0508125	FALSE	NA	mix	-0.237018	3.74415	3.15315
Rv1132	Rv1132	Rv1132	biotype=protein_coding,description=Conserved membrane protein,gene_id=Rv1132,logic_name=ena,	607.957	810.188	2376.3	1557.26	0.0763803	FALSE	NA	up	0.414289	1.96668	1.35696
Rv1133c	Rv1133c	metE	Name=metE,biotype=protein_coding,description=Probable 5-methyltetrahydropteroyltriglutamate--homocysteine methyltransferase MetE (methionine synthase%2C vitamin-B12 independent isozyme),gene_id=Rv1133c,logic_name=ena,	10506.9	9310.75	5897.61	5389.07	0.00522066	TRUE	WT_C5	down	-0.174363	-0.833131	-0.963224
Rv1134	Rv1134	Rv1134	biotype=protein_coding,description=Hypothetical protein,gene_id=Rv1134,logic_name=ena,	118.54	88.6239	72.8967	98.9038	0.0648357	FALSE	NA	down	-0.419605	-0.701448	-0.261275
Rv1135A	Rv1135A	Rv1135A	biotype=protein_coding,description=Possible acetyl-CoA acetyltransferase (acetoacetyl-CoA thiolase),gene_id=Rv1135A,logic_name=ena,	29.162	47.9213	32.7116	38.7177	0.183113	FALSE	NA	up	0.716578	0.165713	0.408904
Rv1135c	Rv1135c	PPE16	Name=PPE16,biotype=protein_coding,description=PPE family protein PPE16,gene_id=Rv1135c,logic_name=ena,	335.767	377.466	363.899	355.416	0.387615	FALSE	NA	up	0.168885	0.116075	0.0820465
Rv1136	Rv1136	Rv1136	biotype=protein_coding,description=Possible enoyl-CoA hydratase,gene_id=Rv1136,logic_name=ena,	225.584	450.526	348.058	257.002	0.00140161	TRUE	WT_C4	up	0.997945	0.625664	0.188114
Rv1137c	Rv1137c	Rv1137c	biotype=protein_coding,description=Hypothetical protein,gene_id=Rv1137c,logic_name=ena,	221.511	255.144	282.518	328.448	0.0524429	FALSE	NA	up	0.203928	0.350964	0.568285
Rv1138c	Rv1138c	Rv1138c	biotype=protein_coding,description=Possible oxidoreductase,gene_id=Rv1138c,logic_name=ena,	273.694	316.712	353.602	470.088	0.00794422	TRUE	WT_C2	up	0.210605	0.369561	0.780366
Rv1139c	Rv1139c	Rv1139c	biotype=protein_coding,description=Conserved hypothetical membrane protein,gene_id=Rv1139c,logic_name=ena,	641.375	817.8	890.01	1378.9	2.4925e-05	TRUE	WT_C2	up	0.350579	0.472653	1.10428
Rv1140	Rv1140	Rv1140	biotype=protein_coding,description=Probable integral membrane protein,gene_id=Rv1140,logic_name=ena,	1675.68	2211.6	1986.97	1960.91	0.0547958	FALSE	NA	up	0.400345	0.245826	0.226775
Rv1141c	Rv1141c	echA11	Name=echA11,biotype=protein_coding,description=Probable enoyl-CoA hydratase EchA11 (enoyl hydrase) (unsaturated acyl-CoA hydratase) (crotonase),gene_id=Rv1141c,logic_name=ena,	1016.03	778.288	691.085	702.325	0.00467357	TRUE	WT_C5	down	-0.384569	-0.55601	-0.532735
Rv1142c	Rv1142c	echA10	Name=echA10,biotype=protein_coding,description=Probable enoyl-CoA hydratase EchA10 (enoyl hydrase) (unsaturated acyl-CoA hydratase) (crotonase),gene_id=Rv1142c,logic_name=ena,	1317.85	723.839	689.279	912.133	0.000209588	TRUE	WT_C3	down	-0.86445	-0.935031	-0.530875
Rv1143	Rv1143	mcr	Name=mcr,biotype=protein_coding,description=Probable alpha-methylacyl-CoA racemase Mcr (2-methylacyl-CoA racemase) (2-arylpropionyl-CoA epimerase ),gene_id=Rv1143,logic_name=ena,	735.98	653.605	552.325	571.505	0.0907213	FALSE	NA	down	-0.171247	-0.414148	-0.364899
Rv1144	Rv1144	Rv1144	biotype=protein_coding,description=Probable short-chain type dehydrogenase/reductase,gene_id=Rv1144,logic_name=ena,	409.245	403.844	413.311	381.568	0.417415	FALSE	NA	mix	-0.0191684	0.0142606	-0.101026
Rv1145	Rv1145	mmpL13a	Name=mmpL13a,biotype=protein_coding,description=Probable conserved transmembrane transport protein MmpL13a,gene_id=Rv1145,logic_name=ena,	169.993	149.496	173.489	279.229	0.087591	FALSE	NA	mix	-0.185363	0.0293734	0.715974
Rv1146	Rv1146	mmpL13b	Name=mmpL13b,biotype=protein_coding,description=Probable conserved transmembrane transport protein MmpL13b,gene_id=Rv1146,logic_name=ena,	396.056	632.799	556.57	614.816	0.00146956	TRUE	WT_C1	up	0.676043	0.490861	0.634451
Rv1147	Rv1147	Rv1147	biotype=protein_coding,description=Conserved protein,gene_id=Rv1147,logic_name=ena,	254.574	196.302	209.466	325.073	0.155053	FALSE	NA	mix	-0.375015	-0.281373	0.352674
Rv1148c	Rv1148c	Rv1148c	biotype=protein_coding,description=Conserved hypothetical protein,gene_id=Rv1148c,logic_name=ena,	598.465	702.633	985.021	951.704	0.0026089	TRUE	WT_C6	up	0.231505	0.718888	0.669246
Rv1150	Rv1150	biotype=pseudogene	biotype=pseudogene,description=Possible transposase (fragment),gene_id=Rv1150,logic_name=ena,	749.276	1258.7	976.76	606.675	0.0078769	TRUE	WT_C4	mix	0.748363	0.382508	-0.304574
Rv1151c	Rv1151c	Rv1151c	biotype=protein_coding,description=Transcriptional regulatory protein,gene_id=Rv1151c,logic_name=ena,	415.486	429.175	458.393	438.895	0.395348	FALSE	NA	up	0.0467661	0.141783	0.0790766
Rv1152	Rv1152	Rv1152	biotype=protein_coding,description=Probable transcriptional regulatory protein,gene_id=Rv1152,logic_name=ena,	1101.82	1007.51	1417.38	1730.91	0.0417445	TRUE	WT_C2	mix	-0.129099	0.363338	0.651639
Rv1153c	Rv1153c	omt	Name=omt,biotype=protein_coding,description=Probable O-methyltransferase Omt,gene_id=Rv1153c,logic_name=ena,	392.471	375.603	357.611	420.099	0.403927	FALSE	NA	mix	-0.0633804	-0.134198	0.098141
Rv1154c	Rv1154c	Rv1154c	biotype=protein_coding,description=Hypothetical protein,gene_id=Rv1154c,logic_name=ena,	487.21	360.2	421.887	713.529	0.0458806	TRUE	WT_C2	mix	-0.435747	-0.207688	0.550429
Rv1155	Rv1155	Rv1155	biotype=protein_coding,description=Possible pyridoxamine 5'-phosphate oxidase (PNP/PMP oxidase) (pyridoxinephosphate oxidase) (PNPOX) (pyridoxine 5'-phosphate oxidase),gene_id=Rv1155,logic_name=ena,	2610.81	2093.89	2243.37	2712.77	0.257543	FALSE	NA	mix	-0.318313	-0.218832	0.0552685
Rv1156	Rv1156	Rv1156	biotype=protein_coding,description=Conserved protein,gene_id=Rv1156,logic_name=ena,	5316.06	4790.13	5388.94	5460.39	0.408346	FALSE	NA	mix	-0.150293	0.0196444	0.0386475
Rv1157c	Rv1157c	Rv1157c	biotype=protein_coding,description=Conserved ala-%2C pro-rich protein,gene_id=Rv1157c,logic_name=ena,	1034.76	554.716	1832.16	807.923	0.0451337	TRUE	WT_C1	mix	-0.899475	0.824247	-0.357005
Rv1158c	Rv1158c	Rv1158c	biotype=protein_coding,description=Conserved hypothetical ala-%2C pro-rich protein,gene_id=Rv1158c,logic_name=ena,	1796.13	826.392	2715.4	1032.26	0.0442558	TRUE	WT_C1	mix	-1.11999	0.596274	-0.799086
Rv1159	Rv1159	pimE	Name=pimE,biotype=protein_coding,description=Mannosyltransferase PimE,gene_id=Rv1159,logic_name=ena,	718.614	749.86	751	688.365	0.413563	FALSE	NA	mix	0.0614046	0.0635947	-0.0620437
Rv1159A	Rv1159A	Rv1159A	biotype=protein_coding,description=Unknown protein,gene_id=Rv1159A,logic_name=ena,	1511.44	1467.89	2183.08	2545.95	0.00133388	TRUE	WT_C6	mix	-0.0421795	0.530442	0.752281
Rv1160	Rv1160	mutT2	Name=mutT2,biotype=protein_coding,description=Probable mutator protein MutT2 (7%2C8-dihydro-8-oxoguanine-triphosphatase) (8-oxo-dGTPase),gene_id=Rv1160,logic_name=ena,	870.391	939.036	826.609	730.326	0.34507	FALSE	NA	mix	0.109517	-0.0744575	-0.253123
Rv1161	Rv1161	narG	Name=narG,biotype=protein_coding,description=Respiratory nitrate reductase (alpha chain) NarG,gene_id=Rv1161,logic_name=ena,	7507.83	3101.41	5655.78	18036.9	2.51213e-05	TRUE	WT_C2	mix	-1.27547	-0.408672	1.26448
Rv1162	Rv1162	narH	Name=narH,biotype=protein_coding,description=Probable respiratory nitrate reductase (beta chain) NarH,gene_id=Rv1162,logic_name=ena,	4311.26	2304.95	2933.13	3854.29	0.00217346	TRUE	WT_C3	down	-0.903375	-0.555668	-0.161645
Rv1163	Rv1163	narJ	Name=narJ,biotype=protein_coding,description=Probable respiratory nitrate reductase (delta chain) NarJ,gene_id=Rv1163,logic_name=ena,	1926.56	950.717	1175.89	1911.87	0.00222432	TRUE	WT_C3	down	-1.01894	-0.712275	-0.0110442
Rv1164	Rv1164	narI	Name=narI,biotype=protein_coding,description=Probable respiratory nitrate reductase (gamma chain) NarI,gene_id=Rv1164,logic_name=ena,	1612.19	935.405	1032.66	1698.94	0.00274875	TRUE	WT_C3	mix	-0.785359	-0.642654	0.075615
Rv1166	Rv1166	lpqW	Name=lpqW,biotype=protein_coding,description=Probable conserved lipoprotein LpqW,gene_id=Rv1166,logic_name=ena,	3230.65	2465.79	3486.38	4729.71	0.0809406	FALSE	NA	mix	-0.389777	0.109905	0.549928
Rv1167c	Rv1167c	Rv1167c	biotype=protein_coding,description=Probable transcriptional regulatory protein,gene_id=Rv1167c,logic_name=ena,	1191.87	1124.27	1028.57	1085.78	0.323991	FALSE	NA	down	-0.0842355	-0.212585	-0.13449
Rv1168c	Rv1168c	PPE17	Name=PPE17,biotype=protein_coding,description=PPE family protein PPE17,gene_id=Rv1168c,logic_name=ena,	2969.3	2494.39	2196.19	3489.14	0.211583	FALSE	NA	mix	-0.251436	-0.43512	0.232747
Rv1169c	Rv1169c	lipX	Name=lipX,biotype=protein_coding,description=PE family protein. Possible lipase LipX.,gene_id=Rv1169c,logic_name=ena,	601.657	611.215	461.042	762.644	0.378717	FALSE	NA	mix	0.0227396	-0.384043	0.342068
Rv1170	Rv1170	mshB	Name=mshB,biotype=protein_coding,description=N-acetyl-1-D-myo-inosityl-2-amino-2-deoxy-alpha-D-glucopyranoside deacetylase MshB (GlcNAc-Ins deacetylase),gene_id=Rv1170,logic_name=ena,	582.017	742.494	613.521	659.001	0.352858	FALSE	NA	up	0.351318	0.0760518	0.17922
Rv1171	Rv1171	Rv1171	biotype=protein_coding,description=Conserved hypothetical protein,gene_id=Rv1171,logic_name=ena,	5612.84	2465.02	3358.04	11213.4	0.000521083	TRUE	WT_C2	mix	-1.18713	-0.741112	0.998425
Rv1172c	Rv1172c	PE12	Name=PE12,biotype=protein_coding,description=PE family protein PE12,gene_id=Rv1172c,logic_name=ena,	3715.96	3820.09	3320.56	3712.74	0.414137	FALSE	NA	mix	0.039872	-0.162305	-0.00124778
Rv1173	Rv1173	fbiC	Name=fbiC,biotype=protein_coding,description=Probable F420 biosynthesis protein FbiC,gene_id=Rv1173,logic_name=ena,	7346.12	6310.87	6611.07	7981.53	0.370882	FALSE	NA	mix	-0.219143	-0.152097	0.119684
Rv1174c	Rv1174c	TB8.4	Name=TB8.4,biotype=protein_coding,description=Low molecular weight T-cell antigen TB8.4,gene_id=Rv1174c,logic_name=ena,	20313.5	16208.8	13835.5	15772.5	0.0494253	TRUE	WT_C3	down	-0.325666	-0.554064	-0.365029
Rv1175c	Rv1175c	fadH	Name=fadH,biotype=protein_coding,description=Probable NADPH dependent 2%2C4-dienoyl-CoA reductase FadH (2%2C4-dienoyl coenzyme A reductase) (4-enoyl-CoA reductase),gene_id=Rv1175c,logic_name=ena,	3402.84	3352.29	2897.51	3272.3	0.384467	FALSE	NA	down	-0.0215928	-0.231929	-0.0564359
Rv1176c	Rv1176c	Rv1176c	biotype=protein_coding,description=Conserved hypothetical protein,gene_id=Rv1176c,logic_name=ena,	425.149	619.539	609.136	416.265	0.0622807	FALSE	NA	mix	0.543227	0.518797	-0.0304679
Rv1177	Rv1177	fdxC	Name=fdxC,biotype=protein_coding,description=Probable ferredoxin FdxC,gene_id=Rv1177,logic_name=ena,	15516.5	9661.61	6815.63	7232.37	0.000134051	TRUE	WT_C5	down	-0.683472	-1.18689	-1.10127
Rv1178	Rv1178	Rv1178	biotype=protein_coding,description=Probable aminotransferase,gene_id=Rv1178,logic_name=ena,	10383.4	6211.33	4306.68	4466.15	2.65867e-05	TRUE	WT_C5	down	-0.741303	-1.26963	-1.21717
Rv1180	Rv1180	pks3	Name=pks3,biotype=protein_coding,description=Probable polyketide beta-ketoacyl synthase Pks3,gene_id=Rv1180,logic_name=ena,	3487.3	2798.1	2275.55	5148.63	0.02884	TRUE	WT_C2	mix	-0.317662	-0.615895	0.562079
Rv1181	Rv1181	pks4	Name=pks4,biotype=protein_coding,description=Probable polyketide beta-ketoacyl synthase Pks4,gene_id=Rv1181,logic_name=ena,	3688.78	3363.74	3014.05	4760.44	0.185395	FALSE	NA	mix	-0.133078	-0.291444	0.36795
Rv1182	Rv1182	papA3	Name=papA3,biotype=protein_coding,description=Probable conserved polyketide synthase associated protein PapA3,gene_id=Rv1182,logic_name=ena,	4683.68	3246.24	3791.59	8381.3	0.00309391	TRUE	WT_C2	mix	-0.528872	-0.304839	0.839532
Rv1183	Rv1183	mmpL10	Name=mmpL10,biotype=protein_coding,description=Probable conserved transmembrane transport protein MmpL10,gene_id=Rv1183,logic_name=ena,	5108.84	2558.69	2199.62	4274.27	2.56257e-05	TRUE	WT_C3	down	-0.997593	-1.21574	-0.257318
Rv1184c	Rv1184c	Rv1184c	biotype=protein_coding,description=Possible exported protein,gene_id=Rv1184c,logic_name=ena,	7163.98	5299.56	2679.11	4498.26	0.000333637	TRUE	WT_C5	down	-0.434889	-1.41901	-0.671394
Rv1186c	Rv1186c	Rv1186c	biotype=protein_coding,description=Conserved protein,gene_id=Rv1186c,logic_name=ena,	680.275	653.986	1283.21	1051.62	0.0157436	TRUE	WT_C6	mix	-0.0568579	0.915562	0.628423
Rv1187	Rv1187	rocA	Name=rocA,biotype=protein_coding,description=Probable pyrroline-5-carboxylate dehydrogenase RocA,gene_id=Rv1187,logic_name=ena,	3192.34	924.399	800.683	2137.33	0	TRUE	WT_C3	down	-1.78803	-1.99531	-0.578808
Rv1188	Rv1188	Rv1188	biotype=protein_coding,description=Probable proline dehydrogenase,gene_id=Rv1188,logic_name=ena,	214.434	117.641	129.942	233.696	0.0181611	TRUE	WT_C3	mix	-0.866143	-0.722663	0.124105
Rv1189	Rv1189	sigI	Name=sigI,biotype=protein_coding,description=Possible alternative RNA polymerase sigma factor SigI,gene_id=Rv1189,logic_name=ena,	240.872	213.001	205.094	367.284	0.0839803	FALSE	NA	mix	-0.177409	-0.231986	0.60863
Rv1190	Rv1190	Rv1190	biotype=protein_coding,description=Conserved hypothetical protein,gene_id=Rv1190,logic_name=ena,	163.168	132.599	150.08	178.98	0.353033	FALSE	NA	mix	-0.299289	-0.120623	0.13344
Rv1191	Rv1191	Rv1191	biotype=protein_coding,description=Conserved protein,gene_id=Rv1191,logic_name=ena,	711.879	775.038	838.865	895.612	0.13471	FALSE	NA	up	0.122634	0.236806	0.33124
Rv1192	Rv1192	Rv1192	biotype=protein_coding,description=Unknown protein,gene_id=Rv1192,logic_name=ena,	2822.6	2581.63	4177.96	3624.68	0.0546161	FALSE	NA	mix	-0.128744	0.565774	0.360829
Rv1193	Rv1193	fadD36	Name=fadD36,biotype=protein_coding,description=Probable fatty-acid-CoA ligase FadD36 (fatty-acid-CoA synthetase) (fatty-acid-CoA synthase),gene_id=Rv1193,logic_name=ena,	1569.58	1470.27	2329.74	1950.55	0.0600192	FALSE	NA	mix	-0.0942901	0.569793	0.313505
Rv1194c	Rv1194c	Rv1194c	biotype=protein_coding,description=Conserved protein,gene_id=Rv1194c,logic_name=ena,	2498.88	3980.48	5518.24	3861.99	6.66403e-05	TRUE	WT_C1	up	0.671658	1.14293	0.628062
Rv1195	Rv1195	PE13	Name=PE13,biotype=protein_coding,description=PE family protein PE13,gene_id=Rv1195,logic_name=ena,	18605.8	17243.1	7725.86	9768.76	0.0594238	FALSE	NA	down	-0.109735	-1.26799	-0.929508
Rv1196	Rv1196	PPE18	Name=PPE18,biotype=protein_coding,description=PPE family protein PPE18,gene_id=Rv1196,logic_name=ena,	13554	12924.2	5663.04	7421.26	0.0707468	FALSE	NA	down	-0.0686385	-1.25907	-0.868978
Rv1197	Rv1197	esxK	Name=esxK,biotype=protein_coding,description=ESAT-6 like protein EsxK (ESAT-6 like protein 3),gene_id=Rv1197,logic_name=ena,	12907.7	14699.9	6807.56	16595.1	0.261664	FALSE	NA	mix	0.187584	-0.923018	0.362531
Rv1198	Rv1198	esxL	Name=esxL,biotype=protein_coding,description=Putative ESAT-6 like protein EsxL (ESAT-6 like protein 4),gene_id=Rv1198,logic_name=ena,	10261.3	12887.5	5097.12	9113.22	0.230584	FALSE	NA	mix	0.328768	-1.00945	-0.171174
Rv1199c	Rv1199c	Rv1199c	biotype=protein_coding,description=Possible transposase,gene_id=Rv1199c,logic_name=ena,	336.469	277.791	175.624	136.751	0.0793796	FALSE	NA	down	-0.276474	-0.937984	-1.29892
Rv1201c	Rv1201c	dapD	Name=dapD,biotype=protein_coding,description=Tetrahydrodipicolinate N-succinyltransferase DapD,gene_id=Rv1201c,logic_name=ena,	2227.81	3688.78	4216.74	3165.93	5.8361e-05	TRUE	WT_C1	up	0.727514	0.920499	0.506998
Rv1202	Rv1202	dapE	Name=dapE,biotype=protein_coding,description=Probable succinyl-diaminopimelate desuccinylase DapE,gene_id=Rv1202,logic_name=ena,	838.541	1210.53	1106.72	1160.78	0.00141538	TRUE	WT_C1	up	0.529681	0.400337	0.469141
Rv1203c	Rv1203c	Rv1203c	biotype=protein_coding,description=Hypothetical protein,gene_id=Rv1203c,logic_name=ena,	343.842	509.733	479.236	411.552	0.0314453	TRUE	WT_C1	up	0.567996	0.47899	0.259331
Rv1204c	Rv1204c	Rv1204c	biotype=protein_coding,description=Conserved hypothetical protein,gene_id=Rv1204c,logic_name=ena,	1104.45	1437.52	1512.37	1630.21	0.000953745	TRUE	WT_C6	up	0.380252	0.453477	0.56173
Rv1205	Rv1205	Rv1205	biotype=protein_coding,description=Conserved hypothetical protein,gene_id=Rv1205,logic_name=ena,	1085.05	1042.92	1260.88	1916.37	0.0102146	TRUE	WT_C2	mix	-0.057131	0.216673	0.820622
Rv1206	Rv1206	fadD6	Name=fadD6,biotype=protein_coding,description=Probable fatty-acid-CoA ligase FadD6 (fatty-acid-CoA synthetase) (fatty-acid-CoA synthase),gene_id=Rv1206,logic_name=ena,	901.782	848.971	1291.21	2025.26	0.000189764	TRUE	WT_C2	mix	-0.0870628	0.517879	1.16726
Rv1207	Rv1207	folP2	Name=folP2,biotype=protein_coding,description=Dihydropteroate synthase 2 FolP2 (DHPS 2) (dihydropteroate pyrophosphorylase 2),gene_id=Rv1207,logic_name=ena,	1108.1	1040.76	1075.19	918.943	0.347391	FALSE	NA	down	-0.090453	-0.0434959	-0.270039
Rv1208	Rv1208	gpgS	Name=gpgS,biotype=protein_coding,description=Probable glucosyl-3-phosphoglycerate synthase GpgS,gene_id=Rv1208,logic_name=ena,	1639.7	1730.68	1748.76	1571.74	0.408054	FALSE	NA	mix	0.0779047	0.0928991	-0.0610739
Rv1209	Rv1209	Rv1209	biotype=protein_coding,description=Conserved protein,gene_id=Rv1209,logic_name=ena,	1954.14	1771.33	1568.09	1544.59	0.0716456	FALSE	NA	down	-0.141697	-0.317529	-0.339313
Rv1210	Rv1210	tagA	Name=tagA,biotype=protein_coding,description=Probable DNA-3-methyladenine glycosylase I TagA (tag I) (3-methyladenine-DNA glycosylase I%2C constitutive) (DNA-3-methyladenine glycosidase I),gene_id=Rv1210,logic_name=ena,	1779.1	1718.19	1420.71	1217.19	0.0422773	TRUE	WT_C5	down	-0.0502589	-0.324534	-0.547601
Rv1211	Rv1211	Rv1211	biotype=protein_coding,description=Conserved protein,gene_id=Rv1211,logic_name=ena,	5598.63	5186.57	7161.98	7909.77	0.0590283	FALSE	NA	mix	-0.110292	0.355286	0.498562
Rv1212c	Rv1212c	glgA	Name=glgA,biotype=protein_coding,description=Putative glycosyl transferase GlgA,gene_id=Rv1212c,logic_name=ena,	510.331	887.117	785.25	816.533	2.61508e-05	TRUE	WT_C1	up	0.797692	0.621721	0.678079
Rv1213	Rv1213	glgC	Name=glgC,biotype=protein_coding,description=Glucose-1-phosphate adenylyltransferase GlgC (ADP-glucose synthase) (ADP-glucose pyrophosphorylase),gene_id=Rv1213,logic_name=ena,	860.162	861.546	966.563	1385.64	0.0494123	TRUE	WT_C2	up	0.0023183	0.168255	0.687868
Rv1214c	Rv1214c	PE14	Name=PE14,biotype=protein_coding,description=PE family protein PE14,gene_id=Rv1214c,logic_name=ena,	361.129	474.744	419.555	331.551	0.242511	FALSE	NA	mix	0.394637	0.216346	-0.123282
Rv1215c	Rv1215c	Rv1215c	biotype=protein_coding,description=Conserved protein,gene_id=Rv1215c,logic_name=ena,	652.973	776.12	821.668	872.205	0.0271568	TRUE	WT_C6	up	0.249256	0.331532	0.417643
Rv1217c	Rv1217c	Rv1217c	biotype=protein_coding,description=Probable tetronasin-transport integral membrane protein ABC transporter,gene_id=Rv1217c,logic_name=ena,	518.129	870.674	509.3	647.063	0.109501	FALSE	NA	mix	0.748822	-0.024796	0.320595
Rv1218c	Rv1218c	Rv1218c	biotype=protein_coding,description=Probable tetronasin-transport ATP-binding protein ABC transporter,gene_id=Rv1218c,logic_name=ena,	352.072	837.011	488.124	549.876	0.00013349	TRUE	WT_C4	up	1.24937	0.471376	0.643234
Rv1219c	Rv1219c	Rv1219c	biotype=protein_coding,description=Probable transcriptional regulatory protein,gene_id=Rv1219c,logic_name=ena,	498.881	1036.36	579.332	638.422	0.0108713	TRUE	WT_C4	up	1.05476	0.215692	0.355813
Rv1220c	Rv1220c	Rv1220c	biotype=protein_coding,description=Probable methyltransferase,gene_id=Rv1220c,logic_name=ena,	1509.62	1809.42	1559.51	623.607	0.0122281	TRUE	WT_C4	mix	0.261343	0.0469081	-1.27548
Rv1221	Rv1221	sigE	Name=sigE,biotype=protein_coding,description=Alternative RNA polymerase sigma factor SigE,gene_id=Rv1221,logic_name=ena,	3666.72	5037.94	10250.5	3854.25	0.0152735	TRUE	WT_C1	up	0.458344	1.48314	0.0719613
Rv1222	Rv1222	rseA	Name=rseA,biotype=protein_coding,description=Anti-sigma factor RseA,gene_id=Rv1222,logic_name=ena,	5300.76	3676.18	4551.75	4619.72	0.0763802	FALSE	NA	down	-0.527992	-0.219779	-0.198395
Rv1223	Rv1223	htrA	Name=htrA,biotype=protein_coding,description=Probable serine protease HtrA (DEGP protein),gene_id=Rv1223,logic_name=ena,	5554.06	4343.78	4579.43	4434.14	0.0634654	FALSE	NA	down	-0.354592	-0.278376	-0.32489
Rv1224	Rv1224	tatB	Name=tatB,biotype=protein_coding,description=Probable protein TatB,gene_id=Rv1224,logic_name=ena,	3509.62	2707.8	2470.07	2044.46	0.000862978	TRUE	WT_C5	down	-0.374193	-0.506763	-0.779593
Rv1225c	Rv1225c	Rv1225c	biotype=protein_coding,description=Conserved hypothetical protein,gene_id=Rv1225c,logic_name=ena,	274.527	220.514	218.662	301.27	0.268878	FALSE	NA	mix	-0.316077	-0.328248	0.134107
Rv1226c	Rv1226c	Rv1226c	biotype=protein_coding,description=Probable transmembrane protein,gene_id=Rv1226c,logic_name=ena,	301.91	182.011	178.661	191.891	0.00164099	TRUE	WT_C3	down	-0.730094	-0.756891	-0.653832
Rv1227c	Rv1227c	Rv1227c	biotype=protein_coding,description=Probable transmembrane protein,gene_id=Rv1227c,logic_name=ena,	399.722	244.477	214.218	225.515	0.00083305	TRUE	WT_C3	down	-0.7093	-0.899917	-0.825777
Rv1228	Rv1228	lpqX	Name=lpqX,biotype=protein_coding,description=Probable lipoprotein LpqX,gene_id=Rv1228,logic_name=ena,	242.445	268.234	292.859	382.389	0.0555885	FALSE	NA	up	0.145833	0.272549	0.657384
Rv1229c	Rv1229c	mrp	Name=mrp,biotype=protein_coding,description=Probable Mrp-related protein Mrp,gene_id=Rv1229c,logic_name=ena,	3235.21	3398.92	3409.84	3071.16	0.40585	FALSE	NA	mix	0.0712193	0.0758486	-0.0750747
Rv1230c	Rv1230c	Rv1230c	biotype=protein_coding,description=Possible membrane protein,gene_id=Rv1230c,logic_name=ena,	3948.07	2762.67	2260.18	5192.05	0.0255702	TRUE	WT_C2	mix	-0.515085	-0.804712	0.395156
Rv1231c	Rv1231c	Rv1231c	biotype=protein_coding,description=Probable membrane protein,gene_id=Rv1231c,logic_name=ena,	1247.23	1063.27	1389.37	1576.08	0.162752	FALSE	NA	mix	-0.230223	0.155704	0.337609
Rv1232c	Rv1232c	Rv1232c	biotype=protein_coding,description=Conserved protein,gene_id=Rv1232c,logic_name=ena,	3022.29	2839.61	2494.19	2673.23	0.292637	FALSE	NA	down	-0.0899463	-0.277066	-0.177056
Rv1234	Rv1234	Rv1234	biotype=protein_coding,description=Probable transmembrane protein,gene_id=Rv1234,logic_name=ena,	1095	1171.38	1298.05	1515.11	0.0423342	TRUE	WT_C2	up	0.0972823	0.245416	0.468497
Rv1235	Rv1235	lpqY	Name=lpqY,biotype=protein_coding,description=Probable sugar-binding lipoprotein LpqY,gene_id=Rv1235,logic_name=ena,	493.321	525.039	670.437	779.051	0.0152704	TRUE	WT_C6	up	0.089897	0.442574	0.65919
Rv1236	Rv1236	sugA	Name=sugA,biotype=protein_coding,description=Probable sugar-transport integral membrane protein ABC transporter SugA,gene_id=Rv1236,logic_name=ena,	597.679	553.578	673.113	719.218	0.283964	FALSE	NA	mix	-0.110582	0.17148	0.267059
Rv1237	Rv1237	sugB	Name=sugB,biotype=protein_coding,description=Probable sugar-transport integral membrane protein ABC transporter SugB,gene_id=Rv1237,logic_name=ena,	1016.05	1015.94	1316.9	1249.44	0.105116	FALSE	NA	mix	-0.000152339	0.374177	0.298313
Rv1238	Rv1238	sugC	Name=sugC,biotype=protein_coding,description=Probable sugar-transport ATP-binding protein ABC transporter SugC,gene_id=Rv1238,logic_name=ena,	1715.8	1777.03	2213.68	2278.15	0.0554751	FALSE	NA	up	0.0505808	0.367561	0.408976
Rv1239c	Rv1239c	corA	Name=corA,biotype=protein_coding,description=Possible magnesium and cobalt transport transmembrane protein CorA,gene_id=Rv1239c,logic_name=ena,	272.488	515.98	911.305	706.707	0	TRUE	WT_C6	up	0.921123	1.74174	1.37492
Rv1240	Rv1240	mdh	Name=mdh,biotype=protein_coding,description=Probable malate dehydrogenase Mdh,gene_id=Rv1240,logic_name=ena,	1991.51	3316.45	4667.81	3875.65	0	TRUE	WT_C6	up	0.73578	1.22888	0.960578
Rv1241	Rv1241	vapB33	Name=vapB33,biotype=protein_coding,description=Possible antitoxin VapB33,gene_id=Rv1241,logic_name=ena,	1438.35	2810.57	2909.02	1710.23	2.27886e-05	TRUE	WT_C1	up	0.966445	1.01611	0.24977
Rv1242	Rv1242	vapC33	Name=vapC33,biotype=protein_coding,description=Possible toxin VapC33. Contains PIN domain.,gene_id=Rv1242,logic_name=ena,	1070.7	1861.05	2121.31	1623.17	0	TRUE	WT_C1	up	0.797552	0.986392	0.600256
Rv1243c	Rv1243c	PE_PGRS23	Name=PE_PGRS23,biotype=protein_coding,description=PE-PGRS family protein PE_PGRS23,gene_id=Rv1243c,logic_name=ena,	89.4015	62.273	61.6301	50.7245	0.0120716	TRUE	WT_C5	down	-0.521692	-0.536664	-0.817617
Rv1244	Rv1244	lpqZ	Name=lpqZ,biotype=protein_coding,description=Probable lipoprotein LpqZ,gene_id=Rv1244,logic_name=ena,	1131.74	2331.47	1923.88	1838.71	0	TRUE	WT_C1	up	1.04269	0.765468	0.700149
Rv1245c	Rv1245c	Rv1245c	biotype=protein_coding,description=Probable short-chain type dehydrogenase/reductase,gene_id=Rv1245c,logic_name=ena,	929.63	1005.2	978.6	706.957	0.296792	FALSE	NA	mix	0.112759	0.0740627	-0.395035
Rv1246c	Rv1246c	relE	Name=relE,biotype=protein_coding,description=Toxin RelE,gene_id=Rv1246c,logic_name=ena,	1327.67	1638.97	1580.12	1010.98	0.0591006	FALSE	NA	mix	0.303889	0.251138	-0.393141
Rv1247c	Rv1247c	relB	Name=relB,biotype=protein_coding,description=Antitoxin RelB,gene_id=Rv1247c,logic_name=ena,	1702.25	2081.69	1976.94	1386.86	0.107048	FALSE	NA	mix	0.290315	0.215829	-0.295619
Rv1249c	Rv1249c	Rv1249c	biotype=protein_coding,description=Possible membrane protein,gene_id=Rv1249c,logic_name=ena,	1313.59	1106.62	1526.6	2254.64	0.00528031	TRUE	WT_C2	mix	-0.247356	0.216805	0.779379
Rv1250	Rv1250	Rv1250	biotype=protein_coding,description=Probable drug-transport integral membrane protein,gene_id=Rv1250,logic_name=ena,	249.63	298.81	327.662	441.809	0.00324338	TRUE	WT_C2	up	0.259439	0.392417	0.823631
Rv1251c	Rv1251c	Rv1251c	biotype=protein_coding,description=Conserved hypothetical protein,gene_id=Rv1251c,logic_name=ena,	938.703	1163.55	898.412	366.14	0.00763519	TRUE	WT_C4	mix	0.309792	-0.0632916	-1.35828
Rv1252c	Rv1252c	lprE	Name=lprE,biotype=protein_coding,description=Probable lipoprotein LprE,gene_id=Rv1252c,logic_name=ena,	656.699	1551.97	1338.32	513.955	0.000112935	TRUE	WT_C4	mix	1.24079	1.02712	-0.35359
Rv1253	Rv1253	deaD	Name=deaD,biotype=protein_coding,description=Probable cold-shock DeaD-box protein A homolog DeaD (ATP-dependent RNA helicase dead homolog),gene_id=Rv1253,logic_name=ena,	858.063	1098.34	1267.98	1055.8	0.00861733	TRUE	WT_C1	up	0.356174	0.563375	0.299177
Rv1254	Rv1254	Rv1254	biotype=protein_coding,description=Probable acyltransferase,gene_id=Rv1254,logic_name=ena,	1032.06	1101.67	1508.74	1186.32	0.0777174	FALSE	NA	up	0.0941664	0.547818	0.200956
Rv1255c	Rv1255c	Rv1255c	biotype=protein_coding,description=Probable transcriptional regulatory protein,gene_id=Rv1255c,logic_name=ena,	408.947	314.979	216.294	241.104	0.00239199	TRUE	WT_C5	down	-0.376662	-0.918921	-0.762263
Rv1256c	Rv1256c	cyp130	Name=cyp130,biotype=protein_coding,description=Probable cytochrome P450 130 Cyp130,gene_id=Rv1256c,logic_name=ena,	375.452	422.294	268.248	229.761	0.0622973	FALSE	NA	mix	0.16962	-0.48506	-0.708494
Rv1257c	Rv1257c	Rv1257c	biotype=protein_coding,description=Probable oxidoreductase,gene_id=Rv1257c,logic_name=ena,	1828.32	1723.09	1664.97	1489.29	0.24083	FALSE	NA	down	-0.0855205	-0.135029	-0.2959
Rv1258c	Rv1258c	Rv1258c	biotype=protein_coding,description=Probable conserved integral membrane transport protein,gene_id=Rv1258c,logic_name=ena,	178.077	260.345	210.65	269.131	0.0076721	TRUE	WT_C6	up	0.547923	0.242349	0.595809
Rv1259	Rv1259	udgB	Name=udgB,biotype=protein_coding,description=Probable uracil DNA glycosylase%2C UdgB,gene_id=Rv1259,logic_name=ena,	444.789	466.108	465.893	298.346	0.262574	FALSE	NA	mix	0.0675436	0.0668794	-0.576132
Rv1261c	Rv1261c	Rv1261c	biotype=protein_coding,description=Conserved protein,gene_id=Rv1261c,logic_name=ena,	1809.97	1710.2	2002.05	2427.79	0.165112	FALSE	NA	mix	-0.0817997	0.145507	0.423676
Rv1262c	Rv1262c	Rv1262c	biotype=protein_coding,description=Hypothetical hit-like protein,gene_id=Rv1262c,logic_name=ena,	1597.84	1485.3	1366.49	1432.76	0.257082	FALSE	NA	down	-0.105366	-0.225644	-0.157325
Rv1263	Rv1263	amiB2	Name=amiB2,biotype=protein_coding,description=Probable amidase AmiB2 (aminohydrolase),gene_id=Rv1263,logic_name=ena,	168.068	293.256	415.327	280.076	2.77426e-05	TRUE	WT_C1	up	0.803122	1.30521	0.736775
Rv1264	Rv1264	Rv1264	biotype=protein_coding,description=Adenylyl cyclase (ATP pyrophosphate-lyase) (adenylate cyclase),gene_id=Rv1264,logic_name=ena,	4060.56	2757.62	2721.46	3400.96	0.00334875	TRUE	WT_C3	down	-0.558257	-0.577299	-0.255735
Rv1265	Rv1265	Rv1265	biotype=protein_coding,description=Unknown protein,gene_id=Rv1265,logic_name=ena,	4702.88	3326.36	2425.58	3416.17	0.001731	TRUE	WT_C3	down	-0.499599	-0.955213	-0.461164
Rv1266c	Rv1266c	pknH	Name=pknH,biotype=protein_coding,description=Probable transmembrane serine/threonine-protein kinase H PknH (protein kinase H) (STPK H),gene_id=Rv1266c,logic_name=ena,	876.969	904.234	1081.04	1246.22	0.0527199	FALSE	NA	up	0.04417	0.301817	0.506966
Rv1267c	Rv1267c	embR	Name=embR,biotype=protein_coding,description=Probable transcriptional regulatory protein EmbR,gene_id=Rv1267c,logic_name=ena,	175.729	262.436	349.143	414.29	0	TRUE	WT_C6	up	0.578608	0.99046	1.23729
Rv1268c	Rv1268c	Rv1268c	biotype=protein_coding,description=Hypothetical protein,gene_id=Rv1268c,logic_name=ena,	121.367	105.92	125.412	181.051	0.227854	FALSE	NA	mix	-0.196399	0.0473034	0.577024
Rv1269c	Rv1269c	Rv1269c	biotype=protein_coding,description=Conserved probable secreted protein,gene_id=Rv1269c,logic_name=ena,	589.632	500.203	1015.39	2333.62	4.2681e-05	TRUE	WT_C2	mix	-0.237301	0.784152	1.98468
Rv1270c	Rv1270c	lprA	Name=lprA,biotype=protein_coding,description=Possible lipoprotein LprA,gene_id=Rv1270c,logic_name=ena,	1065.4	1012.2	1627.09	2528.58	0.00280583	TRUE	WT_C2	mix	-0.0739018	0.610899	1.24693
Rv1271c	Rv1271c	Rv1271c	biotype=protein_coding,description=Conserved hypothetical secreted protein,gene_id=Rv1271c,logic_name=ena,	950.77	591.583	483.948	697.915	0.000110251	TRUE	WT_C3	down	-0.684515	-0.974244	-0.446045
Rv1272c	Rv1272c	Rv1272c	biotype=protein_coding,description=Probable drugs-transport transmembrane ATP-binding protein ABC transporter,gene_id=Rv1272c,logic_name=ena,	1045.08	687.713	581.288	657.975	0.00142819	TRUE	WT_C3	down	-0.603741	-0.846294	-0.667515
Rv1273c	Rv1273c	Rv1273c	biotype=protein_coding,description=Probable drugs-transport transmembrane ATP-binding protein ABC transporter,gene_id=Rv1273c,logic_name=ena,	1004.12	655.93	552.304	612.035	0.00147132	TRUE	WT_C3	down	-0.614316	-0.862395	-0.714242
Rv1274	Rv1274	lprB	Name=lprB,biotype=protein_coding,description=Possible lipoprotein LprB,gene_id=Rv1274,logic_name=ena,	2470.66	4130.93	3577.01	2695.79	0.00628594	TRUE	WT_C4	up	0.741574	0.53386	0.125817
Rv1275	Rv1275	lprC	Name=lprC,biotype=protein_coding,description=Possible lipoprotein LprC,gene_id=Rv1275,logic_name=ena,	2133.26	3175.08	3700.39	3007.93	0.000191185	TRUE	WT_C1	up	0.57373	0.794615	0.495708
Rv1276c	Rv1276c	Rv1276c	biotype=protein_coding,description=Conserved hypothetical protein,gene_id=Rv1276c,logic_name=ena,	100.579	166.571	186.777	161.433	0.00363066	TRUE	WT_C1	up	0.727812	0.892989	0.682609
Rv1277	Rv1277	Rv1277	biotype=protein_coding,description=Conserved hypothetical protein,gene_id=Rv1277,logic_name=ena,	530.05	984.335	848.695	437.723	0.00209539	TRUE	WT_C4	mix	0.893022	0.67912	-0.276109
Rv1278	Rv1278	Rv1278	biotype=protein_coding,description=Hypothetical protein,gene_id=Rv1278,logic_name=ena,	762.987	1161.29	1245.99	490.262	0.00142648	TRUE	WT_C4	mix	0.605997	0.707558	-0.638104
Rv1279	Rv1279	Rv1279	biotype=protein_coding,description=Probable dehydrogenase FAD flavoprotein GMC oxidoreductase,gene_id=Rv1279,logic_name=ena,	1806.81	2594.16	3023.11	2120.91	0.000991274	TRUE	WT_C1	up	0.521821	0.742589	0.231238
Rv1280c	Rv1280c	oppA	Name=oppA,biotype=protein_coding,description=Probable periplasmic oligopeptide-binding lipoprotein OppA,gene_id=Rv1280c,logic_name=ena,	1819.68	1772.89	2035.82	1704.6	0.399593	FALSE	NA	mix	-0.0375869	0.161921	-0.0942537
Rv1281c	Rv1281c	oppD	Name=oppD,biotype=protein_coding,description=Probable oligopeptide-transport ATP-binding protein ABC transporter OppD,gene_id=Rv1281c,logic_name=ena,	1092.21	1499.63	1745.91	1577.75	6.62941e-05	TRUE	WT_C6	up	0.45735	0.676724	0.530617
Rv1282c	Rv1282c	oppC	Name=oppC,biotype=protein_coding,description=Probable oligopeptide-transport integral membrane protein ABC transporter OppC,gene_id=Rv1282c,logic_name=ena,	660.63	721.824	887.797	697.085	0.20451	FALSE	NA	up	0.127806	0.426389	0.0774919
Rv1283c	Rv1283c	oppB	Name=oppB,biotype=protein_coding,description=Probable oligopeptide-transport integral membrane protein ABC transporter OppB,gene_id=Rv1283c,logic_name=ena,	875.24	882.013	957.508	783.867	0.402291	FALSE	NA	mix	0.0111216	0.129606	-0.15907
Rv1284	Rv1284	canA	Name=canA,biotype=protein_coding,description=Beta-carbonic anhydrase,gene_id=Rv1284,logic_name=ena,	688.607	671.254	1586.73	2466.91	0	TRUE	WT_C2	mix	-0.0368237	1.20431	1.84095
Rv1285	Rv1285	cysD	Name=cysD,biotype=protein_coding,description=Probable sulfate adenylyltransferase subunit 2 CysD,gene_id=Rv1285,logic_name=ena,	212.347	270.565	617.97	604.415	0	TRUE	WT_C6	up	0.349556	1.54112	1.50912
Rv1286	Rv1286	cysN	Name=cysN,biotype=protein_coding,description=Probable bifunctional enzyme CysN/CysC, sulfate adenyltransferase (subunit 1) + adenylylsulfate kinase,gene_id=Rv1286,logic_name=ena,	423.705	991.875	1578.69	706.637	0	TRUE	WT_C1	up	1.2271	1.8976	0.73791
Rv1287	Rv1287	Rv1287	biotype=protein_coding,description=Conserved hypothetical protein,gene_id=Rv1287,logic_name=ena,	817.553	1446.21	2113.91	1244.28	0	TRUE	WT_C1	up	0.822894	1.37053	0.605933
Rv1289	Rv1289	Rv1289	biotype=protein_coding,description=Unknown protein,gene_id=Rv1289,logic_name=ena,	1107.46	1190.61	1217.39	1259.2	0.304351	FALSE	NA	up	0.104443	0.13653	0.185244
Rv1290A	Rv1290A	Rv1290A	biotype=protein_coding,description=Hypothetical protein,gene_id=Rv1290A,logic_name=ena,	25.5549	38.4797	29.1913	14.6446	0.202125	FALSE	NA	mix	0.590498	0.191939	-0.803233
Rv1290c	Rv1290c	Rv1290c	biotype=protein_coding,description=Conserved protein,gene_id=Rv1290c,logic_name=ena,	440.317	387.864	341.234	342.264	0.109674	FALSE	NA	down	-0.182993	-0.367783	-0.363433
Rv1291c	Rv1291c	Rv1291c	biotype=protein_coding,description=Conserved hypothetical secreted protein,gene_id=Rv1291c,logic_name=ena,	69.4917	92.6934	80.9537	60.3029	0.287586	FALSE	NA	mix	0.415627	0.220256	-0.204613
Rv1292	Rv1292	argS	Name=argS,biotype=protein_coding,description=Probable arginyl-tRNA synthetase ArgS (ARGRS) (arginine--tRNA ligase),gene_id=Rv1292,logic_name=ena,	1241.05	1625.53	2035.47	1171.69	0.041635	TRUE	WT_C1	mix	0.389347	0.713797	-0.0829685
Rv1293	Rv1293	lysA	Name=lysA,biotype=protein_coding,description=Diaminopimelate decarboxylase LysA (DAP decarboxylase),gene_id=Rv1293,logic_name=ena,	2627.51	2812.64	3042.11	2378.1	0.363016	FALSE	NA	mix	0.0982289	0.21138	-0.143884
Rv1294	Rv1294	thrA	Name=thrA,biotype=protein_coding,description=Probable homoserine dehydrogenase ThrA,gene_id=Rv1294,logic_name=ena,	2480.32	2420.18	2980.3	2074.46	0.311354	FALSE	NA	mix	-0.0354138	0.264929	-0.257795
Rv1295	Rv1295	thrC	Name=thrC,biotype=protein_coding,description=Threonine synthase ThrC (ts),gene_id=Rv1295,logic_name=ena,	2855.11	2362.64	2821.78	1978.75	0.0820904	FALSE	NA	down	-0.273148	-0.016942	-0.528955
Rv1296	Rv1296	thrB	Name=thrB,biotype=protein_coding,description=Probable homoserine kinase ThrB,gene_id=Rv1296,logic_name=ena,	1305.26	1142.8	1282.19	978.956	0.237445	FALSE	NA	down	-0.191766	-0.025733	-0.415025
Rv1297	Rv1297	rho	Name=rho,biotype=protein_coding,description=Probable transcription termination factor Rho homolog,gene_id=Rv1297,logic_name=ena,	36538.2	17679.2	12015	17207.3	2.34588e-05	TRUE	WT_C3	down	-1.04735	-1.60457	-1.08638
Rv1298	Rv1298	rpmE	Name=rpmE,biotype=protein_coding,description=50S ribosomal protein L31 RpmE,gene_id=Rv1298,logic_name=ena,	41338.1	18156.9	11898.3	16952.1	2.69232e-05	TRUE	WT_C3	down	-1.18695	-1.79671	-1.286
Rv1299	Rv1299	prfA	Name=prfA,biotype=protein_coding,description=Probable peptide chain release factor 1 PrfA (RF-1),gene_id=Rv1299,logic_name=ena,	10969.8	7543.73	4979.33	5738	0.00275323	TRUE	WT_C5	down	-0.540191	-1.13952	-0.93492
Rv1300	Rv1300	hemK	Name=hemK,biotype=protein_coding,description=Probable HemK protein homolog HemK,gene_id=Rv1300,logic_name=ena,	5363.64	4175.54	3935.87	3808.6	0.017253	TRUE	WT_C5	down	-0.36125	-0.446529	-0.493953
Rv1302	Rv1302	rfe	Name=rfe,biotype=protein_coding,description=Probable undecapaprenyl-phosphate alpha-N-acetylglucosaminyltransferase Rfe (UDP-GlcNAc transferase),gene_id=Rv1302,logic_name=ena,	1460.21	1367.93	920.942	1101.2	0.0425505	TRUE	WT_C5	down	-0.0941867	-0.664997	-0.4071
Rv1303	Rv1303	Rv1303	biotype=protein_coding,description=Conserved hypothetical transmembrane protein,gene_id=Rv1303,logic_name=ena,	5203.26	5194.35	6924.17	8300.57	0.0250954	TRUE	WT_C2	mix	-0.00247243	0.412224	0.673794
Rv1304	Rv1304	atpB	Name=atpB,biotype=protein_coding,description=Probable ATP synthase a chain AtpB (protein 6),gene_id=Rv1304,logic_name=ena,	10459.8	8752.93	11899.4	12044.7	0.311749	FALSE	NA	mix	-0.257019	0.18603	0.203545
Rv1305	Rv1305	atpE	Name=atpE,biotype=protein_coding,description=Probable ATP synthase C chain AtpE (lipid-binding protein) (dicyclohexylcarbodiimide-binding protein),gene_id=Rv1305,logic_name=ena,	12386.1	12232.4	19856.7	25857.3	0.00241366	TRUE	WT_C2	mix	-0.0180128	0.680909	1.06185
Rv1306	Rv1306	atpF	Name=atpF,biotype=protein_coding,description=Probable ATP synthase B chain AtpF,gene_id=Rv1306,logic_name=ena,	16859.6	14471.7	22384.9	27931	0.0361446	TRUE	WT_C2	mix	-0.220335	0.408952	0.728295
Rv1307	Rv1307	atpH	Name=atpH,biotype=protein_coding,description=Probable ATP synthase delta chain AtpH,gene_id=Rv1307,logic_name=ena,	16262.5	11727.1	15169.2	17547.3	0.318605	FALSE	NA	mix	-0.471709	-0.100408	0.109697
Rv1308	Rv1308	atpA	Name=atpA,biotype=protein_coding,description=Probable ATP synthase alpha chain AtpA,gene_id=Rv1308,logic_name=ena,	14176.8	9338.65	11876.3	14208.7	0.183674	FALSE	NA	mix	-0.602246	-0.255446	0.00324249
Rv1309	Rv1309	atpG	Name=atpG,biotype=protein_coding,description=Probable ATP synthase gamma chain AtpG,gene_id=Rv1309,logic_name=ena,	12995.4	10084.5	10821.6	10344.1	0.100798	FALSE	NA	down	-0.365857	-0.264085	-0.329189
Rv1310	Rv1310	atpD	Name=atpD,biotype=protein_coding,description=Probable ATP synthase beta chain AtpD,gene_id=Rv1310,logic_name=ena,	11410.8	7878.33	9163.78	10508.4	0.110787	FALSE	NA	down	-0.534442	-0.31639	-0.118868
Rv1311	Rv1311	atpC	Name=atpC,biotype=protein_coding,description=Probable ATP synthase epsilon chain AtpC,gene_id=Rv1311,logic_name=ena,	10767.7	7478.95	8576.51	9074.8	0.0737488	FALSE	NA	down	-0.525804	-0.328249	-0.246773
Rv1312	Rv1312	Rv1312	biotype=protein_coding,description=Conserved hypothetical secreted protein,gene_id=Rv1312,logic_name=ena,	3798.92	2739.83	2982.85	3777.76	0.177384	FALSE	NA	down	-0.471505	-0.348899	-0.00806091
Rv1313c	Rv1313c	Rv1313c	biotype=protein_coding,description=Possible transposase,gene_id=Rv1313c,logic_name=ena,	2328.97	2186.43	1657.78	1923.6	0.112576	FALSE	NA	down	-0.0911202	-0.490446	-0.275883
Rv1314c	Rv1314c	Rv1314c	biotype=protein_coding,description=Conserved protein,gene_id=Rv1314c,logic_name=ena,	720.428	613.384	605.593	627.009	0.216484	FALSE	NA	down	-0.232064	-0.250507	-0.20037
Rv1315	Rv1315	murA	Name=murA,biotype=protein_coding,description=Probable UDP-N-acetylglucosamine 1-carboxyvinyltransferase MurA,gene_id=Rv1315,logic_name=ena,	2305.91	2745.78	2533.32	2520.04	0.266414	FALSE	NA	up	0.25188	0.135695	0.128115
Rv1316c	Rv1316c	ogt	Name=ogt,biotype=protein_coding,description=Methylated-DNA--protein-cysteine methyltransferase Ogt (6-O-methylguanine-DNA methyltransferase) (O-6-methylguanine-DNA-alkyltransferase),gene_id=Rv1316c,logic_name=ena,	323.085	498.554	697.065	545.859	0	TRUE	WT_C6	up	0.625837	1.10938	0.756615
Rv1317c	Rv1317c	alkA	Name=alkA,biotype=protein_coding,description=Probable bifunctional regulatory protein and DNA repair enzyme AlkA (regulatory protein of adaptative response) (methylphosphotriester-DNA--protein-cysteine S-methyltransferase),gene_id=Rv1317c,logic_name=ena,	433.794	535.576	483.24	474.819	0.268655	FALSE	NA	up	0.304083	0.155732	0.130368
Rv1318c	Rv1318c	Rv1318c	biotype=protein_coding,description=Possible adenylate cyclase (ATP pyrophosphate-lyase) (adenylyl cyclase),gene_id=Rv1318c,logic_name=ena,	490.584	537.537	476.359	560.519	0.385573	FALSE	NA	mix	0.131865	-0.0424522	0.192263
Rv1319c	Rv1319c	Rv1319c	biotype=protein_coding,description=Possible adenylate cyclase (ATP pyrophosphate-lyase) (adenylyl cyclase),gene_id=Rv1319c,logic_name=ena,	1177.58	1315.37	1032.87	1164.82	0.389333	FALSE	NA	mix	0.159642	-0.189165	-0.0157157
Rv1320c	Rv1320c	Rv1320c	biotype=protein_coding,description=Possible adenylate cyclase (ATP pyrophosphate-lyase) (adenylyl cyclase),gene_id=Rv1320c,logic_name=ena,	1273.02	1258.9	1065.83	1204.69	0.363524	FALSE	NA	down	-0.0160975	-0.256277	-0.0795925
Rv1321	Rv1321	Rv1321	biotype=protein_coding,description=Conserved hypothetical protein,gene_id=Rv1321,logic_name=ena,	1894.16	2568.58	1719.2	1777.56	0.211323	FALSE	NA	mix	0.439417	-0.139817	-0.0916612
Rv1322	Rv1322	Rv1322	biotype=protein_coding,description=Conserved hypothetical protein,gene_id=Rv1322,logic_name=ena,	1131.2	1460.62	1423.22	1457.31	0.0800947	FALSE	NA	up	0.368732	0.331304	0.365459
Rv1322A	Rv1322A	Rv1322A	biotype=protein_coding,description=Conserved protein,gene_id=Rv1322A,logic_name=ena,	31278.6	25244.8	24233.1	23733.3	0.115314	FALSE	NA	down	-0.309192	-0.368201	-0.398265
Rv1323	Rv1323	fadA4	Name=fadA4,biotype=protein_coding,description=Probable acetyl-CoA acetyltransferase FadA4 (acetoacetyl-CoA thiolase),gene_id=Rv1323,logic_name=ena,	8013.68	6104.72	6918.45	7452.25	0.219295	FALSE	NA	down	-0.39254	-0.212015	-0.104787
Rv1324	Rv1324	Rv1324	biotype=protein_coding,description=Possible thioredoxin,gene_id=Rv1324,logic_name=ena,	7489.5	6251.68	5177.08	4348.68	0.00485679	TRUE	WT_C5	down	-0.260624	-0.53273	-0.784289
Rv1325c	Rv1325c	PE_PGRS24	Name=PE_PGRS24,biotype=protein_coding,description=PE-PGRS family protein PE_PGRS24,gene_id=Rv1325c,logic_name=ena,	480.751	517.862	554.215	374.508	0.339652	FALSE	NA	mix	0.107278	0.205155	-0.360293
Rv1327c	Rv1327c	glgE	Name=glgE,biotype=protein_coding,description=Probable glucanase GlgE,gene_id=Rv1327c,logic_name=ena,	1451.62	1176.6	1460.58	1650.23	0.247273	FALSE	NA	mix	-0.30304	0.00887586	0.185
Rv1328	Rv1328	glgP	Name=glgP,biotype=protein_coding,description=Probable glycogen phosphorylase GlgP,gene_id=Rv1328,logic_name=ena,	1658.12	1613.06	1946.85	1809.31	0.347035	FALSE	NA	mix	-0.0397497	0.231598	0.12589
Rv1329c	Rv1329c	dinG	Name=dinG,biotype=protein_coding,description=Probable ATP-dependent helicase DinG,gene_id=Rv1329c,logic_name=ena,	765.134	1019.92	1021.06	1099.49	0.00393697	TRUE	WT_C6	up	0.414669	0.416282	0.523053
Rv1330c	Rv1330c	pncB1	Name=pncB1,biotype=protein_coding,description=Nicotinic acid phosphoribosyltransferase PncB1,gene_id=Rv1330c,logic_name=ena,	327.179	359.594	408.061	469.992	0.0488083	TRUE	WT_C6	up	0.136288	0.318705	0.522556
Rv1331	Rv1331	Rv1331	biotype=protein_coding,description=Conserved hypothetical protein,gene_id=Rv1331,logic_name=ena,	6060.3	4931.94	6557.74	8132.33	0.137737	FALSE	NA	mix	-0.297234	0.11381	0.42428
Rv1332	Rv1332	Rv1332	biotype=protein_coding,description=Probable transcriptional regulatory protein,gene_id=Rv1332,logic_name=ena,	6385.21	5122.3	6896.37	8536.23	0.137343	FALSE	NA	mix	-0.317942	0.111103	0.418864
Rv1333	Rv1333	Rv1333	biotype=protein_coding,description=Probable hydrolase,gene_id=Rv1333,logic_name=ena,	2372.31	1907.04	2281.88	1699.51	0.0483131	TRUE	WT_C5	down	-0.314955	-0.0560672	-0.481177
Rv1334	Rv1334	mec	Name=mec,biotype=protein_coding,description=Possible hydrolase,gene_id=Rv1334,logic_name=ena,	1982.05	1832.2	2387.52	1694.89	0.345965	FALSE	NA	mix	-0.113411	0.26852	-0.225798
Rv1335	Rv1335	cysO	Name=cysO,biotype=protein_coding,description=Sulfur carrier protein CysO,gene_id=Rv1335,logic_name=ena,	2010.3	1874.16	2601.06	2175.1	0.205302	FALSE	NA	mix	-0.101163	0.371694	0.113671
Rv1336	Rv1336	cysM	Name=cysM,biotype=protein_coding,description=Cysteine synthase B CysM (CSASE B) (O-phosphoserine sulfhydrylase B) (O-phosphoserine (thiol)-lyase B),gene_id=Rv1336,logic_name=ena,	4649.99	3419.94	3574.57	3595.17	0.0179869	TRUE	WT_C3	down	-0.443259	-0.379457	-0.371169
Rv1337	Rv1337	Rv1337	biotype=protein_coding,description=Probable integral membrane protein,gene_id=Rv1337,logic_name=ena,	4809.19	3583.8	3811.73	4037.62	0.0434129	TRUE	WT_C3	down	-0.424303	-0.335349	-0.252291
Rv1338	Rv1338	murI	Name=murI,biotype=protein_coding,description=Probable glutamate racemase MurI,gene_id=Rv1338,logic_name=ena,	2456.07	1809.91	1507.57	1628.83	0.00105804	TRUE	WT_C5	down	-0.440433	-0.704132	-0.592516
Rv1339	Rv1339	Rv1339	biotype=protein_coding,description=Conserved protein,gene_id=Rv1339,logic_name=ena,	2934.02	2456.28	3093.35	2693	0.364874	FALSE	NA	mix	-0.256399	0.0762912	-0.123664
Rv1341	Rv1341	Rv1341	biotype=protein_coding,description=Conserved protein,gene_id=Rv1341,logic_name=ena,	1814.79	1420.74	1311.15	1017.98	0.000739407	TRUE	WT_C5	down	-0.353155	-0.468972	-0.834095
Rv1342c	Rv1342c	Rv1342c	biotype=protein_coding,description=Conserved membrane protein,gene_id=Rv1342c,logic_name=ena,	585.593	942.643	1009.78	931.835	0	TRUE	WT_C1	up	0.686813	0.786072	0.670175
Rv1343c	Rv1343c	lprD	Name=lprD,biotype=protein_coding,description=Probable conserved lipoprotein LprD,gene_id=Rv1343c,logic_name=ena,	574.43	802.567	782.428	734.046	0.00663916	TRUE	WT_C1	up	0.482491	0.445827	0.35374
Rv1344	Rv1344	mbtL	Name=mbtL,biotype=protein_coding,description=Acyl carrier protein (ACP) MbtL,gene_id=Rv1344,logic_name=ena,	1623.64	1807.74	1579.47	1992.03	0.299876	FALSE	NA	mix	0.154958	-0.0397893	0.295009
Rv1345	Rv1345	mbtM	Name=mbtM,biotype=protein_coding,description=Probable fatty acyl-AMP ligase MbtM,gene_id=Rv1345,logic_name=ena,	1653.3	1841.37	1603.08	2021.04	0.306165	FALSE	NA	mix	0.155428	-0.0445046	0.289747
Rv1346	Rv1346	mbtN	Name=mbtN,biotype=protein_coding,description=Acyl-CoA dehydrogenase MbtN,gene_id=Rv1346,logic_name=ena,	1112.86	1179.26	904.485	823.984	0.107425	FALSE	NA	mix	0.0836002	-0.299108	-0.433587
Rv1347c	Rv1347c	mbtK	Name=mbtK,biotype=protein_coding,description=Lysine N-acetyltransferase MbtK,gene_id=Rv1347c,logic_name=ena,	359.522	430.518	232.373	232.355	0.0236104	TRUE	WT_C5	mix	0.259994	-0.629637	-0.62975
Rv1348	Rv1348	irtA	Name=irtA,biotype=protein_coding,description=Iron-regulated transporter IrtA,gene_id=Rv1348,logic_name=ena,	635.48	814.12	325.379	276.87	0.000737297	TRUE	WT_C5	mix	0.357395	-0.965723	-1.19864
Rv1349	Rv1349	irtB	Name=irtB,biotype=protein_coding,description=Iron-regulated transporter IrtB,gene_id=Rv1349,logic_name=ena,	264.072	282.389	157.312	123.631	0.0100888	TRUE	WT_C5	mix	0.0967522	-0.747302	-1.09489
Rv1350	Rv1350	fabG2	Name=fabG2,biotype=protein_coding,description=Probable 3-oxoacyl-[acyl-carrier protein] reductase FabG2 (3-ketoacyl-acyl carrier protein reductase),gene_id=Rv1350,logic_name=ena,	387.55	359.995	410.087	291.207	0.330793	FALSE	NA	mix	-0.106406	0.081547	-0.412338
Rv1351	Rv1351	Rv1351	biotype=protein_coding,description=Hypothetical protein,gene_id=Rv1351,logic_name=ena,	460.337	520.412	1019.77	773.207	6.73436e-05	TRUE	WT_C6	up	0.176963	1.14748	0.748163
Rv1352	Rv1352	Rv1352	biotype=protein_coding,description=Conserved protein,gene_id=Rv1352,logic_name=ena,	1637.58	1301.58	1724.18	2740.62	0.015998	TRUE	WT_C2	mix	-0.3313	0.0743458	0.742937
Rv1353c	Rv1353c	Rv1353c	biotype=protein_coding,description=Probable transcriptional regulatory protein,gene_id=Rv1353c,logic_name=ena,	121.402	139.995	128.303	130.028	0.376939	FALSE	NA	up	0.20559	0.0797603	0.0990326
Rv1354c	Rv1354c	Rv1354c	biotype=protein_coding,description=Conserved hypothetical protein,gene_id=Rv1354c,logic_name=ena,	256.708	249.201	212.827	289.556	0.390422	FALSE	NA	mix	-0.0428148	-0.270445	0.173717
Rv1356c	Rv1356c	Rv1356c	biotype=protein_coding,description=Hypothetical protein,gene_id=Rv1356c,logic_name=ena,	65.9314	71.3753	63.7487	72.7657	0.413706	FALSE	NA	mix	0.114461	-0.0485696	0.142293
Rv1357c	Rv1357c	Rv1357c	biotype=protein_coding,description=Conserved hypothetical protein,gene_id=Rv1357c,logic_name=ena,	11.6426	19.6155	18.0749	16.1948	0.0827146	FALSE	NA	up	0.752581	0.634575	0.476119
Rv1358	Rv1358	Rv1358	biotype=protein_coding,description=Probable transcriptional regulatory protein,gene_id=Rv1358,logic_name=ena,	75.4716	94.1184	83.3747	101.198	0.12726	FALSE	NA	up	0.318542	0.143676	0.423173
Rv1359	Rv1359	Rv1359	biotype=protein_coding,description=Probable transcriptional regulatory protein,gene_id=Rv1359,logic_name=ena,	213.754	202.345	288.318	326.018	0.0691127	FALSE	NA	mix	-0.0791363	0.431707	0.608998
Rv1360	Rv1360	Rv1360	biotype=protein_coding,description=Probable oxidoreductase,gene_id=Rv1360,logic_name=ena,	3263.09	2004.86	1749.49	1701.63	6.69901e-05	TRUE	WT_C5	down	-0.702739	-0.899303	-0.939321
Rv1361c	Rv1361c	PPE19	Name=PPE19,biotype=protein_coding,description=PPE family protein PPE19,gene_id=Rv1361c,logic_name=ena,	34512.4	17850.7	12667.3	9433.94	0.000183356	TRUE	WT_C5	down	-0.951132	-1.446	-1.87118
Rv1362c	Rv1362c	Rv1362c	biotype=protein_coding,description=Possible membrane protein,gene_id=Rv1362c,logic_name=ena,	795.028	1030.63	1304.87	1461.18	2.73854e-05	TRUE	WT_C6	up	0.374444	0.714833	0.878054
Rv1363c	Rv1363c	Rv1363c	biotype=protein_coding,description=Possible membrane protein,gene_id=Rv1363c,logic_name=ena,	846.038	1025.94	1202.53	1071.23	0.0128495	TRUE	WT_C6	up	0.278157	0.507279	0.34048
Rv1364c	Rv1364c	Rv1364c	biotype=protein_coding,description=Possible sigma factor regulatory protein,gene_id=Rv1364c,logic_name=ena,	1356.02	1166.63	1074.1	1412.66	0.297205	FALSE	NA	mix	-0.217028	-0.336247	0.0590363
Rv1365c	Rv1365c	rsfA	Name=rsfA,biotype=protein_coding,description=Anti-anti-sigma factor RsfA (anti-sigma factor antagonist) (regulator of sigma F A),gene_id=Rv1365c,logic_name=ena,	1579.9	1052.58	1279.3	2701.13	0.00118251	TRUE	WT_C2	mix	-0.585906	-0.304479	0.773725
Rv1366	Rv1366	Rv1366	biotype=protein_coding,description=Hypothetical protein,gene_id=Rv1366,logic_name=ena,	462.592	560.572	560.694	551.15	0.116282	FALSE	NA	up	0.277158	0.277472	0.252703
Rv1366A	Rv1366A	Rv1366A	biotype=protein_coding,description=Conserved protein,gene_id=Rv1366A,logic_name=ena,	638.975	844.35	936.415	872.286	0.0027646	TRUE	WT_C6	up	0.40208	0.551388	0.449042
Rv1368	Rv1368	lprF	Name=lprF,biotype=protein_coding,description=Probable conserved lipoprotein LprF,gene_id=Rv1368,logic_name=ena,	1664.52	1749.79	1203.41	2678.83	0.0942857	FALSE	NA	mix	0.0720722	-0.467978	0.686494
Rv1369c	Rv1369c	Rv1369c	biotype=protein_coding,description=Probable transposase,gene_id=Rv1369c,logic_name=ena,	122.268	125.777	153.527	161.438	0.207669	FALSE	NA	up	0.0408249	0.328455	0.400943
Rv1370c	Rv1370c	Rv1370c	biotype=protein_coding,description=Putative transposase for insertion sequence element IS6110 (fragment),gene_id=Rv1370c,logic_name=ena,	132.172	127.885	156.583	161.057	0.309168	FALSE	NA	mix	-0.0475654	0.24451	0.285153
Rv1371	Rv1371	Rv1371	biotype=protein_coding,description=Probable conserved membrane protein,gene_id=Rv1371,logic_name=ena,	17.3656	21.41	29.1889	21.3878	0.186584	FALSE	NA	up	0.302053	0.749185	0.300558
Rv1372	Rv1372	Rv1372	biotype=protein_coding,description=Conserved hypothetical protein,gene_id=Rv1372,logic_name=ena,	722.237	725.146	562.11	567.931	0.30536	FALSE	NA	mix	0.0058003	-0.36162	-0.346757
Rv1373	Rv1373	Rv1373	biotype=protein_coding,description=Glycolipid sulfotransferase,gene_id=Rv1373,logic_name=ena,	745.563	755.402	575.472	544.252	0.249632	FALSE	NA	mix	0.0189148	-0.373584	-0.454054
Rv1374c	Rv1374c	Rv1374c	biotype=protein_coding,description=Hypothetical protein,gene_id=Rv1374c,logic_name=ena,	96.2651	100.75	109.702	151.466	0.249867	FALSE	NA	up	0.0657016	0.188502	0.653914
Rv1375	Rv1375	Rv1375	biotype=protein_coding,description=Conserved hypothetical protein,gene_id=Rv1375,logic_name=ena,	2300.27	3200.84	3646.49	4907.3	0	TRUE	WT_C6	up	0.476644	0.664703	1.09312
Rv1376	Rv1376	Rv1376	biotype=protein_coding,description=Conserved hypothetical protein,gene_id=Rv1376,logic_name=ena,	747.511	733.427	773.519	920.756	0.386831	FALSE	NA	mix	-0.0274421	0.0493424	0.300724
Rv1377c	Rv1377c	Rv1377c	biotype=protein_coding,description=Putative transferase,gene_id=Rv1377c,logic_name=ena,	899.348	981.189	1082.33	957.781	0.280954	FALSE	NA	up	0.125652	0.267191	0.0908168
Rv1378c	Rv1378c	Rv1378c	biotype=protein_coding,description=Conserved hypothetical protein,gene_id=Rv1378c,logic_name=ena,	612.938	410.9	454.019	436.7	0.00660134	TRUE	WT_C3	down	-0.576953	-0.432987	-0.489098
Rv1379	Rv1379	pyrR	Name=pyrR,biotype=protein_coding,description=Probable pyrimidine operon regulatory protein PyrR,gene_id=Rv1379,logic_name=ena,	2069.39	3949.04	3418.85	2452.07	0.000377744	TRUE	WT_C4	up	0.932292	0.724301	0.244792
Rv1380	Rv1380	pyrB	Name=pyrB,biotype=protein_coding,description=Probable aspartate carbamoyltransferase PyrB (ATCase) (aspartate transcarbamylase),gene_id=Rv1380,logic_name=ena,	247.205	290.867	321.835	325.8	0.0721541	FALSE	NA	up	0.234654	0.380612	0.398279
Rv1381	Rv1381	pyrC	Name=pyrC,biotype=protein_coding,description=Probable dihydroorotase PyrC (DHOase),gene_id=Rv1381,logic_name=ena,	328.425	354.228	550.071	350.117	0.109553	FALSE	NA	up	0.109115	0.744055	0.0922733
Rv1382	Rv1382	Rv1382	biotype=protein_coding,description=Probable export or membrane protein,gene_id=Rv1382,logic_name=ena,	235.83	292.073	507.075	417.646	0.00290314	TRUE	WT_C6	up	0.308578	1.10445	0.82453
Rv1384	Rv1384	carB	Name=carB,biotype=protein_coding,description=Probable carbamoyl-phosphate synthase large chain CarB (carbamoyl-phosphate synthetase ammonia chain),gene_id=Rv1384,logic_name=ena,	925.842	734.495	1049.17	878.883	0.365884	FALSE	NA	mix	-0.334013	0.18041	-0.0750952
Rv1385	Rv1385	pyrF	Name=pyrF,biotype=protein_coding,description=Probable orotidine 5'-phosphate decarboxylase PyrF (OMP decarboxylase) (ompdecase),gene_id=Rv1385,logic_name=ena,	481.125	350.988	427.532	383.352	0.0679118	FALSE	NA	down	-0.454993	-0.170382	-0.327743
Rv1386	Rv1386	PE15	Name=PE15,biotype=protein_coding,description=PE family protein PE15,gene_id=Rv1386,logic_name=ena,	2143.9	1545.75	1343.03	1140.35	0.0182275	TRUE	WT_C5	down	-0.471927	-0.674745	-0.910765
Rv1387	Rv1387	PPE20	Name=PPE20,biotype=protein_coding,description=PPE family protein PPE20,gene_id=Rv1387,logic_name=ena,	3848.37	2115.97	1812.55	1537.01	0.000420053	TRUE	WT_C5	down	-0.862928	-1.08623	-1.32412
Rv1388	Rv1388	mihF	Name=mihF,biotype=protein_coding,description=Putative integration host factor MihF,gene_id=Rv1388,logic_name=ena,	9693.22	14364	16761.3	12100.1	0.0293587	TRUE	WT_C1	up	0.567412	0.790089	0.319969
Rv1389	Rv1389	gmk	Name=gmk,biotype=protein_coding,description=Probable guanylate kinase Gmk,gene_id=Rv1389,logic_name=ena,	17801.6	22326.9	22612.1	15608.8	0.268432	FALSE	NA	mix	0.326771	0.345084	-0.18965
Rv1390	Rv1390	rpoZ	Name=rpoZ,biotype=protein_coding,description=Probable DNA-directed RNA polymerase (omega chain) RpoZ (transcriptase omega chain) (RNA polymerase omega subunit),gene_id=Rv1390,logic_name=ena,	13129.6	8488.32	10170.4	9369.04	0.0126817	TRUE	WT_C3	down	-0.629267	-0.368442	-0.486846
Rv1391	Rv1391	dfp	Name=dfp,biotype=protein_coding,description=Probable DNA/pantothenate metabolism flavoprotein homolog Dfp,gene_id=Rv1391,logic_name=ena,	11034.5	7866.81	8624.44	6762.2	0.00755173	TRUE	WT_C5	down	-0.488167	-0.355514	-0.706453
Rv1392	Rv1392	metK	Name=metK,biotype=protein_coding,description=Probable S-adenosylmethionine synthetase MetK (mat) (AdoMet synthetase) (methionine adenosyltransferase),gene_id=Rv1392,logic_name=ena,	6689.48	5035.38	3707.09	4301.73	0.000359627	TRUE	WT_C5	down	-0.409793	-0.851606	-0.636976
Rv1393c	Rv1393c	Rv1393c	biotype=protein_coding,description=Probable monoxygenase,gene_id=Rv1393c,logic_name=ena,	634.368	441.617	546.851	1029.48	0.00349522	TRUE	WT_C2	mix	-0.522525	-0.214171	0.698528
Rv1394c	Rv1394c	cyp132	Name=cyp132,biotype=protein_coding,description=Probable cytochrome P450 132 Cyp132,gene_id=Rv1394c,logic_name=ena,	900.854	1003.22	1132.34	1501.8	0.0139493	TRUE	WT_C2	up	0.155269	0.329941	0.737324
Rv1395	Rv1395	Rv1395	biotype=protein_coding,description=Transcriptional regulatory protein,gene_id=Rv1395,logic_name=ena,	536.821	563.191	657.598	588.531	0.346857	FALSE	NA	up	0.0691841	0.292764	0.132678
Rv1397c	Rv1397c	vapC10	Name=vapC10,biotype=protein_coding,description=Possible toxin VapC10,gene_id=Rv1397c,logic_name=ena,	26620.7	14411.3	13532.6	15698.8	0.000900412	TRUE	WT_C3	down	-0.885352	-0.976116	-0.761896
Rv1398c	Rv1398c	vapB10	Name=vapB10,biotype=protein_coding,description=Possible antitoxin VapB10,gene_id=Rv1398c,logic_name=ena,	175701	83321.2	87288.7	135880	0.011686	TRUE	WT_C3	down	-1.07637	-1.00925	-0.370788
Rv1399c	Rv1399c	nlhH	Name=nlhH,biotype=protein_coding,description=Probable non lipolytic carboxylesterase NlhH,gene_id=Rv1399c,logic_name=ena,	683.871	782.727	841.61	748.669	0.181988	FALSE	NA	up	0.194786	0.299428	0.130605
Rv1400c	Rv1400c	lipI	Name=lipI,biotype=protein_coding,description=Probable lipase LipH,gene_id=Rv1400c,logic_name=ena,	2021.92	1961.42	2616.3	2521.04	0.12865	FALSE	NA	mix	-0.0438275	0.371801	0.318292
Rv1401	Rv1401	Rv1401	biotype=protein_coding,description=Possible membrane protein,gene_id=Rv1401,logic_name=ena,	969.805	622.724	686.11	1209.48	0.0497166	TRUE	WT_C2	mix	-0.6391	-0.499255	0.31862
Rv1402	Rv1402	priA	Name=priA,biotype=protein_coding,description=Putative primosomal protein N' PriA (replication factor Y),gene_id=Rv1402,logic_name=ena,	898.946	533.19	557.589	817.282	0.00679325	TRUE	WT_C3	down	-0.753586	-0.689033	-0.1374
Rv1403c	Rv1403c	Rv1403c	biotype=protein_coding,description=Putative methyltransferase,gene_id=Rv1403c,logic_name=ena,	136.445	207.318	354.744	715.195	0	TRUE	WT_C2	up	0.60352	1.37845	2.39001
Rv1404	Rv1404	Rv1404	biotype=protein_coding,description=Probable transcriptional regulatory protein,gene_id=Rv1404,logic_name=ena,	6290.43	3980.38	5460.56	6896.94	0.0833973	FALSE	NA	mix	-0.660253	-0.204109	0.1328
Rv1405c	Rv1405c	Rv1405c	biotype=protein_coding,description=Putative methyltransferase,gene_id=Rv1405c,logic_name=ena,	424.014	712.729	1041.52	1383.85	0.000864158	TRUE	WT_C6	up	0.749242	1.29651	1.7065
Rv1406	Rv1406	fmt	Name=fmt,biotype=protein_coding,description=Probable methionyl-tRNA formyltransferase Fmt,gene_id=Rv1406,logic_name=ena,	420.592	562.723	587.36	505.503	0.0223421	TRUE	WT_C1	up	0.420003	0.481823	0.265298
Rv1407	Rv1407	fmu	Name=fmu,biotype=protein_coding,description=Probable Fmu protein (sun protein),gene_id=Rv1407,logic_name=ena,	615.075	623.807	766.956	823.586	0.13701	FALSE	NA	up	0.0203386	0.318382	0.421158
Rv1408	Rv1408	rpe	Name=rpe,biotype=protein_coding,description=Probable ribulose-phosphate 3-epimerase Rpe (PPE) (R5P3E) (pentose-5-phosphate 3-epimerase),gene_id=Rv1408,logic_name=ena,	1692.9	1936.75	1653.38	1429.37	0.285886	FALSE	NA	mix	0.194144	-0.0340803	-0.244111
Rv1409	Rv1409	ribG	Name=ribG,biotype=protein_coding,description=Probable bifunctional riboflavin biosynthesis protein RibG , diaminohydroxyphosphoribosylaminopyrimidine deaminase (riboflavin-specific deaminase) + 5-amino-6-(5-phosphoribosylamino) uracil reductase (HTP reductase),gene_id=Rv1409,logic_name=ena,	1673.72	1983.09	2034.27	2075.85	0.0568362	FALSE	NA	up	0.244696	0.281456	0.310648
Rv1410c	Rv1410c	Rv1410c	biotype=protein_coding,description=Aminoglycosides/tetracycline-transport integral membrane protein,gene_id=Rv1410c,logic_name=ena,	4845.53	4339.2	4668.69	4210.04	0.330418	FALSE	NA	down	-0.159227	-0.0536376	-0.20282
Rv1411c	Rv1411c	lprG	Name=lprG,biotype=protein_coding,description=Conserved lipoprotein LprG,gene_id=Rv1411c,logic_name=ena,	5975.88	5767.52	6520.19	5694.15	0.41169	FALSE	NA	mix	-0.0512016	0.125762	-0.0696721
Rv1412	Rv1412	ribC	Name=ribC,biotype=protein_coding,description=Probable riboflavin synthase alpha chain RibC (RibE),gene_id=Rv1412,logic_name=ena,	386.651	589.792	532.711	465.253	0.00837714	TRUE	WT_C1	up	0.609172	0.46232	0.266983
Rv1413	Rv1413	Rv1413	biotype=protein_coding,description=Conserved hypothetical protein,gene_id=Rv1413,logic_name=ena,	389.184	627.257	612.083	519.207	0.000857776	TRUE	WT_C1	up	0.688603	0.653273	0.415855
Rv1414	Rv1414	Rv1414	biotype=protein_coding,description=Conserved hypothetical protein,gene_id=Rv1414,logic_name=ena,	178.595	142.627	121.58	112.039	0.0348524	TRUE	WT_C5	down	-0.324439	-0.554786	-0.67269
Rv1415	Rv1415	ribA2	Name=ribA2,biotype=protein_coding,description=Probable riboflavin biosynthesis protein RibA2 , GTP cyclohydrolase II + 3%2C4-dihydroxy-2-butanone 4-phosphate synthase (DHBP synthase),gene_id=Rv1415,logic_name=ena,	2615.04	2053.42	2886.13	3369.99	0.0627465	FALSE	NA	mix	-0.348803	0.142302	0.365914
Rv1416	Rv1416	ribH	Name=ribH,biotype=protein_coding,description=Probable riboflavin synthase beta chain RibH (6%2C7-dimethyl-8-ribityllumazine synthase) (DMRL synthase) (lumazine synthase),gene_id=Rv1416,logic_name=ena,	2928.84	2108.95	2691.67	2511.72	0.0871964	FALSE	NA	down	-0.473806	-0.121825	-0.221653
Rv1417	Rv1417	Rv1417	biotype=protein_coding,description=Possible conserved membrane protein,gene_id=Rv1417,logic_name=ena,	1494.2	995.565	1267.57	1296.12	0.0673816	FALSE	NA	down	-0.58579	-0.237311	-0.205175
Rv1418	Rv1418	lprH	Name=lprH,biotype=protein_coding,description=Probable lipoprotein LprH,gene_id=Rv1418,logic_name=ena,	1565.48	1777.29	1762.02	1767.02	0.248219	FALSE	NA	up	0.183074	0.17062	0.174713
Rv1419	Rv1419	Rv1419	biotype=protein_coding,description=Unknown protein,gene_id=Rv1419,logic_name=ena,	3114.92	2782.79	4014.92	4427.09	0.201859	FALSE	NA	mix	-0.162662	0.366178	0.507163
Rv1420	Rv1420	uvrC	Name=uvrC,biotype=protein_coding,description=Probable excinuclease ABC (subunit C-nuclease) UvrC,gene_id=Rv1420,logic_name=ena,	1477.42	1590.22	1950.33	1918.48	0.231325	FALSE	NA	up	0.106154	0.40064	0.37689
Rv1421	Rv1421	Rv1421	biotype=protein_coding,description=Conserved protein,gene_id=Rv1421,logic_name=ena,	1025.17	1061.53	1126.64	1112.98	0.363693	FALSE	NA	up	0.0502784	0.136156	0.11856
Rv1422	Rv1422	Rv1422	biotype=protein_coding,description=Conserved hypothetical protein,gene_id=Rv1422,logic_name=ena,	1284.77	1037.15	1212.4	1257.42	0.335252	FALSE	NA	down	-0.308885	-0.0836432	-0.0310497
Rv1423	Rv1423	whiA	Name=whiA,biotype=protein_coding,description=Probable transcriptional regulatory protein WhiA,gene_id=Rv1423,logic_name=ena,	968.18	1045.35	1460.69	1233.26	0.0151828	TRUE	WT_C6	up	0.110645	0.593299	0.349125
Rv1424c	Rv1424c	Rv1424c	biotype=protein_coding,description=Possible membrane protein,gene_id=Rv1424c,logic_name=ena,	468.737	540.412	637.678	729.134	0.00560428	TRUE	WT_C6	up	0.20528	0.444048	0.637403
Rv1425	Rv1425	Rv1425	biotype=protein_coding,description=Possible triacylglycerol synthase (diacylglycerol acyltransferase),gene_id=Rv1425,logic_name=ena,	1488.7	760.563	939.339	2137.04	0.000130487	TRUE	WT_C2	mix	-0.968908	-0.66433	0.521567
Rv1426c	Rv1426c	lipO	Name=lipO,biotype=protein_coding,description=Probable esterase LipO,gene_id=Rv1426c,logic_name=ena,	1516.48	823.76	1846.69	1672.52	0.0267608	TRUE	WT_C2	mix	-0.88043	0.284216	0.141295
Rv1427c	Rv1427c	fadD12	Name=fadD12,biotype=protein_coding,description=Possible long-chain-fatty-acid--CoA ligase FadD12 (fatty-acid-CoA synthetase) (fatty-acid-CoA synthase),gene_id=Rv1427c,logic_name=ena,	1326.39	703.582	1809.41	1286.39	0.0645777	FALSE	NA	mix	-0.914715	0.448012	-0.0441767
Rv1428c	Rv1428c	Rv1428c	biotype=protein_coding,description=Conserved hypothetical protein,gene_id=Rv1428c,logic_name=ena,	1380.96	2143.43	1887.61	1870.41	0.00172572	TRUE	WT_C1	up	0.634254	0.450888	0.437682
Rv1430	Rv1430	PE16	Name=PE16,biotype=protein_coding,description=PE family protein PE16,gene_id=Rv1430,logic_name=ena,	1123.58	1361.37	1318.71	1191.72	0.23403	FALSE	NA	up	0.276956	0.231018	0.0849348
Rv1431	Rv1431	Rv1431	biotype=protein_coding,description=Conserved membrane protein,gene_id=Rv1431,logic_name=ena,	461.987	397.792	552.392	691.664	0.037223	TRUE	WT_C2	mix	-0.215837	0.257843	0.582221
Rv1432	Rv1432	Rv1432	biotype=protein_coding,description=Probable dehydrogenase,gene_id=Rv1432,logic_name=ena,	205.152	170.398	258.077	298.803	0.0959811	FALSE	NA	mix	-0.267789	0.331107	0.542501
Rv1433	Rv1433	Rv1433	biotype=protein_coding,description=Possible conserved exported protein,gene_id=Rv1433,logic_name=ena,	377.333	540.806	1418.68	571.168	0	TRUE	WT_C1	up	0.519272	1.91064	0.598075
Rv1434	Rv1434	Rv1434	biotype=protein_coding,description=Hypothetical protein,gene_id=Rv1434,logic_name=ena,	273.664	489.485	612.427	252.779	0.00350626	TRUE	WT_C1	mix	0.838858	1.16213	-0.114529
Rv1435c	Rv1435c	Rv1435c	biotype=protein_coding,description=Probable conserved proline%2C glycine%2C valine-rich secreted protein,gene_id=Rv1435c,logic_name=ena,	5609.89	1839.7	4338.49	2081.77	0.000136634	TRUE	WT_C3	down	-1.6085	-0.37078	-1.43016
Rv1436	Rv1436	gap	Name=gap,biotype=protein_coding,description=Probable glyceraldehyde 3-phosphate dehydrogenase Gap (GAPDH),gene_id=Rv1436,logic_name=ena,	4697.09	4781.78	5709.87	4866.45	0.373843	FALSE	NA	up	0.0257805	0.281691	0.0511019
Rv1437	Rv1437	pgk	Name=pgk,biotype=protein_coding,description=Probable phosphoglycerate kinase Pgk,gene_id=Rv1437,logic_name=ena,	3137.78	2581.94	3233.67	2727.2	0.310163	FALSE	NA	mix	-0.281287	0.0434297	-0.202322
Rv1438	Rv1438	tpi	Name=tpi,biotype=protein_coding,description=Probable triosephosphate isomerase Tpi (TIM),gene_id=Rv1438,logic_name=ena,	3419.53	2873	3550.33	2757	0.257313	FALSE	NA	mix	-0.251239	0.0541576	-0.310696
Rv1439c	Rv1439c	Rv1439c	biotype=protein_coding,description=Unknown protein,gene_id=Rv1439c,logic_name=ena,	1105.64	760.594	611.218	1019.31	0.0156912	TRUE	WT_C3	down	-0.539681	-0.855121	-0.117295
Rv1440	Rv1440	secG	Name=secG,biotype=protein_coding,description=Probable protein-export membrane protein (translocase subunit) SecG,gene_id=Rv1440,logic_name=ena,	3274.99	3437.63	3855.67	4729.54	0.0652324	FALSE	NA	up	0.0699274	0.235493	0.530212
Rv1441c	Rv1441c	PE_PGRS26	Name=PE_PGRS26,biotype=protein_coding,description=PE-PGRS family protein PE_PGRS26,gene_id=Rv1441c,logic_name=ena,	445.044	431.676	394.617	427.656	0.405998	FALSE	NA	down	-0.044	-0.173497	-0.0574983
Rv1443c	Rv1443c	Rv1443c	biotype=protein_coding,description=Unknown protein,gene_id=Rv1443c,logic_name=ena,	1308.92	1314.24	1419.55	1598.89	0.28482	FALSE	NA	up	0.00584574	0.117054	0.288691
Rv1444c	Rv1444c	Rv1444c	biotype=protein_coding,description=Unknown protein,gene_id=Rv1444c,logic_name=ena,	1342.21	1331.49	1522.78	2363.41	0.0183298	TRUE	WT_C2	mix	-0.011568	0.182092	0.816256
Rv1445c	Rv1445c	devB	Name=devB,biotype=protein_coding,description=Probable 6-phosphogluconolactonase DevB (6PGL),gene_id=Rv1445c,logic_name=ena,	2614.19	1863.28	2093.95	2029.07	0.0102164	TRUE	WT_C3	down	-0.488517	-0.320135	-0.365544
Rv1446c	Rv1446c	opcA	Name=opcA,biotype=protein_coding,description=Putative OXPP cycle protein OpcA,gene_id=Rv1446c,logic_name=ena,	2520.83	1700.83	1921.8	1849.08	0.00307246	TRUE	WT_C3	down	-0.567661	-0.391442	-0.447092
Rv1447c	Rv1447c	zwf2	Name=zwf2,biotype=protein_coding,description=Probable glucose-6-phosphate 1-dehydrogenase Zwf2 (G6PD),gene_id=Rv1447c,logic_name=ena,	2326.23	2049.94	2326.9	2435.97	0.387772	FALSE	NA	mix	-0.182413	0.000414749	0.0665003
Rv1448c	Rv1448c	tal	Name=tal,biotype=protein_coding,description=Probable transaldolase Tal,gene_id=Rv1448c,logic_name=ena,	2342.25	2305.76	2875.5	3037.41	0.109522	FALSE	NA	mix	-0.0226518	0.295921	0.374951
Rv1449c	Rv1449c	tkt	Name=tkt,biotype=protein_coding,description=Transketolase Tkt (TK),gene_id=Rv1449c,logic_name=ena,	4497.31	3615.1	3915.11	4048.08	0.26098	FALSE	NA	down	-0.315029	-0.200011	-0.151827
Rv1450c	Rv1450c	PE_PGRS27	Name=PE_PGRS27,biotype=protein_coding,description=PE-PGRS family protein PE_PGRS27,gene_id=Rv1450c,logic_name=ena,	65.1158	74.852	61.0122	53.6752	0.357891	FALSE	NA	mix	0.201034	-0.0939103	-0.278752
Rv1451	Rv1451	ctaB	Name=ctaB,biotype=protein_coding,description=Probable cytochrome C oxidase assembly factor CtaB,gene_id=Rv1451,logic_name=ena,	4153.38	2990.67	3005.66	2967.86	0.00628602	TRUE	WT_C3	down	-0.473817	-0.466603	-0.484862
Rv1452c	Rv1452c	PE_PGRS28	Name=PE_PGRS28,biotype=protein_coding,description=PE-PGRS family protein PE_PGRS28,gene_id=Rv1452c,logic_name=ena,	69.6145	48.8365	36.3416	42.5964	0.0277365	TRUE	WT_C5	down	-0.511429	-0.937766	-0.708655
Rv1454c	Rv1454c	qor	Name=qor,biotype=protein_coding,description=Probable quinone reductase Qor (NADPH,quinone reductase) (zeta-crystallin homolog protein),gene_id=Rv1454c,logic_name=ena,	823.985	696.806	927.018	1160.16	0.122446	FALSE	NA	mix	-0.241861	0.16998	0.493632
Rv1455	Rv1455	Rv1455	biotype=protein_coding,description=Conserved protein,gene_id=Rv1455,logic_name=ena,	125.011	175.737	131.057	153.26	0.198653	FALSE	NA	up	0.491369	0.0681432	0.293927
Rv1456c	Rv1456c	Rv1456c	biotype=protein_coding,description=Probable unidentified antibiotic-transport integral membrane ABC transporter,gene_id=Rv1456c,logic_name=ena,	686.51	840.551	810.985	710.178	0.305763	FALSE	NA	up	0.292054	0.240395	0.0488994
Rv1457c	Rv1457c	Rv1457c	biotype=protein_coding,description=Probable unidentified antibiotic-transport integral membrane ABC transporter,gene_id=Rv1457c,logic_name=ena,	807.248	927.98	943.824	774.548	0.330606	FALSE	NA	mix	0.201081	0.225506	-0.0596587
Rv1458c	Rv1458c	Rv1458c	biotype=protein_coding,description=Probable unidentified antibiotic-transport ATP-binding protein ABC transporter,gene_id=Rv1458c,logic_name=ena,	1155.79	1369.33	1631.49	1281.36	0.0425387	TRUE	WT_C1	up	0.244587	0.497308	0.148802
Rv1459c	Rv1459c	Rv1459c	biotype=protein_coding,description=Possible conserved integral membrane protein,gene_id=Rv1459c,logic_name=ena,	670.152	548.198	663.984	698.62	0.367224	FALSE	NA	mix	-0.289792	-0.0133393	0.0600201
Rv1460	Rv1460	Rv1460	biotype=protein_coding,description=Probable transcriptional regulatory protein,gene_id=Rv1460,logic_name=ena,	1062.72	818.364	991.352	953.711	0.327975	FALSE	NA	down	-0.376945	-0.10029	-0.156136
Rv1461	Rv1461	Rv1461	biotype=protein_coding,description=Conserved protein,gene_id=Rv1461,logic_name=ena,	1992.09	1924.84	2460.14	1611.83	0.320731	FALSE	NA	mix	-0.0495398	0.30446	-0.305583
Rv1462	Rv1462	Rv1462	biotype=protein_coding,description=Conserved hypothetical protein,gene_id=Rv1462,logic_name=ena,	1514.76	1300.93	1497.78	1016.98	0.166873	FALSE	NA	down	-0.219549	-0.016269	-0.574795
Rv1463	Rv1463	Rv1463	biotype=protein_coding,description=Probable conserved ATP-binding protein ABC transporter,gene_id=Rv1463,logic_name=ena,	1362.72	2162.5	2268.78	1543.36	0.00515253	TRUE	WT_C1	up	0.666213	0.735429	0.179587
Rv1464	Rv1464	csd	Name=csd,biotype=protein_coding,description=Probable cysteine desulfurase Csd,gene_id=Rv1464,logic_name=ena,	1318.36	1775.77	1890.01	1149.18	0.0554584	FALSE	NA	mix	0.429704	0.519654	-0.19814
Rv1465	Rv1465	Rv1465	biotype=protein_coding,description=Possible nitrogen fixation related protein,gene_id=Rv1465,logic_name=ena,	1406.07	1497.08	1348.8	1013.12	0.231078	FALSE	NA	mix	0.0904766	-0.0599981	-0.472871
Rv1466	Rv1466	Rv1466	biotype=protein_coding,description=Conserved protein,gene_id=Rv1466,logic_name=ena,	1786.01	2141.08	2197.78	1478.62	0.11705	FALSE	NA	mix	0.261604	0.299311	-0.272489
Rv1468c	Rv1468c	PE_PGRS29	Name=PE_PGRS29,biotype=protein_coding,description=PE-PGRS family protein PE_PGRS29,gene_id=Rv1468c,logic_name=ena,	564.603	450.727	1015.24	1021.74	0.000235082	TRUE	WT_C6	mix	-0.324983	0.846516	0.855721
Rv1469	Rv1469	ctpD	Name=ctpD,biotype=protein_coding,description=Probable cation transporter P-type ATPase D CtpD,gene_id=Rv1469,logic_name=ena,	398.785	573.593	897.507	580.565	5.61361e-05	TRUE	WT_C1	up	0.524417	1.17031	0.541847
Rv1470	Rv1470	trxA	Name=trxA,biotype=protein_coding,description=Probable thioredoxin TrxA,gene_id=Rv1470,logic_name=ena,	589.23	543.644	779.347	794.453	0.134295	FALSE	NA	mix	-0.116168	0.403435	0.431131
Rv1471	Rv1471	trxB1	Name=trxB1,biotype=protein_coding,description=Probable thioredoxin TrxB1,gene_id=Rv1471,logic_name=ena,	496.208	2207.99	1791.36	663.919	0	TRUE	WT_C4	up	2.15372	1.85204	0.420063
Rv1472	Rv1472	echA12	Name=echA12,biotype=protein_coding,description=Possible enoyl-CoA hydratase EchA12 (enoyl hydrase) (unsaturated acyl-CoA hydratase) (crotonase),gene_id=Rv1472,logic_name=ena,	3148.01	4133.97	3292.49	2994.08	0.281385	FALSE	NA	mix	0.393088	0.0647399	-0.0723273
Rv1473	Rv1473	Rv1473	biotype=protein_coding,description=Probable macrolide-transport ATP-binding protein ABC transporter,gene_id=Rv1473,logic_name=ena,	2200.99	2968.21	2350.05	2278.46	0.213396	FALSE	NA	up	0.431443	0.0945411	0.0499105
Rv1473A	Rv1473A	Rv1473A	biotype=protein_coding,description=Possible transcriptional regulatory protein,gene_id=Rv1473A,logic_name=ena,	640.165	623.263	520.213	555.366	0.256159	FALSE	NA	down	-0.0386019	-0.29934	-0.205005
Rv1474c	Rv1474c	Rv1474c	biotype=protein_coding,description=Probable transcriptional regulatory protein,gene_id=Rv1474c,logic_name=ena,	1687.7	1262.01	2249.81	1353.35	0.109383	FALSE	NA	mix	-0.41934	0.414744	-0.318528
Rv1475c	Rv1475c	acn	Name=acn,biotype=protein_coding,description=Probable iron-regulated aconitate hydratase Acn (citrate hydro-lyase) (aconitase),gene_id=Rv1475c,logic_name=ena,	4489.49	2589.48	3902.24	2968.52	0.00737855	TRUE	WT_C3	down	-0.793891	-0.202248	-0.596805
Rv1476	Rv1476	Rv1476	biotype=protein_coding,description=Possible membrane protein,gene_id=Rv1476,logic_name=ena,	1842.32	2152.17	3885.98	4899.65	0	TRUE	WT_C6	up	0.22427	1.07676	1.41116
Rv1477	Rv1477	ripA	Name=ripA,biotype=protein_coding,description=Peptidoglycan hydrolase,gene_id=Rv1477,logic_name=ena,	3573.6	2127.9	4073.8	1689.45	0.0125551	TRUE	WT_C5	mix	-0.74795	0.188995	-1.08083
Rv1478	Rv1478	Rv1478	biotype=protein_coding,description=Possible invasion protein,gene_id=Rv1478,logic_name=ena,	2102.49	825.071	2230.28	1233.76	0.00453246	TRUE	WT_C3	mix	-1.34951	0.085124	-0.769036
Rv1479	Rv1479	moxR1	Name=moxR1,biotype=protein_coding,description=Probable transcriptional regulatory protein MoxR1,gene_id=Rv1479,logic_name=ena,	5643.69	3961.34	4755.6	4318.66	0.0509523	FALSE	NA	down	-0.510651	-0.247011	-0.386053
Rv1481	Rv1481	Rv1481	biotype=protein_coding,description=Probable membrane protein,gene_id=Rv1481,logic_name=ena,	4714.74	3218.24	3026.31	2843.76	0.00104577	TRUE	WT_C5	down	-0.550906	-0.639621	-0.729378
Rv1482c	Rv1482c	Rv1482c	biotype=protein_coding,description=Conserved hypothetical protein,gene_id=Rv1482c,logic_name=ena,	29.4909	60.5644	17.8005	25.4403	0.105805	FALSE	NA	mix	1.0382	-0.728349	-0.213153
Rv1483	Rv1483	fabG1	Name=fabG1,biotype=protein_coding,description=3-oxoacyl-[acyl-carrier protein] reductase FabG1 (3-ketoacyl-acyl carrier protein reductase) (mycolic acid biosynthesis a protein),gene_id=Rv1483,logic_name=ena,	2545.77	4053.86	4008.55	2636.29	0.00855102	TRUE	WT_C1	up	0.671193	0.65498	0.0504099
Rv1484	Rv1484	inhA	Name=inhA,biotype=protein_coding,description=NADH-dependent enoyl-[acyl-carrier-protein] reductase InhA (NADH-dependent enoyl-ACP reductase),gene_id=Rv1484,logic_name=ena,	3282.41	4651.26	4683.8	3566.87	0.0300312	TRUE	WT_C1	up	0.502867	0.512925	0.119902
Rv1485	Rv1485	hemZ	Name=hemZ,biotype=protein_coding,description=Ferrochelatase HemZ (protoheme ferro-lyase) (heme synthetase),gene_id=Rv1485,logic_name=ena,	976.005	1400.95	1466.94	1092.79	0.00899739	TRUE	WT_C1	up	0.521444	0.587853	0.163055
Rv1486c	Rv1486c	Rv1486c	biotype=protein_coding,description=Conserved hypothetical protein,gene_id=Rv1486c,logic_name=ena,	1758.71	1423.99	1767.01	1749.5	0.372859	FALSE	NA	mix	-0.304579	0.0067917	-0.00758154
Rv1487	Rv1487	Rv1487	biotype=protein_coding,description=Conserved membrane protein,gene_id=Rv1487,logic_name=ena,	2489.72	1588.98	1723.82	2007.8	0.0020978	TRUE	WT_C3	down	-0.64788	-0.530373	-0.310364
Rv1488	Rv1488	Rv1488	biotype=protein_coding,description=Possible exported conserved protein,gene_id=Rv1488,logic_name=ena,	3395.11	3160.37	3463.81	3874.23	0.369889	FALSE	NA	mix	-0.103364	0.0289016	0.190452
Rv1489	Rv1489	Rv1489	biotype=protein_coding,description=Conserved protein,gene_id=Rv1489,logic_name=ena,	2320.75	2295.46	2403.96	2339.49	0.418123	FALSE	NA	mix	-0.0158076	0.0508233	0.0116038
Rv1489A	Rv1489A	Rv1489A	biotype=protein_coding,description=Conserved protein,gene_id=Rv1489A,logic_name=ena,	2301.99	2184.59	2200.62	2059.38	0.376127	FALSE	NA	down	-0.0755179	-0.0649735	-0.160676
Rv1490	Rv1490	Rv1490	biotype=protein_coding,description=Probable membrane protein,gene_id=Rv1490,logic_name=ena,	383.083	495.68	544.898	673.677	0.0025788	TRUE	WT_C6	up	0.371752	0.508329	0.814399
Rv1491c	Rv1491c	Rv1491c	biotype=protein_coding,description=Conserved membrane protein,gene_id=Rv1491c,logic_name=ena,	1698.52	1629.09	1542.91	2490.79	0.233048	FALSE	NA	mix	-0.0602188	-0.138629	0.552325
Rv1492	Rv1492	mutA	Name=mutA,biotype=protein_coding,description=Probable methylmalonyl-CoA mutase small subunit MutA (MCM),gene_id=Rv1492,logic_name=ena,	1019.28	619.226	423.521	493.577	4.28242e-05	TRUE	WT_C5	down	-0.719017	-1.26705	-1.04621
Rv1493	Rv1493	mutB	Name=mutB,biotype=protein_coding,description=Probable methylmalonyl-CoA mutase large subunit MutB (MCM),gene_id=Rv1493,logic_name=ena,	1522.32	847.162	935.82	838.693	0.000174817	TRUE	WT_C3	down	-0.84556	-0.701968	-0.860055
Rv1494	Rv1494	mazE4	Name=mazE4,biotype=protein_coding,description=Possible antitoxin MazE4,gene_id=Rv1494,logic_name=ena,	2259.51	1214.66	1274.56	1199.42	0.000300273	TRUE	WT_C3	down	-0.895462	-0.82601	-0.913678
Rv1495	Rv1495	mazF4	Name=mazF4,biotype=protein_coding,description=Possible toxin MazF4,gene_id=Rv1495,logic_name=ena,	556.893	705.564	696.286	372.955	0.0548535	FALSE	NA	mix	0.341376	0.322279	-0.5784
Rv1497	Rv1497	lipL	Name=lipL,biotype=protein_coding,description=Probable esterase LipL,gene_id=Rv1497,logic_name=ena,	3756.55	1991.53	2927.96	1562.06	0.00109708	TRUE	WT_C5	down	-0.91553	-0.359513	-1.26595
Rv1498A	Rv1498A	Rv1498A	biotype=protein_coding,description=Conserved protein,gene_id=Rv1498A,logic_name=ena,	975.741	1489.74	1514.75	1371.29	0.00310906	TRUE	WT_C1	up	0.610489	0.634507	0.490967
Rv1498c	Rv1498c	Rv1498c	biotype=protein_coding,description=Probable methyltransferase,gene_id=Rv1498c,logic_name=ena,	1224.27	2358.64	2132.91	1415.95	0.000166233	TRUE	WT_C4	up	0.946039	0.800906	0.209846
Rv1499	Rv1499	Rv1499	biotype=protein_coding,description=Hypothetical protein,gene_id=Rv1499,logic_name=ena,	150.63	172.611	160.734	185.441	0.327787	FALSE	NA	up	0.196517	0.0936667	0.299954
Rv1500	Rv1500	Rv1500	biotype=protein_coding,description=Probable glycosyltransferase,gene_id=Rv1500,logic_name=ena,	602.691	867.596	953.779	903.176	0.000713094	TRUE	WT_C6	up	0.525605	0.662237	0.583589
Rv1501	Rv1501	Rv1501	biotype=protein_coding,description=Conserved hypothetical protein,gene_id=Rv1501,logic_name=ena,	1664.38	1346.94	1460.44	1327.44	0.201326	FALSE	NA	down	-0.305301	-0.188589	-0.326342
Rv1502	Rv1502	Rv1502	biotype=protein_coding,description=Hypothetical protein,gene_id=Rv1502,logic_name=ena,	2254.55	2034.37	2226.73	1930.97	0.374334	FALSE	NA	down	-0.148252	-0.0179074	-0.223512
Rv1503c	Rv1503c	Rv1503c	biotype=protein_coding,description=Conserved hypothetical protein,gene_id=Rv1503c,logic_name=ena,	561.616	350.668	243.747	258.126	0.00222201	TRUE	WT_C5	down	-0.679479	-1.2042	-1.12151
Rv1504c	Rv1504c	Rv1504c	biotype=protein_coding,description=Conserved hypothetical protein,gene_id=Rv1504c,logic_name=ena,	1026.51	870.74	497.479	442.71	0.00727326	TRUE	WT_C5	down	-0.237428	-1.04503	-1.21331
Rv1505c	Rv1505c	Rv1505c	biotype=protein_coding,description=Conserved hypothetical protein,gene_id=Rv1505c,logic_name=ena,	1339.93	1122.91	721.927	536.198	0.0132097	TRUE	WT_C5	down	-0.254913	-0.892229	-1.32132
Rv1506c	Rv1506c	Rv1506c	biotype=protein_coding,description=Hypothetical protein,gene_id=Rv1506c,logic_name=ena,	1272.28	1058.16	968.105	905.008	0.132327	FALSE	NA	down	-0.26586	-0.394177	-0.49141
Rv1507A	Rv1507A	Rv1507A	biotype=protein_coding,description=Hypothetical protein,gene_id=Rv1507A,logic_name=ena,	171.554	107.045	77.4606	72.8742	0.00855724	TRUE	WT_C5	down	-0.680439	-1.14713	-1.23518
Rv1507c	Rv1507c	Rv1507c	biotype=protein_coding,description=Conserved protein,gene_id=Rv1507c,logic_name=ena,	1648.66	1689.64	1553.54	1272.18	0.301714	FALSE	NA	mix	0.0354179	-0.0857378	-0.373993
Rv1508A	Rv1508A	Rv1508A	biotype=protein_coding,description=Conserved hypothetical protein,gene_id=Rv1508A,logic_name=ena,	964.655	704.126	799.853	1035.29	0.216997	FALSE	NA	mix	-0.454181	-0.270279	0.101944
Rv1508c	Rv1508c	Rv1508c	biotype=protein_coding,description=Probable membrane protein,gene_id=Rv1508c,logic_name=ena,	1135.91	1563.9	2257.15	2110.2	2.53207e-05	TRUE	WT_C6	up	0.461301	0.990651	0.893532
Rv1509	Rv1509	Rv1509	biotype=protein_coding,description=Hypothetical protein,gene_id=Rv1509,logic_name=ena,	519.533	441.626	579.206	505.838	0.39197	FALSE	NA	mix	-0.23439	0.15686	-0.0385421
Rv1510	Rv1510	Rv1510	biotype=protein_coding,description=Conserved probable membrane protein,gene_id=Rv1510,logic_name=ena,	387.768	410.532	487.333	475.322	0.164523	FALSE	NA	up	0.0823014	0.329712	0.29371
Rv1512	Rv1512	epiA	Name=epiA,biotype=protein_coding,description=Probable nucleotide-sugar epimerase EpiA,gene_id=Rv1512,logic_name=ena,	1275.63	1238.7	1391.44	1162.94	0.399292	FALSE	NA	mix	-0.0423928	0.125367	-0.13344
Rv1513	Rv1513	Rv1513	biotype=protein_coding,description=Conserved protein,gene_id=Rv1513,logic_name=ena,	1277.57	1192.72	1334.44	995.957	0.322077	FALSE	NA	mix	-0.0991496	0.0628331	-0.359245
Rv1514c	Rv1514c	Rv1514c	biotype=protein_coding,description=Conserved hypothetical protein,gene_id=Rv1514c,logic_name=ena,	343.566	683.717	759.829	558.796	0	TRUE	WT_C1	up	0.992813	1.14509	0.701735
Rv1515c	Rv1515c	Rv1515c	biotype=protein_coding,description=Conserved hypothetical protein,gene_id=Rv1515c,logic_name=ena,	445.156	1132.17	1387.8	812.722	0	TRUE	WT_C1	up	1.3467	1.64041	0.868453
Rv1516c	Rv1516c	Rv1516c	biotype=protein_coding,description=Probable sugar transferase,gene_id=Rv1516c,logic_name=ena,	338.306	865.281	750.371	587.019	0	TRUE	WT_C1	up	1.35484	1.14928	0.795079
Rv1517	Rv1517	Rv1517	biotype=protein_coding,description=Conserved hypothetical transmembrane protein,gene_id=Rv1517,logic_name=ena,	388.872	394.78	306.988	254.46	0.235497	FALSE	NA	mix	0.0217545	-0.341115	-0.611858
Rv1518	Rv1518	Rv1518	biotype=protein_coding,description=Conserved hypothetical protein,gene_id=Rv1518,logic_name=ena,	402.22	407.302	317.34	262.931	0.230089	FALSE	NA	mix	0.0181137	-0.341954	-0.613298
Rv1519	Rv1519	Rv1519	biotype=protein_coding,description=Conserved hypothetical protein,gene_id=Rv1519,logic_name=ena,	107.156	235.299	93.7707	111.866	0.120272	FALSE	NA	mix	1.13478	-0.192508	0.0620486
Rv1520	Rv1520	Rv1520	biotype=protein_coding,description=Probable sugar transferase,gene_id=Rv1520,logic_name=ena,	842.456	709.404	574.507	719.555	0.0950325	FALSE	NA	down	-0.247993	-0.552278	-0.227496
Rv1521	Rv1521	fadD25	Name=fadD25,biotype=protein_coding,description=Probable fatty-acid-AMP ligase FadD25 (fatty-acid-AMP synthetase) (fatty-acid-AMP synthase),gene_id=Rv1521,logic_name=ena,	2887.45	2523.31	2702.5	2924.35	0.374824	FALSE	NA	mix	-0.194476	-0.0955005	0.0183198
Rv1522c	Rv1522c	mmpL12	Name=mmpL12,biotype=protein_coding,description=Probable conserved transmembrane transport protein MmpL12,gene_id=Rv1522c,logic_name=ena,	1119.27	1081.64	1137.88	1177.24	0.415424	FALSE	NA	mix	-0.049339	0.0237895	0.0728457
Rv1523	Rv1523	Rv1523	biotype=protein_coding,description=Probable methyltransferase,gene_id=Rv1523,logic_name=ena,	703.661	784.579	972.386	734.778	0.219549	FALSE	NA	up	0.157038	0.466648	0.0624273
Rv1524	Rv1524	Rv1524	biotype=protein_coding,description=Probable glycosyltransferase,gene_id=Rv1524,logic_name=ena,	372.593	426.949	498.124	496.037	0.0467449	TRUE	WT_C6	up	0.196463	0.418903	0.412846
Rv1526c	Rv1526c	Rv1526c	biotype=protein_coding,description=Probable glycosyltransferase,gene_id=Rv1526c,logic_name=ena,	691.904	644.448	477.631	473.256	0.13946	FALSE	NA	down	-0.102508	-0.534675	-0.547952
Rv1527c	Rv1527c	pks5	Name=pks5,biotype=protein_coding,description=Probable polyketide synthase Pks5,gene_id=Rv1527c,logic_name=ena,	491.921	545.211	473.705	415.439	0.355124	FALSE	NA	mix	0.148389	-0.0544365	-0.243791
Rv1528c	Rv1528c	papA4	Name=papA4,biotype=protein_coding,description=Probable conserved polyketide synthase associated protein PapA4,gene_id=Rv1528c,logic_name=ena,	134.002	195.458	194.66	185.459	0.0933977	FALSE	NA	up	0.544598	0.538696	0.468841
Rv1529	Rv1529	fadD24	Name=fadD24,biotype=protein_coding,description=Probable fatty-acid-AMP ligase FadD24 (fatty-acid-AMP synthetase) (fatty-acid-AMP synthase),gene_id=Rv1529,logic_name=ena,	337.99	549.141	477.451	333.27	0.037854	TRUE	WT_C4	mix	0.700193	0.498371	-0.020293
Rv1530	Rv1530	adh	Name=adh,biotype=protein_coding,description=Probable alcohol dehydrogenase Adh,gene_id=Rv1530,logic_name=ena,	258.413	247.54	223.859	222.733	0.358407	FALSE	NA	down	-0.0620143	-0.20709	-0.21436
Rv1531	Rv1531	Rv1531	biotype=protein_coding,description=Conserved protein,gene_id=Rv1531,logic_name=ena,	878.251	770.127	1108.79	1439.61	0.0119265	TRUE	WT_C2	mix	-0.189537	0.336286	0.712972
Rv1532c	Rv1532c	Rv1532c	biotype=protein_coding,description=Conserved hypothetical protein,gene_id=Rv1532c,logic_name=ena,	273.536	148.17	169.271	257.139	0.0071916	TRUE	WT_C3	down	-0.884473	-0.692395	-0.0891816
Rv1533	Rv1533	Rv1533	biotype=protein_coding,description=Conserved protein,gene_id=Rv1533,logic_name=ena,	2759.67	1336.17	1305.85	2096.3	0	TRUE	WT_C3	down	-1.0464	-1.07951	-0.396651
Rv1534	Rv1534	Rv1534	biotype=protein_coding,description=Probable transcriptional regulator,gene_id=Rv1534,logic_name=ena,	1542.69	857.276	861.536	1472.31	0.00242713	TRUE	WT_C3	down	-0.847614	-0.840463	-0.0673617
Rv1535	Rv1535	Rv1535	biotype=protein_coding,description=Unknown protein,gene_id=Rv1535,logic_name=ena,	7144.58	3845.13	3217.74	4141.35	0.0054634	TRUE	WT_C3	down	-0.893818	-1.1508	-0.786747
Rv1537	Rv1537	dinX	Name=dinX,biotype=protein_coding,description=Probable DNA polymerase IV DinX (pol IV 1) (DNA nucleotidyltransferase (DNA-directed)),gene_id=Rv1537,logic_name=ena,	230.695	168.17	137.618	147.3	0.00466187	TRUE	WT_C5	down	-0.456067	-0.745315	-0.647232
Rv1538c	Rv1538c	ansA	Name=ansA,biotype=protein_coding,description=Probable L-aparaginase AnsA,gene_id=Rv1538c,logic_name=ena,	443.414	553.387	636.186	561.867	0.0349703	TRUE	WT_C1	up	0.319634	0.520793	0.341574
Rv1539	Rv1539	lspA	Name=lspA,biotype=protein_coding,description=Probable lipoprotein signal peptidase LspA,gene_id=Rv1539,logic_name=ena,	2101.22	1600.12	1876.25	1689.23	0.0527357	FALSE	NA	down	-0.393041	-0.16337	-0.314859
Rv1540	Rv1540	Rv1540	biotype=protein_coding,description=Conserved hypothetical protein member of yabO/yceC/yfiI family,gene_id=Rv1540,logic_name=ena,	2013.22	1525.4	1865.85	1497.66	0.0340332	TRUE	WT_C5	down	-0.400316	-0.109673	-0.426793
Rv1541c	Rv1541c	lprI	Name=lprI,biotype=protein_coding,description=Possible lipoprotein LprI,gene_id=Rv1541c,logic_name=ena,	204.231	506.901	431.794	177.187	0.00129032	TRUE	WT_C4	mix	1.3115	1.08014	-0.204926
Rv1542c	Rv1542c	glbN	Name=glbN,biotype=protein_coding,description=Hemoglobin GlbN,gene_id=Rv1542c,logic_name=ena,	71.1309	77.345	76.1392	122.435	0.21853	FALSE	NA	up	0.120833	0.0981638	0.78347
Rv1543	Rv1543	Rv1543	biotype=protein_coding,description=Possible fatty acyl-CoA reductase,gene_id=Rv1543,logic_name=ena,	3476.61	2516.8	3006.19	3330.77	0.185902	FALSE	NA	down	-0.466093	-0.209745	-0.0618272
Rv1544	Rv1544	Rv1544	biotype=protein_coding,description=Possible ketoacyl reductase,gene_id=Rv1544,logic_name=ena,	5395.01	3095.27	3457.08	3585.87	0.0102137	TRUE	WT_C3	down	-0.801558	-0.642072	-0.589301
Rv1545	Rv1545	Rv1545	biotype=protein_coding,description=Hypothetical protein,gene_id=Rv1545,logic_name=ena,	2746.59	1870.09	1663.4	1633.58	0.000895399	TRUE	WT_C5	down	-0.554537	-0.72351	-0.749606
Rv1546	Rv1546	Rv1546	biotype=protein_coding,description=Conserved protein,gene_id=Rv1546,logic_name=ena,	1797.39	1471.72	1316.08	1313.49	0.0112119	TRUE	WT_C5	down	-0.288403	-0.449654	-0.452499
Rv1547	Rv1547	dnaE1	Name=dnaE1,biotype=protein_coding,description=Probable DNA polymerase III (alpha chain) DnaE1 (DNA nucleotidyltransferase),gene_id=Rv1547,logic_name=ena,	4148.81	6020.23	4151.11	2091	0.00447142	TRUE	WT_C4	mix	0.537121	0.000797679	-0.988503
Rv1549	Rv1549	fadD11.1	Name=fadD11.1,biotype=protein_coding,description=Possible fatty-acid-CoA ligase FadD11.1 (fatty-acid-CoA synthetase) (fatty-acid-CoA synthase),gene_id=Rv1549,logic_name=ena,	701.436	486.639	183.309	837.026	0.036727	TRUE	WT_C3	mix	-0.527459	-1.93603	0.25496
Rv1550	Rv1550	fadD11	Name=fadD11,biotype=protein_coding,description=Probable fatty-acid-CoA ligase FadD11 (fatty-acid-CoA synthetase) (fatty-acid-CoA synthase),gene_id=Rv1550,logic_name=ena,	637.619	389.834	169.164	735.573	0.0160876	TRUE	WT_C3	mix	-0.709834	-1.91427	0.206175
Rv1551	Rv1551	plsB1	Name=plsB1,biotype=protein_coding,description=Possible acyltransferase PlsB1,gene_id=Rv1551,logic_name=ena,	241.764	126.604	90.9668	163.81	7.61433e-05	TRUE	WT_C3	down	-0.933271	-1.41019	-0.56158
Rv1552	Rv1552	frdA	Name=frdA,biotype=protein_coding,description=Probable fumarate reductase [flavoprotein subunit] FrdA (fumarate dehydrogenase) (fumaric hydrogenase),gene_id=Rv1552,logic_name=ena,	234.876	36.7584	25.2024	131.104	2.23888e-05	TRUE	WT_C3	down	-2.67575	-3.22027	-0.84119
Rv1553	Rv1553	frdB	Name=frdB,biotype=protein_coding,description=Probable fumarate reductase [iron-sulfur subunit] FrdB (fumarate dehydrogenase) (fumaric hydrogenase),gene_id=Rv1553,logic_name=ena,	131.52	35.5778	34.5373	121.326	0.0106405	TRUE	WT_C3	down	-1.88623	-1.92905	-0.116396
Rv1554	Rv1554	frdC	Name=frdC,biotype=protein_coding,description=Probable fumarate reductase [membrane anchor subunit] FrdC (fumarate dehydrogenase) (fumaric hydrogenase),gene_id=Rv1554,logic_name=ena,	84.5155	43.3216	36.0837	98.2644	0.0428375	TRUE	WT_C2	mix	-0.964128	-1.22787	0.217452
Rv1555	Rv1555	frdD	Name=frdD,biotype=protein_coding,description=Probable fumarate reductase [membrane anchor subunit] FrdD (fumarate dehydrogenase) (fumaric hydrogenase),gene_id=Rv1555,logic_name=ena,	195.286	73.2512	79.934	337.489	0.00515972	TRUE	WT_C2	mix	-1.41467	-1.28871	0.789251
Rv1556	Rv1556	Rv1556	biotype=protein_coding,description=Possible regulatory protein,gene_id=Rv1556,logic_name=ena,	318.096	341.242	364.176	469.276	0.134255	FALSE	NA	up	0.101333	0.195176	0.560975
Rv1557	Rv1557	mmpL6	Name=mmpL6,biotype=protein_coding,description=Probable conserved transmembrane transport protein MmpL6,gene_id=Rv1557,logic_name=ena,	922.376	930.597	912.83	1400	0.28117	FALSE	NA	mix	0.0128017	-0.0150094	0.601996
Rv1558	Rv1558	Rv1558	biotype=protein_coding,description=Conserved protein,gene_id=Rv1558,logic_name=ena,	2780.48	2743.4	2683.86	2565.83	0.407027	FALSE	NA	down	-0.0193678	-0.0510236	-0.115906
Rv1559	Rv1559	ilvA	Name=ilvA,biotype=protein_coding,description=Probable threonine dehydratase IlvA,gene_id=Rv1559,logic_name=ena,	5890.89	4963.3	4453.28	6081.27	0.221832	FALSE	NA	mix	-0.247186	-0.403617	0.0458858
Rv1560	Rv1560	vapB11	Name=vapB11,biotype=protein_coding,description=Possible antitoxin VapB11,gene_id=Rv1560,logic_name=ena,	1305.04	1337	1173.4	874.368	0.140634	FALSE	NA	mix	0.0349062	-0.153397	-0.577784
Rv1561	Rv1561	vapC11	Name=vapC11,biotype=protein_coding,description=Possible toxin VapC11,gene_id=Rv1561,logic_name=ena,	1337.91	1301.09	993.001	710.546	0.017558	TRUE	WT_C5	down	-0.0402603	-0.430118	-0.912987
Rv1562c	Rv1562c	treZ	Name=treZ,biotype=protein_coding,description=Maltooligosyltrehalose trehalohydrolase TreZ,gene_id=Rv1562c,logic_name=ena,	491.087	395.436	377.417	412.098	0.0962419	FALSE	NA	down	-0.312534	-0.379818	-0.25299
Rv1563c	Rv1563c	treY	Name=treY,biotype=protein_coding,description=Maltooligosyltrehalose synthase TreY,gene_id=Rv1563c,logic_name=ena,	569.273	452.666	339.806	332.882	0.00157468	TRUE	WT_C5	down	-0.330672	-0.744409	-0.774109
Rv1565c	Rv1565c	Rv1565c	biotype=protein_coding,description=Conserved hypothetical membrane protein,gene_id=Rv1565c,logic_name=ena,	2037.73	1778.28	2302.29	1539.62	0.232064	FALSE	NA	mix	-0.196479	0.176109	-0.40439
Rv1566c	Rv1566c	Rv1566c	biotype=protein_coding,description=Possible Inv protein,gene_id=Rv1566c,logic_name=ena,	2301.66	1440.09	3744.11	1663.7	0.039437	TRUE	WT_C1	mix	-0.676518	0.701948	-0.468281
Rv1567c	Rv1567c	Rv1567c	biotype=protein_coding,description=Probable hypothetical membrane protein,gene_id=Rv1567c,logic_name=ena,	864.826	1065.85	1067.22	1317.92	0.00949162	TRUE	WT_C6	up	0.301516	0.303374	0.607776
Rv1568	Rv1568	bioA	Name=bioA,biotype=protein_coding,description=Adenosylmethionine-8-amino-7-oxononanoate aminotransferase BioA,gene_id=Rv1568,logic_name=ena,	588.103	925.979	825.318	529.99	0.0194861	TRUE	WT_C4	mix	0.654911	0.488881	-0.150104
Rv1569	Rv1569	bioF1	Name=bioF1,biotype=protein_coding,description=Probable 8-amino-7-oxononanoate synthase BioF1 (AONS) (8-amino-7-ketopelargonate synthase) (7-keto-8-amino-pelargonic acid synthetase) (7-KAP synthetase) (L-alanine--pimelyl CoA ligase),gene_id=Rv1569,logic_name=ena,	470.19	687.512	751.444	580.178	0.00405042	TRUE	WT_C1	up	0.548141	0.676423	0.303253
Rv1570	Rv1570	bioD	Name=bioD,biotype=protein_coding,description=Dethiobiotin synthetase BioD,gene_id=Rv1570,logic_name=ena,	588.972	430.563	495.632	479.789	0.0835492	FALSE	NA	down	-0.451976	-0.248931	-0.2958
Rv1571	Rv1571	Rv1571	biotype=protein_coding,description=Conserved protein,gene_id=Rv1571,logic_name=ena,	352.301	273.388	261.759	209.133	0.0109807	TRUE	WT_C5	down	-0.365859	-0.428568	-0.752385
Rv1572c	Rv1572c	Rv1572c	biotype=protein_coding,description=Conserved hypothetical protein,gene_id=Rv1572c,logic_name=ena,	184.811	192.964	209.066	212.293	0.383516	FALSE	NA	up	0.0622805	0.177911	0.200009
Rv1573	Rv1573	Rv1573	biotype=protein_coding,description=Probable PhiRv1 phage protein,gene_id=Rv1573,logic_name=ena,	489.693	414.42	213.662	142.799	0.00799245	TRUE	WT_C5	down	-0.240786	-1.19655	-1.7779
Rv1574	Rv1574	Rv1574	biotype=protein_coding,description=Probable PhiRv1 phage related protein,gene_id=Rv1574,logic_name=ena,	379	250.351	171.189	175.997	0.0116831	TRUE	WT_C5	down	-0.598245	-1.14661	-1.10665
Rv1575	Rv1575	Rv1575	biotype=protein_coding,description=Probable PhiRv1 phage protein,gene_id=Rv1575,logic_name=ena,	307.405	203.282	90.0424	95.8535	0.0112658	TRUE	WT_C5	down	-0.596659	-1.77146	-1.68124
Rv1576c	Rv1576c	Rv1576c	biotype=protein_coding,description=Probable PhiRv1 phage protein,gene_id=Rv1576c,logic_name=ena,	912.97	635.402	804.703	820.655	0.0873192	FALSE	NA	down	-0.522897	-0.18211	-0.153791
Rv1577c	Rv1577c	Rv1577c	biotype=protein_coding,description=Probable PhiRv1 phage protein,gene_id=Rv1577c,logic_name=ena,	2013.37	975.54	979.421	1040.53	2.68101e-05	TRUE	WT_C3	down	-1.04534	-1.03961	-0.952289
Rv1578c	Rv1578c	Rv1578c	biotype=protein_coding,description=Probable PhiRv1 phage protein,gene_id=Rv1578c,logic_name=ena,	255.587	185.322	210.566	238.236	0.173371	FALSE	NA	down	-0.463777	-0.27954	-0.101421
Rv1579c	Rv1579c	Rv1579c	biotype=protein_coding,description=Probable PhiRv1 phage protein,gene_id=Rv1579c,logic_name=ena,	266.951	210.049	196.162	198.391	0.0526733	FALSE	NA	down	-0.345852	-0.444527	-0.428229
Rv1580c	Rv1580c	Rv1580c	biotype=protein_coding,description=Probable PhiRv1 phage protein,gene_id=Rv1580c,logic_name=ena,	311.094	247.615	251.144	258.429	0.139436	FALSE	NA	down	-0.329249	-0.308836	-0.267581
Rv1581c	Rv1581c	Rv1581c	biotype=protein_coding,description=Probable PhiRv1 phage protein,gene_id=Rv1581c,logic_name=ena,	109.987	94.9804	85.1121	79.441	0.111058	FALSE	NA	down	-0.21163	-0.369895	-0.469376
Rv1583c	Rv1583c	Rv1583c	biotype=protein_coding,description=Probable PhiRv1 phage protein,gene_id=Rv1583c,logic_name=ena,	325.29	175.538	163.62	154.934	0.000134333	TRUE	WT_C3	down	-0.889947	-0.991375	-1.07007
Rv1584c	Rv1584c	Rv1584c	biotype=protein_coding,description=Possible PhiRv1 phage protein,gene_id=Rv1584c,logic_name=ena,	926.3	578.749	331.724	367.51	0.00794662	TRUE	WT_C5	down	-0.678543	-1.4815	-1.33369
Rv1585c	Rv1585c	Rv1585c	biotype=protein_coding,description=Possible phage PhiRv1 protein,gene_id=Rv1585c,logic_name=ena,	621.666	467.89	331.547	333.961	0.00213807	TRUE	WT_C5	down	-0.40997	-0.906927	-0.896462
Rv1586c	Rv1586c	Rv1586c	biotype=protein_coding,description=Probable PhiRv1 integrase,gene_id=Rv1586c,logic_name=ena,	1220.49	1057.28	926.826	1046.61	0.247983	FALSE	NA	down	-0.207102	-0.397087	-0.22174
Rv1587c	Rv1587c	Rv1587c	biotype=protein_coding,description=Partial REP13E12 repeat protein,gene_id=Rv1587c,logic_name=ena,	1220.49	1057.28	926.826	1046.61	0.247746	FALSE	NA	down	-0.207102	-0.397087	-0.22174
[truncated: 2,253 more rows]

## Sheet: DE_genes_WT_vsT0
				Expression level of genes in WT over time				Genes differentially expressed in WT respect to T0			Trend of genes in WT respect to T0
[truncated: 2,088 more rows]

[truncated: 6 more sheets: Functional_anno_Cluster1_WTvsT0, Functional_anno_Cluster2_WTvsT0, Functional_anno_Cluster3_WTvsT0, Functional_anno_Cluster4_WTvsT0, Functional_anno_Cluster5_WTvsT0, Functional_anno_Cluster6_WTvsT0]
