# Supplementary material for: Role of the Extracytoplasmic Function Sigma Factor SigE in the Stringent Response of Mycobacterium tuberculosis
Source: Microbiol Spectr. 2023 Mar 22;11(2):e02944-22. doi: 10.1128/spectrum.02944-22 (PMC10100808; doi:10.1128/spectrum.02944-22)
Supplement: Supplemental file 6 — Data S6. Download spectrum.02944-22-s0007.xlsx, XLSX file, 1.1 MB [file spectrum.02944-22-s0007.xlsx]

## Sheet: all_genes_MU
Supplementary Data S6: Information about measured genes in sigE-mutant strain. The spreadsheet contains the average expression level over time of all M.tuberculosis, the list of differentially expressed genes at time 6-12-24 hours compared to 0 hours, the assignment of differentially expressed genes into gene clusters and the significantly enriched functional terms associated to each gene cluster.
				Expression level of genes in MU over time				Genes differentially expressed in MU respect to T0			Trend of genes in MU respect to T0
	gene_id	gene_symbol	gene_annotation	MU_T0	MU_T6	MU_T12	MU_T24	FDR_BH_pvalue	DE? (FDR_BH<0.5)	DE_MU_vs_T0_cluster	MU_T0_trend	LFC_T6_T0	LFC_T12_T0	LFC_T24_T0
Rv1847	Rv1847	Rv1847	biotype=protein_coding,description=Conserved protein,gene_id=Rv1847,logic_name=ena,	1231.05	1351.57	1283.63	1205.13	0.432405	FALSE	NA	mix	0.134737	0.0603306	-0.030709
Rv2839c	Rv2839c	infB	Name=infB,biotype=protein_coding,description=Probable translation initiation factor if-2 InfB,gene_id=Rv2839c,logic_name=ena,	17089.2	13637.2	14691.3	18029.1	0.235401	FALSE	NA	mix	-0.32554	-0.21812	0.0772461
Rv3743c	Rv3743c	ctpJ	Name=ctpJ,biotype=protein_coding,description=Probable cation transporter P-type ATPase CtpJ,gene_id=Rv3743c,logic_name=ena,	23.8582	37.4732	36.6809	43.3239	0.0294276	TRUE	MU_C1	up	0.651376	0.620546	0.86068
Rv0108c	Rv0108c	Rv0108c	biotype=protein_coding,description=Hypothetical protein,gene_id=Rv0108c,logic_name=ena,	23531.2	10967.2	12815.1	19645.9	0.000848424	TRUE	MU_C6	down	-1.10137	-0.876731	-0.260343
Rv0218	Rv0218	Rv0218	biotype=protein_coding,description=Probable conserved transmembrane protein,gene_id=Rv0218,logic_name=ena,	554.432	389.058	367.848	433.091	0.0034154	TRUE	MU_C3	down	-0.511024	-0.591902	-0.356339
Rv0327c	Rv0327c	cyp135A1	Name=cyp135A1,biotype=protein_coding,description=Possible cytochrome P450 135A1 Cyp135A1,gene_id=Rv0327c,logic_name=ena,	111.101	154.742	142.293	84.9091	0.1464	FALSE	NA	mix	0.477996	0.356993	-0.387883
Rv0435c	Rv0435c	Rv0435c	biotype=protein_coding,description=Putative conserved ATPase,gene_id=Rv0435c,logic_name=ena,	833.805	908.873	873.63	847.51	0.430965	FALSE	NA	up	0.124369	0.0673129	0.02352
Rv0564c	Rv0564c	gpdA1	Name=gpdA1,biotype=protein_coding,description=Probable glycerol-3-phosphate dehydrogenase [NAD(P)+] GpdA1 (NAD(P)H-dependent glycerol-3-phosphate dehydrogenase) (NAD(P)H-dependent dihydroxyacetone-phosphate reductase),gene_id=Rv0564c,logic_name=ena,	804.436	803.612	1045.32	1144.05	0.105482	FALSE	NA	mix	-0.00147849	0.377896	0.508103
Rv0686	Rv0686	Rv0686	biotype=protein_coding,description=Probable membrane protein,gene_id=Rv0686,logic_name=ena,	2046.24	4094.94	3216.71	1604.45	0.000356116	TRUE	MU_C4	mix	1.00087	0.652609	-0.350899
Rv0823c	Rv0823c	Rv0823c	biotype=protein_coding,description=Possible transcriptional regulatory protein,gene_id=Rv0823c,logic_name=ena,	6501.5	5206.45	3378.44	2966.07	0.00621929	TRUE	MU_C5	down	-0.320475	-0.944418	-1.13222
Rv1057	Rv1057	Rv1057	biotype=protein_coding,description=Conserved hypothetical protein,gene_id=Rv1057,logic_name=ena,	699.247	1180.04	842.966	1849.96	0.00340789	TRUE	MU_C2	up	0.754955	0.269672	1.40362
Rv1179c	Rv1179c	Rv1179c	biotype=protein_coding,description=Unknown protein,gene_id=Rv1179c,logic_name=ena,	1631.27	1387.85	1222.82	1290.17	0.0210374	TRUE	MU_C3	down	-0.233144	-0.415781	-0.338432
Rv1288	Rv1288	Rv1288	biotype=protein_coding,description=Conserved protein,gene_id=Rv1288,logic_name=ena,	371.526	363.721	425.173	548.317	0.104564	FALSE	NA	mix	-0.0306318	0.194586	0.561547
Rv1396c	Rv1396c	PE_PGRS25	Name=PE_PGRS25,biotype=protein_coding,description=PE-PGRS family protein PE_PGRS25,gene_id=Rv1396c,logic_name=ena,	3562.56	2032.78	1772.37	2084.87	0.000694212	TRUE	MU_C3	down	-0.80946	-1.00724	-0.772955
Rv1511	Rv1511	gmdA	Name=gmdA,biotype=protein_coding,description=GDP-D-mannose dehydratase GmdA (GDP-mannose 4%2C6 dehydratase) (GMD),gene_id=Rv1511,logic_name=ena,	1945.63	2154.31	2195.72	2317.75	0.158945	FALSE	NA	up	0.146987	0.174457	0.252487
Rv1739c	Rv1739c	Rv1739c	biotype=protein_coding,description=Probable sulphate-transport transmembrane protein ABC transporter,gene_id=Rv1739c,logic_name=ena,	408.323	285.779	318.74	377.483	0.0301209	TRUE	MU_C6	down	-0.514808	-0.357327	-0.113296
Rv1984c	Rv1984c	cfp21	Name=cfp21,biotype=protein_coding,description=Probable cutinase precursor CFP21,gene_id=Rv1984c,logic_name=ena,	1434.9	1797.43	2023.58	1907.02	0.00112355	TRUE	MU_C1	up	0.324978	0.495959	0.410364
Rv2100	Rv2100	Rv2100	biotype=protein_coding,description=Conserved hypothetical protein,gene_id=Rv2100,logic_name=ena,	64.9572	95.0248	81.448	80.3787	0.125459	FALSE	NA	up	0.548816	0.32639	0.307325
Rv2221c	Rv2221c	glnE	Name=glnE,biotype=protein_coding,description=Glutamate-ammonia-ligase adenylyltransferase GlnE (glutamine-synthetase adenylyltransferase),gene_id=Rv2221c,logic_name=ena,	3268.56	2699.56	2552.43	5173.37	0.123961	FALSE	NA	mix	-0.275933	-0.356784	0.662448
Rv2343c	Rv2343c	dnaG	Name=dnaG,biotype=protein_coding,description=Probable DNA primase DnaG,gene_id=Rv2343c,logic_name=ena,	1415.33	1111.87	1179.12	1288.58	0.063985	FALSE	NA	down	-0.348157	-0.263434	-0.135357
Rv2451	Rv2451	Rv2451	biotype=protein_coding,description=Hypothetical proline and serine rich protein,gene_id=Rv2451,logic_name=ena,	72.7295	78.8868	59.5147	129.007	0.233834	FALSE	NA	mix	0.117243	-0.289294	0.826839
Rv2564	Rv2564	glnQ	Name=glnQ,biotype=protein_coding,description=Probable glutamine-transport ATP-binding protein ABC transporter GlnQ,gene_id=Rv2564,logic_name=ena,	1342.9	1634.2	1350.72	774.866	0.035215	TRUE	MU_C5	mix	0.283232	0.00838238	-0.793332
Rv2698	Rv2698	Rv2698	biotype=protein_coding,description=Probable conserved alanine rich transmembrane protein,gene_id=Rv2698,logic_name=ena,	582.936	635.884	630.075	645.804	0.346571	FALSE	NA	up	0.125427	0.112187	0.147758
Rv2940c	Rv2940c	mas	Name=mas,biotype=protein_coding,description=Probable multifunctional mycocerosic acid synthase membrane-associated Mas,gene_id=Rv2940c,logic_name=ena,	5176.39	10767.5	7436.57	3419.35	0.000811641	TRUE	MU_C4	mix	1.05667	0.52269	-0.598224
Rv3170	Rv3170	aofH	Name=aofH,biotype=protein_coding,description=Probable flavin-containing monoamine oxidase AofH (amine oxidase) (MAO),gene_id=Rv3170,logic_name=ena,	637.048	471.12	455.771	440.544	0.00284787	TRUE	MU_C3	down	-0.435309	-0.483093	-0.532115
Rv3387	Rv3387	Rv3387	biotype=protein_coding,description=Possible transposase,gene_id=Rv3387,logic_name=ena,	126.208	139.533	245.805	235.13	0.000456974	TRUE	MU_C1	up	0.144803	0.961706	0.897652
Rv3508	Rv3508	PE_PGRS54	Name=PE_PGRS54,biotype=protein_coding,description=PE-PGRS family protein PE_PGRS54,gene_id=Rv3508,logic_name=ena,	584.136	305.266	363.181	486.879	2.83229e-05	TRUE	MU_C6	down	-0.936239	-0.685618	-0.262742
Rv3623	Rv3623	lpqG	Name=lpqG,biotype=protein_coding,description=Probable conserved lipoprotein LpqG,gene_id=Rv3623,logic_name=ena,	1384.15	1463.61	1424.8	777.032	0.124047	FALSE	NA	mix	0.0805277	0.0417495	-0.832959
Rv3852	Rv3852	hns	Name=hns,biotype=protein_coding,description=Possible histone-like protein Hns,gene_id=Rv3852,logic_name=ena,	4821.06	5309.6	6547.44	9025.94	0.00193928	TRUE	MU_C2	up	0.139252	0.441579	0.904726
Rv0014c	Rv0014c	pknB	Name=pknB,biotype=protein_coding,description=Transmembrane serine/threonine-protein kinase B PknB (protein kinase B) (STPK B),gene_id=Rv0014c,logic_name=ena,	2652.67	2289.29	1953.52	2394.16	0.0463993	TRUE	MU_C3	down	-0.212547	-0.44137	-0.147928
Rv0029	Rv0029	Rv0029	biotype=protein_coding,description=Conserved hypothetical protein,gene_id=Rv0029,logic_name=ena,	1780.05	1961.87	2008.95	2418.35	0.234619	FALSE	NA	up	0.140313	0.174524	0.442111
Rv0045c	Rv0045c	Rv0045c	biotype=protein_coding,description=Possible hydrolase,gene_id=Rv0045c,logic_name=ena,	2160.76	1787.42	2512.99	1767.28	0.293457	FALSE	NA	mix	-0.273657	0.217864	-0.290011
Rv0073	Rv0073	Rv0073	biotype=protein_coding,description=Probable glutamine-transport ATP-binding protein ABC transporter,gene_id=Rv0073,logic_name=ena,	2485.13	3073.72	2748.65	1966.9	0.109017	FALSE	NA	mix	0.306665	0.145403	-0.337395
Rv0089	Rv0089	Rv0089	biotype=protein_coding,description=Possible methyltransferase/methylase,gene_id=Rv0089,logic_name=ena,	1223.99	961.103	1702.3	1786.64	0.00304602	TRUE	MU_C2	mix	-0.348824	0.475902	0.545659
Rv0101	Rv0101	nrp	Name=nrp,biotype=protein_coding,description=Probable peptide synthetase Nrp (peptide synthase),gene_id=Rv0101,logic_name=ena,	452.372	360.165	291.533	296.622	0.00149866	TRUE	MU_C3	down	-0.328851	-0.633852	-0.608884
Rv0120c	Rv0120c	fusA2	Name=fusA2,biotype=protein_coding,description=Probable elongation factor G FusA2 (EF-G),gene_id=Rv0120c,logic_name=ena,	848.659	660.329	541.693	850.87	0.124516	FALSE	NA	mix	-0.362001	-0.647711	0.00375343
Rv0136	Rv0136	cyp138	Name=cyp138,biotype=protein_coding,description=Probable cytochrome P450 138 Cyp138,gene_id=Rv0136,logic_name=ena,	463.337	349.586	374.054	479.133	0.109848	FALSE	NA	mix	-0.406414	-0.308814	0.048363
Rv0152c	Rv0152c	PE2	Name=PE2,biotype=protein_coding,description=PE family protein PE2,gene_id=Rv0152c,logic_name=ena,	444.402	336.694	314.258	369.261	0.0441013	TRUE	MU_C3	down	-0.400425	-0.499916	-0.267222
Rv0166	Rv0166	fadD5	Name=fadD5,biotype=protein_coding,description=Probable fatty-acid-CoA ligase FadD5 (fatty-acid-CoA synthetase) (fatty-acid-CoA synthase),gene_id=Rv0166,logic_name=ena,	8969.56	1959.68	1947.14	1956.5	0	TRUE	MU_C3	down	-2.19442	-2.20368	-2.19676
Rv0181c	Rv0181c	Rv0181c	biotype=protein_coding,description=Conserved hypothetical protein,gene_id=Rv0181c,logic_name=ena,	638.987	705.449	622.237	679.465	0.428354	FALSE	NA	mix	0.142756	-0.0383207	0.0886142
Rv0194	Rv0194	Rv0194	biotype=protein_coding,description=Probable transmembrane multidrug efflux pump,gene_id=Rv0194,logic_name=ena,	123.43	117.626	147.535	173.625	0.127938	FALSE	NA	mix	-0.0694869	0.257363	0.492284
Rv0206c	Rv0206c	mmpL3	Name=mmpL3,biotype=protein_coding,description=Possible conserved transmembrane transport protein MmpL3,gene_id=Rv0206c,logic_name=ena,	6288.69	5220.81	5037.28	4813.82	0.0375435	TRUE	MU_C3	down	-0.268486	-0.320114	-0.385576
Rv0232	Rv0232	Rv0232	biotype=protein_coding,description=Probable transcriptional regulatory protein (probably TetR/AcrR-family),gene_id=Rv0232,logic_name=ena,	7568.84	1662.99	2482.48	2803.64	0	TRUE	MU_C3	down	-2.18629	-1.60829	-1.43277
Rv0244c	Rv0244c	fadE5	Name=fadE5,biotype=protein_coding,description=Probable acyl-CoA dehydrogenase FadE5,gene_id=Rv0244c,logic_name=ena,	3013.08	2657.08	1721.8	3258.54	0.149687	FALSE	NA	mix	-0.181399	-0.807326	0.112988
Rv0259c	Rv0259c	Rv0259c	biotype=protein_coding,description=Conserved hypothetical protein,gene_id=Rv0259c,logic_name=ena,	164.931	207.312	260.325	301.456	0.000481158	TRUE	MU_C2	up	0.329942	0.658455	0.870087
Rv0271c	Rv0271c	fadE6	Name=fadE6,biotype=protein_coding,description=Probable acyl-CoA dehydrogenase FadE6,gene_id=Rv0271c,logic_name=ena,	1152.23	754.325	802.62	1638.38	0.014693	TRUE	MU_C6	mix	-0.611174	-0.521643	0.507835
Rv0283	Rv0283	eccB3	Name=eccB3,biotype=protein_coding,description=ESX conserved component EccB3. ESX-3 type VII secretion system protein. Possible membrane protein.,gene_id=Rv0283,logic_name=ena,	4311.04	5587.92	3600.56	2555.88	0.0169742	TRUE	MU_C5	mix	0.374275	-0.259817	-0.75422
Rv0296c	Rv0296c	Rv0296c	biotype=protein_coding,description=Probable sulfatase,gene_id=Rv0296c,logic_name=ena,	970.183	1463.79	1358.58	967.7	0.0365691	TRUE	MU_C4	mix	0.593384	0.485768	-0.00369812
Rv0307c	Rv0307c	Rv0307c	biotype=protein_coding,description=Unknown protein,gene_id=Rv0307c,logic_name=ena,	316.601	325.404	388.536	513.452	0.0312087	TRUE	MU_C2	up	0.0395658	0.295381	0.697564
Rv0341	Rv0341	iniB	Name=iniB,biotype=protein_coding,description=Isoniazid inductible gene protein IniB,gene_id=Rv0341,logic_name=ena,	423.487	425.914	315.176	862.234	0.324731	FALSE	NA	mix	0.00824441	-0.426159	1.02576
Rv0355c	Rv0355c	PPE8	Name=PPE8,biotype=protein_coding,description=PPE family protein PPE8,gene_id=Rv0355c,logic_name=ena,	481.91	393.031	358.292	397.55	0.0272498	TRUE	MU_C3	down	-0.29412	-0.42763	-0.277629
Rv0383c	Rv0383c	Rv0383c	biotype=protein_coding,description=Possible conserved secreted protein,gene_id=Rv0383c,logic_name=ena,	4790.02	5069.68	6463.54	5461.81	0.122336	FALSE	NA	up	0.081863	0.432291	0.189346
Rv0395	Rv0395	Rv0395	biotype=protein_coding,description=Hypothetical protein,gene_id=Rv0395,logic_name=ena,	37.0152	36.2368	26.2742	30.2143	0.276591	FALSE	NA	down	-0.0306633	-0.49447	-0.292887
Rv0407	Rv0407	fgd1	Name=fgd1,biotype=protein_coding,description=F420-dependent glucose-6-phosphate dehydrogenase Fgd1,gene_id=Rv0407,logic_name=ena,	1178.88	1434.47	1242.77	1502.04	0.140388	FALSE	NA	up	0.283092	0.0761408	0.349501
Rv0422c	Rv0422c	thiD	Name=thiD,biotype=protein_coding,description=Probable phosphomethylpyrimidine kinase ThiD (HMP-phosphate kinase) (HMP-P kinase),gene_id=Rv0422c,logic_name=ena,	1921.6	1718.16	1758.18	1927.89	0.374807	FALSE	NA	mix	-0.161441	-0.128225	0.00471187
Rv0450c	Rv0450c	mmpL4	Name=mmpL4,biotype=protein_coding,description=Probable conserved transmembrane transport protein MmpL4,gene_id=Rv0450c,logic_name=ena,	1859.52	2282.49	1794.24	1593.16	0.231734	FALSE	NA	mix	0.295675	-0.0515615	-0.223038
Rv0466	Rv0466	Rv0466	biotype=protein_coding,description=Conserved protein,gene_id=Rv0466,logic_name=ena,	3303.74	4765.88	3199.53	2839.02	0.0986047	FALSE	NA	mix	0.528642	-0.0462426	-0.218706
Rv0484c	Rv0484c	Rv0484c	biotype=protein_coding,description=Probable short-chain type oxidoreductase,gene_id=Rv0484c,logic_name=ena,	870.119	918.693	883.794	839.887	0.449677	FALSE	NA	mix	0.0783706	0.022498	-0.0510174
Rv0499	Rv0499	Rv0499	biotype=protein_coding,description=Conserved hypothetical protein,gene_id=Rv0499,logic_name=ena,	964.562	1202.83	973.384	775.666	0.312518	FALSE	NA	mix	0.318482	0.0131353	-0.314439
Rv0514	Rv0514	Rv0514	biotype=protein_coding,description=Possible transmembrane protein,gene_id=Rv0514,logic_name=ena,	924.737	796.711	521.818	753.179	0.0637315	FALSE	NA	down	-0.214986	-0.825496	-0.296051
Rv0531	Rv0531	Rv0531	biotype=protein_coding,description=Possible conserved membrane protein,gene_id=Rv0531,logic_name=ena,	980.297	1316.55	1485	1182.72	0.00183743	TRUE	MU_C1	up	0.425471	0.599176	0.270813
Rv0577	Rv0577	TB27.3	Name=TB27.3,biotype=protein_coding,description=Conserved protein TB27.3,gene_id=Rv0577,logic_name=ena,	1556.96	1007.98	1074.35	1255.98	0.000365095	TRUE	MU_C6	down	-0.627265	-0.53526	-0.309912
Rv0590	Rv0590	mce2B	Name=mce2B,biotype=protein_coding,description=Mce-family protein Mce2B,gene_id=Rv0590,logic_name=ena,	1211.7	2014.79	1138.41	708.018	0.00269365	TRUE	MU_C5	mix	0.733594	-0.090015	-0.775179
Rv0629c	Rv0629c	recD	Name=recD,biotype=protein_coding,description=Probable exonuclease V (alpha chain) RecD (exodeoxyribonuclease V alpha chain) (exodeoxyribonuclease V polypeptide),gene_id=Rv0629c,logic_name=ena,	225.449	135.87	205.39	589.398	0.00318971	TRUE	MU_C2	mix	-0.730573	-0.134436	1.38644
Rv0643c	Rv0643c	mmaA3	Name=mmaA3,biotype=protein_coding,description=Methoxy mycolic acid synthase 3 MmaA3 (methyl mycolic acid synthase 3) (MMA3) (hydroxy mycolic acid synthase),gene_id=Rv0643c,logic_name=ena,	3871.35	4615.72	3615.39	1902.27	0.0129572	TRUE	MU_C5	mix	0.25372	-0.0986839	-1.02512
Rv0670	Rv0670	end	Name=end,biotype=protein_coding,description=Probable endonuclease IV End (endodeoxyribonuclease IV) (apurinase),gene_id=Rv0670,logic_name=ena,	1761.06	2060.54	2233.75	2500.08	0.0213099	TRUE	MU_C2	up	0.226584	0.343027	0.505534
Rv0704	Rv0704	rplB	Name=rplB,biotype=protein_coding,description=50S ribosomal protein L2 RplB,gene_id=Rv0704,logic_name=ena,	17431.6	20755.8	12492.8	3938.34	0.00506148	TRUE	MU_C5	mix	0.251809	-0.480605	-2.14605
Rv0726c	Rv0726c	Rv0726c	biotype=protein_coding,description=Possible S-adenosylmethionine-dependent methyltransferase,gene_id=Rv0726c,logic_name=ena,	973.107	1229.26	1475.03	1723.03	0.000358017	TRUE	MU_C2	up	0.337118	0.60007	0.82428
Rv0745	Rv0745	Rv0745	biotype=protein_coding,description=Conserved hypothetical protein,gene_id=Rv0745,logic_name=ena,	43.023	66.7228	62.9749	52.1677	0.0341368	TRUE	MU_C4	up	0.633071	0.549668	0.278049
Rv0757	Rv0757	phoP	Name=phoP,biotype=protein_coding,description=Possible two component system response transcriptional positive regulator PhoP,gene_id=Rv0757,logic_name=ena,	2869.16	2154.79	2529.5	2608.27	0.113487	FALSE	NA	down	-0.413077	-0.181773	-0.137532
Rv0790c	Rv0790c	Rv0790c	biotype=protein_coding,description=Hypothetical protein,gene_id=Rv0790c,logic_name=ena,	484.261	539.42	470.509	393.395	0.361456	FALSE	NA	mix	0.155625	-0.0415613	-0.299804
Rv0806c	Rv0806c	cpsY	Name=cpsY,biotype=protein_coding,description=Possible UDP-glucose-4-epimerase CpsY (galactowaldenase) (UDP-galactose-4-epimerase) (uridine diphosphate galactose-4-epimerase) (uridine diphospho-galactose-4-epimerase),gene_id=Rv0806c,logic_name=ena,	593.749	568.729	680.423	918.094	0.196247	FALSE	NA	mix	-0.062111	0.19658	0.62879
Rv0837c	Rv0837c	Rv0837c	biotype=protein_coding,description=Hypothetical protein,gene_id=Rv0837c,logic_name=ena,	107.839	175.457	176.44	164.757	0.0103068	TRUE	MU_C1	up	0.702233	0.710296	0.61146
Rv0853c	Rv0853c	pdc	Name=pdc,biotype=protein_coding,description=Probable pyruvate or indole-3-pyruvate decarboxylase Pdc,gene_id=Rv0853c,logic_name=ena,	566.817	518.352	490.049	560.993	0.368824	FALSE	NA	down	-0.128951	-0.209959	-0.0149011
Rv0869c	Rv0869c	moaA2	Name=moaA2,biotype=protein_coding,description=Probable molybdenum cofactor biosynthesis protein A2 MoaA2,gene_id=Rv0869c,logic_name=ena,	2074.42	1907.67	1853.52	2204.51	0.384248	FALSE	NA	mix	-0.1209	-0.162443	0.0877479
Rv0885	Rv0885	Rv0885	biotype=protein_coding,description=Conserved hypothetical protein,gene_id=Rv0885,logic_name=ena,	1932.43	1614.09	1706.72	1353.14	0.0814026	FALSE	NA	down	-0.259693	-0.179195	-0.51411
Rv0911	Rv0911	Rv0911	biotype=protein_coding,description=Conserved protein,gene_id=Rv0911,logic_name=ena,	1242.55	919.054	976.544	1247.65	0.0700574	FALSE	NA	mix	-0.435082	-0.347547	0.00590595
Rv0925c	Rv0925c	Rv0925c	biotype=protein_coding,description=Conserved protein,gene_id=Rv0925c,logic_name=ena,	1581.45	1575.15	2461.87	2501.83	0.0147596	TRUE	MU_C2	mix	-0.0057567	0.638506	0.661735
Rv0953c	Rv0953c	Rv0953c	biotype=protein_coding,description=Possible oxidoreductase,gene_id=Rv0953c,logic_name=ena,	302.399	273.112	297.262	275.566	0.419475	FALSE	NA	down	-0.146961	-0.0247203	-0.134056
Rv0970	Rv0970	Rv0970	biotype=protein_coding,description=Probable conserved integral membrane protein,gene_id=Rv0970,logic_name=ena,	3226.07	6168.51	3767.91	2276.44	0.0172813	TRUE	MU_C4	mix	0.935142	0.223987	-0.503
Rv0982	Rv0982	mprB	Name=mprB,biotype=protein_coding,description=Two component sensor kinase MprB,gene_id=Rv0982,logic_name=ena,	6883.92	2939.12	3769.35	4760.26	0	TRUE	MU_C6	down	-1.22785	-0.868914	-0.532188
Rv1011	Rv1011	ispE	Name=ispE,biotype=protein_coding,description=Probable 4-diphosphocytidyl-2-C-methyl-D-erythritol kinase IspE (CMK) (4-(cytidine-5'-diphospho)-2-C-methyl-D-erythritol kinase),gene_id=Rv1011,logic_name=ena,	1866.18	1705.55	1212.77	1277.48	0.00707091	TRUE	MU_C5	down	-0.129853	-0.621789	-0.546792
Rv1025	Rv1025	Rv1025	biotype=protein_coding,description=Conserved protein,gene_id=Rv1025,logic_name=ena,	1097.46	1162.8	1034.22	930.499	0.354657	FALSE	NA	mix	0.0834301	-0.0856337	-0.238093
Rv1040c	Rv1040c	PE8	Name=PE8,biotype=protein_coding,description=PE family protein PE8,gene_id=Rv1040c,logic_name=ena,	62.3638	37.6513	100.584	102.997	0.0123578	TRUE	MU_C2	mix	-0.72801	0.689614	0.723828
Rv1071c	Rv1071c	echA9	Name=echA9,biotype=protein_coding,description=Possible enoyl-CoA hydratase EchA9 (enoyl hydrase) (unsaturated acyl-CoA hydratase) (crotonase),gene_id=Rv1071c,logic_name=ena,	969.396	1233.76	1719.99	1740.06	0.000285673	TRUE	MU_C1	up	0.347903	0.827242	0.843977
Rv1087	Rv1087	PE_PGRS21	Name=PE_PGRS21,biotype=protein_coding,description=PE-PGRS family protein PE_PGRS21,gene_id=Rv1087,logic_name=ena,	359.028	269.742	280.017	399.921	0.0485843	TRUE	MU_C6	mix	-0.412515	-0.358585	0.155616
Rv1100	Rv1100	Rv1100	biotype=protein_coding,description=Conserved protein,gene_id=Rv1100,logic_name=ena,	1086.01	956.431	1006.24	1245.44	0.277523	FALSE	NA	mix	-0.183304	-0.110064	0.19762
Rv1122	Rv1122	gnd2	Name=gnd2,biotype=protein_coding,description=Probable 6-phosphogluconate dehydrogenase%2Cdecarboxylating Gnd2,gene_id=Rv1122,logic_name=ena,	911.332	751.492	659.663	1054.65	0.124211	FALSE	NA	mix	-0.27822	-0.466247	0.21071
Rv1149	Rv1149	Rv1149	biotype=protein_coding,description=Possible transposase,gene_id=Rv1149,logic_name=ena,	1918.96	1916.19	2368.45	2489.54	0.162547	FALSE	NA	mix	-0.00208355	0.303616	0.375552
Rv1165	Rv1165	typA	Name=typA,biotype=protein_coding,description=Possible GTP-binding translation elongation factor TypA (tyrosine phosphorylated protein A) (GTP-binding protein),gene_id=Rv1165,logic_name=ena,	2269.81	1630.72	1560.9	1811.22	0.00175353	TRUE	MU_C3	down	-0.477063	-0.540195	-0.32561
Rv1185c	Rv1185c	fadD21	Name=fadD21,biotype=protein_coding,description=Probable fatty-acid-AMP ligase FadD21 (fatty-acid-AMP synthetase) (fatty-acid-AMP synthase),gene_id=Rv1185c,logic_name=ena,	5081.75	4348.08	3853.8	2815.06	0.00947435	TRUE	MU_C5	down	-0.22495	-0.399045	-0.85216
Rv1200	Rv1200	Rv1200	biotype=protein_coding,description=Probable conserved integral membrane transport protein,gene_id=Rv1200,logic_name=ena,	1552.17	1561.85	1299.77	1117.25	0.193157	FALSE	NA	mix	0.0089728	-0.256023	-0.474329
Rv1216c	Rv1216c	Rv1216c	biotype=protein_coding,description=Probable conserved integral membrane protein,gene_id=Rv1216c,logic_name=ena,	905.585	934.106	1324.25	699.135	0.121895	FALSE	NA	mix	0.0447371	0.548251	-0.373279
Rv1233c	Rv1233c	Rv1233c	biotype=protein_coding,description=Conserved hypothetical membrane protein,gene_id=Rv1233c,logic_name=ena,	5337.37	6188.55	4527.32	5598.44	0.394719	FALSE	NA	mix	0.213472	-0.237474	0.0688942
Rv1248c	Rv1248c	Rv1248c	biotype=protein_coding,description=Multifunctional alpha-ketoglutarate metabolic enzyme,gene_id=Rv1248c,logic_name=ena,	3317.86	2462.95	2706.56	3348.48	0.0752708	FALSE	NA	mix	-0.429863	-0.293794	0.0132533
Rv1260	Rv1260	Rv1260	biotype=protein_coding,description=Probable oxidoreductase,gene_id=Rv1260,logic_name=ena,	1618.22	2527.15	2410.67	1924.45	0.000336167	TRUE	MU_C4	up	0.643103	0.575026	0.250036
Rv1301	Rv1301	Rv1301	biotype=protein_coding,description=Conserved protein,gene_id=Rv1301,logic_name=ena,	2691.65	2567.92	2047.36	2221.3	0.0645126	FALSE	NA	down	-0.0678907	-0.394727	-0.27709
Rv1326c	Rv1326c	glgB	Name=glgB,biotype=protein_coding,description=1%2C4-alpha-glucan branching enzyme GlgB (glycogen branching enzyme),gene_id=Rv1326c,logic_name=ena,	1301.59	1276.32	1304.3	1903.56	0.133921	FALSE	NA	mix	-0.0282923	0.00299547	0.548418
Rv1340	Rv1340	rphA	Name=rphA,biotype=protein_coding,description=Probable ribonuclease RphA (RNase PH) (tRNA nucleotidyltransferase),gene_id=Rv1340,logic_name=ena,	2464.37	2916.48	2489.25	2712.16	0.319816	FALSE	NA	up	0.243006	0.0144935	0.13822
Rv1355c	Rv1355c	moeY	Name=moeY,biotype=protein_coding,description=Possible molybdopterin biosynthesis protein MoeY,gene_id=Rv1355c,logic_name=ena,	468.001	545.744	490.022	429.409	0.384079	FALSE	NA	mix	0.221713	0.0663342	-0.124159
Rv1367c	Rv1367c	Rv1367c	biotype=protein_coding,description=Conserved protein,gene_id=Rv1367c,logic_name=ena,	603.36	661.478	701.783	713.071	0.202274	FALSE	NA	up	0.132674	0.218004	0.241025
Rv1383	Rv1383	carA	Name=carA,biotype=protein_coding,description=Probable carbamoyl-phosphate synthase small chain CarA (carbamoyl-phosphate synthetase glutamine chain),gene_id=Rv1383,logic_name=ena,	460.653	513.734	595.917	616.72	0.0726796	FALSE	NA	up	0.157341	0.371431	0.420937
Rv1429	Rv1429	Rv1429	biotype=protein_coding,description=Conserved protein,gene_id=Rv1429,logic_name=ena,	245.254	203.81	245.688	271.979	0.374458	FALSE	NA	mix	-0.267057	0.00254678	0.149215
Rv1442	Rv1442	bisC	Name=bisC,biotype=protein_coding,description=Probable biotin sulfoxide reductase BisC (BDS reductase) (BSO reductase),gene_id=Rv1442,logic_name=ena,	794.003	674.096	819.18	867.68	0.334944	FALSE	NA	mix	-0.236191	0.0450353	0.128018
Rv1453	Rv1453	Rv1453	biotype=protein_coding,description=Possible transcriptional activator protein,gene_id=Rv1453,logic_name=ena,	1042.92	477.023	512.926	460.03	0	TRUE	MU_C3	down	-1.12849	-1.0238	-1.18082
Rv1467c	Rv1467c	fadE15	Name=fadE15,biotype=protein_coding,description=Probable acyl-CoA dehydrogenase FadE15,gene_id=Rv1467c,logic_name=ena,	1039.97	1051.89	1939.72	3040.44	0.000148205	TRUE	MU_C2	up	0.0164464	0.899308	1.54774
Rv1480	Rv1480	Rv1480	biotype=protein_coding,description=Conserved protein,gene_id=Rv1480,logic_name=ena,	3492.55	2562.21	2961.43	3237.57	0.0990844	FALSE	NA	down	-0.446893	-0.237986	-0.109366
Rv1496	Rv1496	Rv1496	biotype=protein_coding,description=Possible transport system kinase,gene_id=Rv1496,logic_name=ena,	609.653	772.467	851.532	661.765	0.0489735	TRUE	MU_C4	up	0.341485	0.482073	0.11833
Rv1525	Rv1525	wbbL2	Name=wbbL2,biotype=protein_coding,description=Possible rhamnosyl transferase WbbL2,gene_id=Rv1525,logic_name=ena,	590.045	575.042	633.912	588.241	0.451024	FALSE	NA	mix	-0.0371576	0.103456	-0.00441942
Rv1536	Rv1536	ileS	Name=ileS,biotype=protein_coding,description=Isoleucyl-tRNA synthetase IleS,gene_id=Rv1536,logic_name=ena,	1903.26	1540.82	3366.19	3028.26	0.00133578	TRUE	MU_C1	mix	-0.304775	0.822645	0.670017
Rv1548c	Rv1548c	PPE21	Name=PPE21,biotype=protein_coding,description=PPE family protein PPE21,gene_id=Rv1548c,logic_name=ena,	340.033	362.564	416.305	413.788	0.231208	FALSE	NA	up	0.0925611	0.291966	0.283216
Rv1564c	Rv1564c	treX	Name=treX,biotype=protein_coding,description=Probable maltooligosyltrehalose synthase TreX,gene_id=Rv1564c,logic_name=ena,	1016.62	1159	1124.46	1136.43	0.222502	FALSE	NA	up	0.189106	0.145457	0.160736
Rv1582c	Rv1582c	Rv1582c	biotype=protein_coding,description=Probable PhiRv1 phage protein,gene_id=Rv1582c,logic_name=ena,	330.935	473.838	332.837	216.981	0.0609497	FALSE	NA	mix	0.517844	0.00826531	-0.608978
Rv1601	Rv1601	hisB	Name=hisB,biotype=protein_coding,description=Probable imidazole glycerol-phosphate dehydratase HisB,gene_id=Rv1601,logic_name=ena,	1114.64	1275.04	1325.08	1300.13	0.161563	FALSE	NA	up	0.193968	0.249505	0.222079
Rv1619	Rv1619	Rv1619	biotype=protein_coding,description=Conserved membrane protein,gene_id=Rv1619,logic_name=ena,	816.31	798.241	731.723	662.15	0.306994	FALSE	NA	down	-0.0322939	-0.157819	-0.30196
Rv1640c	Rv1640c	lysX	Name=lysX,biotype=protein_coding,description=Lysyl-tRNA synthetase 2 LysX,gene_id=Rv1640c,logic_name=ena,	721.333	540.839	491.421	494.179	0.00402582	TRUE	MU_C3	down	-0.415466	-0.553707	-0.545632
Rv1653	Rv1653	argJ	Name=argJ,biotype=protein_coding,description=Probable glutamate N-acetyltransferase ArgJ,gene_id=Rv1653,logic_name=ena,	430.637	502.928	746.564	533.924	0.037944	TRUE	MU_C1	up	0.223878	0.793794	0.310161
Rv1662	Rv1662	pks8	Name=pks8,biotype=protein_coding,description=Probable polyketide synthase Pks8,gene_id=Rv1662,logic_name=ena,	337.091	144.296	163.622	399.623	2.74646e-05	TRUE	MU_C6	mix	-1.22411	-1.04277	0.245503
Rv1675c	Rv1675c	cmr	Name=cmr,biotype=protein_coding,description=Probable transcriptional regulatory protein Cmr,gene_id=Rv1675c,logic_name=ena,	142.979	96.2293	93.448	129.215	0.0145815	TRUE	MU_C6	down	-0.571255	-0.613567	-0.146026
Rv1692	Rv1692	Rv1692	biotype=protein_coding,description=Probable phosphatase,gene_id=Rv1692,logic_name=ena,	751.149	708.197	877.425	749.906	0.423949	FALSE	NA	mix	-0.084949	0.224177	-0.00239001
Rv1706c	Rv1706c	PPE23	Name=PPE23,biotype=protein_coding,description=PPE family protein PPE23,gene_id=Rv1706c,logic_name=ena,	525.971	466.845	669.53	907.579	0.0756688	FALSE	NA	mix	-0.17204	0.348166	0.787041
Rv1723	Rv1723	Rv1723	biotype=protein_coding,description=Probable hydrolase,gene_id=Rv1723,logic_name=ena,	155.611	133.975	139.832	194.933	0.269522	FALSE	NA	mix	-0.215977	-0.154247	0.325033
Rv1753c	Rv1753c	PPE24	Name=PPE24,biotype=protein_coding,description=PPE family protein PPE24,gene_id=Rv1753c,logic_name=ena,	1106.18	1001.48	2061.12	794.779	0.11499	FALSE	NA	mix	-0.143455	0.897837	-0.476962
Rv1780	Rv1780	Rv1780	biotype=protein_coding,description=Conserved protein,gene_id=Rv1780,logic_name=ena,	1891.11	2126.98	2139.71	1637.7	0.354471	FALSE	NA	mix	0.169572	0.178182	-0.207567
Rv1794	Rv1794	Rv1794	biotype=protein_coding,description=Conserved protein,gene_id=Rv1794,logic_name=ena,	6903.85	5928.26	5914.8	6791.53	0.335339	FALSE	NA	down	-0.219793	-0.223072	-0.0236653
Rv1805c	Rv1805c	Rv1805c	biotype=protein_coding,description=Hypothetical protein,gene_id=Rv1805c,logic_name=ena,	53.2325	12.1883	30.4631	135.809	0.00311364	TRUE	MU_C2	mix	-2.12681	-0.805243	1.3512
Rv1819c	Rv1819c	bacA	Name=bacA,biotype=protein_coding,description=Probable drug-transport transmembrane ATP-binding protein ABC transporter BacA,gene_id=Rv1819c,logic_name=ena,	424.233	510.7	542.664	343.92	0.173652	FALSE	NA	mix	0.26762	0.355201	-0.302783
Rv1835c	Rv1835c	Rv1835c	biotype=protein_coding,description=Conserved hypothetical protein,gene_id=Rv1835c,logic_name=ena,	1702.44	1665.14	1588.63	1488.58	0.369711	FALSE	NA	down	-0.0319549	-0.0998134	-0.193665
Rv1866	Rv1866	Rv1866	biotype=protein_coding,description=Conserved protein,gene_id=Rv1866,logic_name=ena,	311.61	319.707	331.393	325.696	0.442009	FALSE	NA	up	0.0370121	0.0888047	0.0637862
Rv1879	Rv1879	Rv1879	biotype=protein_coding,description=Conserved hypothetical protein,gene_id=Rv1879,logic_name=ena,	297.848	281.701	291.375	295.313	0.447643	FALSE	NA	down	-0.080407	-0.0316962	-0.0123297
Rv1900c	Rv1900c	lipJ	Name=lipJ,biotype=protein_coding,description=Probable lignin peroxidase LipJ,gene_id=Rv1900c,logic_name=ena,	2237.75	1937.83	1795.38	2111.02	0.16194	FALSE	NA	down	-0.207603	-0.31776	-0.0841054
Rv1916	Rv1916	aceAb	Name=aceAb,biotype=protein_coding,description=Probable isocitrate lyase AceAb [second part] (isocitrase) (isocitratase) (Icl),gene_id=Rv1916,logic_name=ena,	2338.5	1819.93	2414.4	3539.75	0.034792	TRUE	MU_C2	mix	-0.361696	0.0460799	0.598065
Rv1926c	Rv1926c	mpt63	Name=mpt63,biotype=protein_coding,description=Immunogenic protein Mpt63 (antigen Mpt63/MPB63) (16 kDa immunoprotective extracellular protein),gene_id=Rv1926c,logic_name=ena,	2015.72	1783.44	2993.58	5203.4	0.0015133	TRUE	MU_C2	mix	-0.176635	0.570576	1.36816
Rv1944c	Rv1944c	Rv1944c	biotype=protein_coding,description=Conserved protein,gene_id=Rv1944c,logic_name=ena,	516.631	646.355	795.238	605.272	0.0137939	TRUE	MU_C1	up	0.323192	0.622253	0.22845
Rv1968	Rv1968	mce3C	Name=mce3C,biotype=protein_coding,description=Mce-family protein Mce3C,gene_id=Rv1968,logic_name=ena,	63.8419	35.1919	57.7114	86.0828	0.0548403	FALSE	NA	mix	-0.85926	-0.145647	0.431221
Rv1999c	Rv1999c	Rv1999c	biotype=protein_coding,description=Probable conserved integral membrane protein,gene_id=Rv1999c,logic_name=ena,	30.2195	25.2761	30.0131	45.8932	0.25669	FALSE	NA	mix	-0.257702	-0.00988495	0.602801
Rv2013	Rv2013	Rv2013	biotype=protein_coding,description=Transposase,gene_id=Rv2013,logic_name=ena,	8.9283	9.88833	16.8476	8.42099	0.344662	FALSE	NA	mix	0.147341	0.916088	-0.0843968
Rv2030c	Rv2030c	Rv2030c	biotype=protein_coding,description=Conserved protein,gene_id=Rv2030c,logic_name=ena,	5718.45	58.8425	56.9774	459.956	0.00398292	TRUE	MU_C3	down	-6.60262	-6.64909	-3.63606
Rv2047c	Rv2047c	Rv2047c	biotype=protein_coding,description=Conserved hypothetical protein,gene_id=Rv2047c,logic_name=ena,	888.19	1008.44	900.661	719.531	0.295897	FALSE	NA	mix	0.183192	0.0201162	-0.303812
Rv2051c	Rv2051c	ppm1	Name=ppm1,biotype=protein_coding,description=Polyprenol-monophosphomannose synthase Ppm1,gene_id=Rv2051c,logic_name=ena,	2724.57	3110.65	2807.62	1754.1	0.0924981	FALSE	NA	mix	0.191187	0.0433172	-0.635293
Rv2068c	Rv2068c	blaC	Name=blaC,biotype=protein_coding,description=Class a beta-lactamase BlaC,gene_id=Rv2068c,logic_name=ena,	2307.23	2292.12	2252.19	2382.4	0.452765	FALSE	NA	mix	-0.00948168	-0.034838	0.0462498
Rv2084	Rv2084	Rv2084	biotype=protein_coding,description=Hypothetical protein,gene_id=Rv2084,logic_name=ena,	1857.96	1296.42	1067.09	1082.66	0.000147279	TRUE	MU_C3	down	-0.519187	-0.800039	-0.779148
Rv2115c	Rv2115c	mpa	Name=mpa,biotype=protein_coding,description=Mycobacterial proteasome ATPase Mpa,gene_id=Rv2115c,logic_name=ena,	3185.38	2042.86	2712.85	3514.29	0.0244633	TRUE	MU_C6	mix	-0.640876	-0.231658	0.141764
Rv2130c	Rv2130c	mshC	Name=mshC,biotype=protein_coding,description=Cysteine,1D-myo-inosityl 2-amino-2-deoxy--D-glucopyranoside ligase MshC,gene_id=Rv2130c,logic_name=ena,	1175.3	1207.33	1195.75	1148.39	0.455026	FALSE	NA	mix	0.0387864	0.0248922	-0.0334108
Rv2150c	Rv2150c	ftsZ	Name=ftsZ,biotype=protein_coding,description=Cell division protein FtsZ,gene_id=Rv2150c,logic_name=ena,	4715.84	9044.65	6788.69	2600.77	0.00149474	TRUE	MU_C4	mix	0.93955	0.525617	-0.858577
Rv2162c	Rv2162c	PE_PGRS38	Name=PE_PGRS38,biotype=protein_coding,description=PE-PGRS family protein PE_PGRS38,gene_id=Rv2162c,logic_name=ena,	5294.06	4493.52	5785.94	6193.39	0.293234	FALSE	NA	mix	-0.236526	0.128177	0.226356
Rv2178c	Rv2178c	aroG	Name=aroG,biotype=protein_coding,description=3-deoxy-D-arabino-heptulosonate 7-phosphate synthase AroG (DAHP synthetase%2C phenylalanine-repressible),gene_id=Rv2178c,logic_name=ena,	3928.57	4072.99	4521.16	4294.59	0.331774	FALSE	NA	up	0.0520827	0.202688	0.128515
Rv2194	Rv2194	qcrC	Name=qcrC,biotype=protein_coding,description=Probable ubiquinol-cytochrome C reductase QcrC (cytochrome C subunit),gene_id=Rv2194,logic_name=ena,	12033.4	9848.17	8903.92	11914.6	0.141787	FALSE	NA	down	-0.289116	-0.434532	-0.0143104
Rv2209	Rv2209	Rv2209	biotype=protein_coding,description=Probable conserved integral membrane protein,gene_id=Rv2209,logic_name=ena,	2744.29	2199.65	2290.72	2868.38	0.370596	FALSE	NA	mix	-0.319163	-0.260633	0.0637995
Rv2232	Rv2232	ptkA	Name=ptkA,biotype=protein_coding,description=Protein tyrosine kinase transcriptional regulatory protein PtkA,gene_id=Rv2232,logic_name=ena,	371.408	416.723	419.675	515.959	0.159537	FALSE	NA	up	0.166084	0.176269	0.474253
Rv2248	Rv2248	Rv2248	biotype=protein_coding,description=Conserved hypothetical protein,gene_id=Rv2248,logic_name=ena,	2672.14	2724.52	1733.24	1513.87	0.0240622	TRUE	MU_C5	mix	0.0280031	-0.624529	-0.819756
Rv2265	Rv2265	Rv2265	biotype=protein_coding,description=Possible conserved integral membrane protein,gene_id=Rv2265,logic_name=ena,	258.633	309.08	277.865	237.383	0.369179	FALSE	NA	mix	0.257074	0.103476	-0.12369
Rv2300c	Rv2300c	Rv2300c	biotype=protein_coding,description=Conserved protein,gene_id=Rv2300c,logic_name=ena,	1125.46	1146.53	1139.53	1072.29	0.454496	FALSE	NA	mix	0.0267593	0.0179317	-0.0698104
Rv2315c	Rv2315c	Rv2315c	biotype=protein_coding,description=Conserved protein,gene_id=Rv2315c,logic_name=ena,	688.885	645.466	754.402	734.615	0.402141	FALSE	NA	mix	-0.0939223	0.13107	0.0927251
Rv2331A	Rv2331A	Rv2331A	biotype=protein_coding,description=Hypothetical protein,gene_id=Rv2331A,logic_name=ena,	379.915	527.465	378.096	209.184	0.170722	FALSE	NA	mix	0.473399	-0.00692718	-0.860908
Rv2356c	Rv2356c	PPE40	Name=PPE40,biotype=protein_coding,description=PPE family protein PPE40,gene_id=Rv2356c,logic_name=ena,	1367.21	1666.88	2098.88	1692.2	0.0137987	TRUE	MU_C1	up	0.285912	0.618382	0.307662
Rv2374c	Rv2374c	hrcA	Name=hrcA,biotype=protein_coding,description=Probable heat shock protein transcriptional repressor HrcA,gene_id=Rv2374c,logic_name=ena,	3754.8	3705.41	3236.99	3044.52	0.250729	FALSE	NA	down	-0.019104	-0.214086	-0.302522
Rv2382c	Rv2382c	mbtC	Name=mbtC,biotype=protein_coding,description=Polyketide synthetase MbtC (polyketide synthase),gene_id=Rv2382c,logic_name=ena,	306.736	1427.86	863.906	708.236	0	TRUE	MU_C4	up	2.21879	1.49388	1.20723
Rv2392	Rv2392	cysH	Name=cysH,biotype=protein_coding,description=Probable 3'-phosphoadenosine 5'-phosphosulfate reductase CysH (PAPS reductase%2C thioredoxin DEP.) (padops reductase) (3'-phosphoadenylylsulfate reductase) (PAPS sulfotransferase),gene_id=Rv2392,logic_name=ena,	5660.66	4329.53	4977.81	2941.68	0.0100539	TRUE	MU_C5	down	-0.386758	-0.18546	-0.944329
Rv2405	Rv2405	Rv2405	biotype=protein_coding,description=Conserved protein,gene_id=Rv2405,logic_name=ena,	2562.18	2225.78	2396.18	4926.46	0.136227	FALSE	NA	mix	-0.203061	-0.0966346	0.943181
Rv2423	Rv2423	Rv2423	biotype=protein_coding,description=Hypothetical protein,gene_id=Rv2423,logic_name=ena,	305.491	276.206	385.871	516.102	0.0225266	TRUE	MU_C2	mix	-0.145388	0.336988	0.756524
Rv2438c	Rv2438c	nadE	Name=nadE,biotype=protein_coding,description=Glutamine-dependent NAD(+) synthetase NadE (NAD(+) synthase [glutamine-hydrolysing]),gene_id=Rv2438c,logic_name=ena,	1177.35	1418.36	1464.18	1401.88	0.0264271	TRUE	MU_C1	up	0.268684	0.314549	0.251823
Rv2479c	Rv2479c	Rv2479c	biotype=protein_coding,description=Probable transposase,gene_id=Rv2479c,logic_name=ena,	116.581	158.293	140.062	174.94	0.0303156	TRUE	MU_C2	up	0.441261	0.264735	0.585529
Rv2490c	Rv2490c	PE_PGRS43	Name=PE_PGRS43,biotype=protein_coding,description=PE-PGRS family protein PE_PGRS43,gene_id=Rv2490c,logic_name=ena,	36.5351	37.0291	33.2809	34.4305	0.448187	FALSE	NA	mix	0.0193765	-0.13459	-0.0855972
Rv2502c	Rv2502c	accD1	Name=accD1,biotype=protein_coding,description=Probable acetyl-/propionyl-CoA carboxylase (beta subunit) AccD1,gene_id=Rv2502c,logic_name=ena,	1599.22	1388.32	1605.55	1562.66	0.415846	FALSE	NA	mix	-0.204029	0.00569955	-0.0333688
Rv2518c	Rv2518c	ldtB	Name=ldtB,biotype=protein_coding,description=Probable L%2CD-transpeptidase LdtB,gene_id=Rv2518c,logic_name=ena,	1045.95	1648.3	2121.14	3138.57	0	TRUE	MU_C2	up	0.65617	1.02003	1.5853
Rv2544	Rv2544	lppB	Name=lppB,biotype=protein_coding,description=Probable conserved lipoprotein LppB,gene_id=Rv2544,logic_name=ena,	121.885	162.472	106.683	105.868	0.297661	FALSE	NA	mix	0.414674	-0.192184	-0.203249
Rv2575	Rv2575	Rv2575	biotype=protein_coding,description=Possible conserved membrane glycine rich protein,gene_id=Rv2575,logic_name=ena,	762.899	859.134	938.133	1074.86	0.0575972	FALSE	NA	up	0.171392	0.298301	0.494589
Rv2605c	Rv2605c	tesB2	Name=tesB2,biotype=protein_coding,description=Probable acyl-CoA thioesterase II TesB2 (TEII),gene_id=Rv2605c,logic_name=ena,	1625.34	2003.66	2100.44	1806.12	0.0427112	TRUE	MU_C4	up	0.301897	0.369951	0.152151
Rv2622	Rv2622	Rv2622	biotype=protein_coding,description=Possible methyltransferase (methylase),gene_id=Rv2622,logic_name=ena,	633.255	332.577	396.386	333.53	0.0637043	FALSE	NA	down	-0.929098	-0.675881	-0.924968
Rv2640c	Rv2640c	Rv2640c	biotype=protein_coding,description=Possible transcriptional regulatory protein (probably ArsR-family),gene_id=Rv2640c,logic_name=ena,	726.697	2486.12	1596.62	1125.09	0	TRUE	MU_C4	up	1.77447	1.13559	0.630611
Rv2663	Rv2663	Rv2663	biotype=protein_coding,description=Hypothetical protein,gene_id=Rv2663,logic_name=ena,	891.348	498.45	515.259	591.258	0.000149143	TRUE	MU_C3	down	-0.838539	-0.790691	-0.592202
Rv2682c	Rv2682c	dxs1	Name=dxs1,biotype=protein_coding,description=Probable 1-deoxy-D-xylulose 5-phosphate synthase Dxs1 (1-deoxyxylulose-5-phosphate synthase) (DXP synthase) (DXPS),gene_id=Rv2682c,logic_name=ena,	2179.02	1342.51	1571.65	1868.77	0.00109063	TRUE	MU_C6	down	-0.698751	-0.471397	-0.221586
Rv2719c	Rv2719c	Rv2719c	biotype=protein_coding,description=Possible conserved membrane protein,gene_id=Rv2719c,logic_name=ena,	511.076	693.201	874.629	760.377	0.00577393	TRUE	MU_C1	up	0.439737	0.775135	0.573179
Rv2734	Rv2734	Rv2734	biotype=protein_coding,description=Conserved hypothetical protein,gene_id=Rv2734,logic_name=ena,	340.889	709.191	838.856	472.252	0	TRUE	MU_C4	up	1.05687	1.29912	0.470253
Rv2751	Rv2751	Rv2751	biotype=protein_coding,description=Conserved protein,gene_id=Rv2751,logic_name=ena,	1007.49	723.995	973.601	1038.27	0.197026	FALSE	NA	mix	-0.476715	-0.0493633	0.0434211
Rv2770c	Rv2770c	PPE44	Name=PPE44,biotype=protein_coding,description=PPE family protein PPE44,gene_id=Rv2770c,logic_name=ena,	1303.78	1142.64	1088.06	635.231	0.00113697	TRUE	MU_C5	down	-0.190339	-0.260943	-1.03735
Rv2787	Rv2787	Rv2787	biotype=protein_coding,description=Conserved hypothetical alanine rich protein,gene_id=Rv2787,logic_name=ena,	687.647	1019.75	1098.6	696.361	0.0213998	TRUE	MU_C4	up	0.56848	0.675928	0.018166
Rv2804c	Rv2804c	Rv2804c	biotype=protein_coding,description=Hypothetical protein,gene_id=Rv2804c,logic_name=ena,	9.93612	11.986	11.8485	7.03869	0.39958	FALSE	NA	mix	0.270595	0.253952	-0.497375
Rv2805	Rv2805	Rv2805	biotype=protein_coding,description=Conserved hypothetical protein,gene_id=Rv2805,logic_name=ena,	454.819	622.453	558.876	407.454	0.104007	FALSE	NA	mix	0.452671	0.297234	-0.158656
Rv2822c	Rv2822c	Rv2822c	biotype=protein_coding,description=Hypothetical protein,gene_id=Rv2822c,logic_name=ena,	585.177	582.324	852.83	776.482	0.107551	FALSE	NA	mix	-0.00705046	0.543384	0.408079
Rv2823c	Rv2823c	Rv2823c	biotype=protein_coding,description=Conserved protein,gene_id=Rv2823c,logic_name=ena,	401.183	399.29	582.307	497.722	0.0725847	FALSE	NA	mix	-0.00682459	0.537518	0.311079
Rv2867c	Rv2867c	Rv2867c	biotype=protein_coding,description=GCN5-related N-acetyltransferase,gene_id=Rv2867c,logic_name=ena,	1904.06	1464.67	1530.68	1880.64	0.0675468	FALSE	NA	down	-0.378509	-0.314911	-0.0178588
Rv2885c	Rv2885c	Rv2885c	biotype=protein_coding,description=Probable transposase,gene_id=Rv2885c,logic_name=ena,	824.76	1023.06	1621.21	1880.36	0	TRUE	MU_C2	up	0.31084	0.975024	1.18896
Rv2900c	Rv2900c	fdhF	Name=fdhF,biotype=protein_coding,description=Possible formate dehydrogenase H FdhF (formate-hydrogen-lyase-linked%2C selenocysteine-containing polypeptide) (formate dehydrogenase-H alpha subunit) (FDH-H),gene_id=Rv2900c,logic_name=ena,	3069.66	2184.27	1651.38	2292.53	0.000442413	TRUE	MU_C3	down	-0.490925	-0.894404	-0.421136
Rv2917	Rv2917	Rv2917	biotype=protein_coding,description=Conserved hypothetical alanine and arginine rich protein,gene_id=Rv2917,logic_name=ena,	152.786	675.687	561.024	185.685	0	TRUE	MU_C4	up	2.14484	1.87655	0.281337
Rv2930	Rv2930	fadD26	Name=fadD26,biotype=protein_coding,description=Fatty-acid-AMP ligase FadD26 (fatty-acid-AMP synthetase) (fatty-acid-AMP synthase),gene_id=Rv2930,logic_name=ena,	4344.78	12419.7	8435.49	3726.38	6.20776e-05	TRUE	MU_C4	mix	1.51527	0.957189	-0.221508
Rv2933	Rv2933	ppsC	Name=ppsC,biotype=protein_coding,description=Phenolpthiocerol synthesis type-I polyketide synthase PpsC,gene_id=Rv2933,logic_name=ena,	628.438	2855.42	1615.37	873.832	0	TRUE	MU_C4	up	2.18386	1.36202	0.475586
Rv2946c	Rv2946c	pks1	Name=pks1,biotype=protein_coding,description=Probable polyketide synthase Pks1,gene_id=Rv2946c,logic_name=ena,	959.872	2230.3	1326.11	839.351	0.00418394	TRUE	MU_C4	mix	1.21633	0.466282	-0.193568
Rv2957	Rv2957	Rv2957	biotype=protein_coding,description=Possible glycosyl transferase,gene_id=Rv2957,logic_name=ena,	2356.81	3109.85	2292.07	1587.05	0.078291	FALSE	NA	mix	0.40001	-0.0401875	-0.570486
Rv2970A	Rv2970A	Rv2970A	biotype=protein_coding,description=Conserved hypothetical protein,gene_id=Rv2970A,logic_name=ena,	2276.31	3592.13	4105.09	3323.98	2.97158e-05	TRUE	MU_C1	up	0.658143	0.850719	0.546217
Rv2985	Rv2985	mutT1	Name=mutT1,biotype=protein_coding,description=Possible hydrolase MutT1,gene_id=Rv2985,logic_name=ena,	557.562	389.418	364.944	552.533	0.009651	TRUE	MU_C6	down	-0.517812	-0.611456	-0.0130702
Rv3000	Rv3000	Rv3000	biotype=protein_coding,description=Possible conserved transmembrane protein,gene_id=Rv3000,logic_name=ena,	166.583	317.751	321.961	214.432	2.93946e-05	TRUE	MU_C4	up	0.93166	0.950649	0.364285
Rv3015c	Rv3015c	Rv3015c	biotype=protein_coding,description=Conserved hypothetical protein,gene_id=Rv3015c,logic_name=ena,	253.769	264.555	269.794	345.465	0.187718	FALSE	NA	up	0.060052	0.0883426	0.445025
Rv3031	Rv3031	Rv3031	biotype=protein_coding,description=Conserved protein,gene_id=Rv3031,logic_name=ena,	929.864	1040.06	820.63	661.273	0.115897	FALSE	NA	mix	0.161573	-0.180288	-0.491775
Rv3061c	Rv3061c	fadE22	Name=fadE22,biotype=protein_coding,description=Probable acyl-CoA dehydrogenase FadE22,gene_id=Rv3061c,logic_name=ena,	863.21	650.467	794.469	884.987	0.238258	FALSE	NA	mix	-0.408236	-0.119721	0.0359441
Rv3077	Rv3077	Rv3077	biotype=protein_coding,description=Possible hydrolase,gene_id=Rv3077,logic_name=ena,	1009.37	909.754	961.321	662.996	0.0705458	FALSE	NA	down	-0.149903	-0.0703618	-0.606379
Rv3089	Rv3089	fadD13	Name=fadD13,biotype=protein_coding,description=Probable chain-fatty-acid-CoA ligase FadD13 (fatty-acyl-CoA synthetase),gene_id=Rv3089,logic_name=ena,	1096.56	533.6	621.597	1148.07	0.00427871	TRUE	MU_C6	mix	-1.03916	-0.818938	0.0662163
Rv3105c	Rv3105c	prfB	Name=prfB,biotype=protein_coding,description=Probable peptide chain release factor 2 PrfB (RF-2),gene_id=Rv3105c,logic_name=ena,	1690.52	1837.6	1728.88	1490.35	0.38543	FALSE	NA	mix	0.120362	0.0323734	-0.181815
Rv3124	Rv3124	moaR1	Name=moaR1,biotype=protein_coding,description=Transcriptional regulatory protein MoaR1,gene_id=Rv3124,logic_name=ena,	842.07	585.744	496.607	417.242	0.000414682	TRUE	MU_C3	down	-0.52367	-0.761835	-1.01306
Rv3139	Rv3139	fadE24	Name=fadE24,biotype=protein_coding,description=Probable acyl-CoA dehydrogenase FadE24,gene_id=Rv3139,logic_name=ena,	1681.73	2771.01	2159.72	2139.77	0.00840958	TRUE	MU_C4	up	0.72047	0.360902	0.347513
Rv3156	Rv3156	nuoL	Name=nuoL,biotype=protein_coding,description=Probable NADH dehydrogenase I (chain L) NuoL (NADH-ubiquinone oxidoreductase chain L),gene_id=Rv3156,logic_name=ena,	3951.24	2758.96	2543.54	2712.23	0.000331708	TRUE	MU_C3	down	-0.518183	-0.63547	-0.542828
Rv3199c	Rv3199c	nudC	Name=nudC,biotype=protein_coding,description=Probable NADH pyrophosphatase NudC (NAD+ diphosphatase) (NAD+ pyrophosphatase) (NADP pyrophosphatase),gene_id=Rv3199c,logic_name=ena,	1067.41	1280.21	1371.09	1640.32	0.00183296	TRUE	MU_C2	up	0.262263	0.361212	0.619866
Rv3211	Rv3211	rhlE	Name=rhlE,biotype=protein_coding,description=Probable ATP-dependent RNA helicase RhlE,gene_id=Rv3211,logic_name=ena,	8733.95	8218.68	8002.45	7997.82	0.390772	FALSE	NA	down	-0.0877275	-0.126193	-0.127028
Rv3227	Rv3227	aroA	Name=aroA,biotype=protein_coding,description=3-phosphoshikimate 1-carboxyvinyltransferase AroA (5-enolpyruvylshikimate-3-phosphate synthase) (EPSP synthase) (EPSPS),gene_id=Rv3227,logic_name=ena,	465.048	448.258	415.462	502.735	0.40246	FALSE	NA	mix	-0.0530512	-0.162663	0.112416
Rv3241c	Rv3241c	Rv3241c	biotype=protein_coding,description=Conserved protein,gene_id=Rv3241c,logic_name=ena,	3875.77	1628.97	2831.27	3267.01	0.0222721	TRUE	MU_C6	down	-1.25052	-0.453034	-0.246513
Rv3256c	Rv3256c	Rv3256c	biotype=protein_coding,description=Conserved protein,gene_id=Rv3256c,logic_name=ena,	1516.91	1447.43	1589.26	1701.25	0.384417	FALSE	NA	mix	-0.0676344	0.0672234	0.165468
Rv3272	Rv3272	Rv3272	biotype=protein_coding,description=Conserved hypothetical protein,gene_id=Rv3272,logic_name=ena,	1251.69	1202.24	941.965	1337.17	0.251479	FALSE	NA	mix	-0.0581565	-0.410131	0.0953064
Rv3300c	Rv3300c	Rv3300c	biotype=protein_coding,description=Conserved hypothetical protein,gene_id=Rv3300c,logic_name=ena,	985.028	677.501	588.266	804.696	0.000332938	TRUE	MU_C3	down	-0.539941	-0.743694	-0.29172
Rv3314c	Rv3314c	deoA	Name=deoA,biotype=protein_coding,description=Probable thymidine phosphorylase DeoA (tdrpase) (pyrimidine phosphorylase),gene_id=Rv3314c,logic_name=ena,	1135.81	640.489	1532.31	1269.39	0.135102	FALSE	NA	mix	-0.82648	0.431982	0.160409
Rv3332	Rv3332	nagA	Name=nagA,biotype=protein_coding,description=Probable N-acetylglucosamine-6-phosphate deacetylase NagA (GlcNAc 6-P deacetylase),gene_id=Rv3332,logic_name=ena,	813.91	273.992	256.627	499.67	0	TRUE	MU_C3	down	-1.57074	-1.6652	-0.703895
Rv3343c	Rv3343c	PPE54	Name=PPE54,biotype=protein_coding,description=PPE family protein PPE54,gene_id=Rv3343c,logic_name=ena,	505.818	775.233	517.021	427.607	0.0588768	FALSE	NA	mix	0.616011	0.0316032	-0.242333
Rv3347c	Rv3347c	PPE55	Name=PPE55,biotype=protein_coding,description=PPE family protein PPE55,gene_id=Rv3347c,logic_name=ena,	822.188	858.001	637.36	770.415	0.247208	FALSE	NA	mix	0.0615101	-0.36736	-0.0938319
Rv3352c	Rv3352c	Rv3352c	biotype=protein_coding,description=Possible oxidoreductase,gene_id=Rv3352c,logic_name=ena,	94.8095	134.117	212.886	52.1185	0.00914439	TRUE	MU_C4	mix	0.500389	1.16698	-0.863236
Rv3370c	Rv3370c	dnaE2	Name=dnaE2,biotype=protein_coding,description=Probable DNA polymerase III (alpha chain) DnaE2 (DNA nucleotidyltransferase),gene_id=Rv3370c,logic_name=ena,	115.177	122.63	112.058	228.271	0.217614	FALSE	NA	mix	0.0904606	-0.0396021	0.986901
Rv3400	Rv3400	Rv3400	biotype=protein_coding,description=Probable hydrolase,gene_id=Rv3400,logic_name=ena,	1517.1	2222.93	2280.1	1963.85	0.000332322	TRUE	MU_C1	up	0.551143	0.587778	0.372365
Rv3415c	Rv3415c	Rv3415c	biotype=protein_coding,description=Conserved hypothetical protein,gene_id=Rv3415c,logic_name=ena,	398.395	184.816	549.688	262.537	0.122716	FALSE	NA	mix	-1.10811	0.464414	-0.601679
Rv3447c	Rv3447c	eccC4	Name=eccC4,biotype=protein_coding,description=ESX conserved component EccC4. ESX-4 type VII secretion system protein. Probable membrane protein.,gene_id=Rv3447c,logic_name=ena,	66.5988	107.775	97.3368	85.7328	0.049788	TRUE	MU_C4	up	0.694462	0.54749	0.364352
Rv3465	Rv3465	rmlC	Name=rmlC,biotype=protein_coding,description=dTDP-4-dehydrorhamnose 3%2C5-epimerase RmlC (dTDP-4-keto-6-deoxyglucose 3%2C5-epimerase) (dTDP-L-rhamnose synthetase) (thymidine diphospho-4-keto-rhamnose 3%2C5-epimerase),gene_id=Rv3465,logic_name=ena,	2824.59	3526.04	3367.77	2819.52	0.158901	FALSE	NA	mix	0.320006	0.253752	-0.00259141
Rv3480c	Rv3480c	Rv3480c	biotype=protein_coding,description=Possible triacylglycerol synthase (diacylglycerol acyltransferase),gene_id=Rv3480c,logic_name=ena,	6334.42	5419.82	7265.17	14260.1	0.0220143	TRUE	MU_C2	mix	-0.224967	0.197785	1.1707
Rv3496c	Rv3496c	mce4D	Name=mce4D,biotype=protein_coding,description=Mce-family protein Mce4D,gene_id=Rv3496c,logic_name=ena,	2478.19	1441.78	1462.98	1995.34	0.000223479	TRUE	MU_C6	down	-0.781436	-0.760376	-0.312654
Rv3514	Rv3514	PE_PGRS57	Name=PE_PGRS57,biotype=protein_coding,description=PE-PGRS family protein PE_PGRS57,gene_id=Rv3514,logic_name=ena,	315.671	142.251	171.498	216.02	0	TRUE	MU_C3	down	-1.14998	-0.880232	-0.547262
Rv3528c	Rv3528c	Rv3528c	biotype=protein_coding,description=Unknown protein,gene_id=Rv3528c,logic_name=ena,	998.824	1108.56	1335.63	1449.04	0.0132493	TRUE	MU_C2	up	0.150382	0.419222	0.536797
Rv3542c	Rv3542c	Rv3542c	biotype=protein_coding,description=Conserved hypothetical protein,gene_id=Rv3542c,logic_name=ena,	408.132	324.013	266.78	274.521	0.00146546	TRUE	MU_C3	down	-0.332985	-0.613385	-0.57212
Rv3573c	Rv3573c	fadE34	Name=fadE34,biotype=protein_coding,description=Probable acyl-CoA dehydrogenase FadE34,gene_id=Rv3573c,logic_name=ena,	125.18	144.047	171.198	246.355	0.0150631	TRUE	MU_C2	up	0.202532	0.451657	0.976735
Rv3588c	Rv3588c	canB	Name=canB,biotype=protein_coding,description=Beta-carbonic anhydrase CanB,gene_id=Rv3588c,logic_name=ena,	1735.04	1162.66	917.92	1281.54	0.000149459	TRUE	MU_C3	down	-0.577533	-0.918526	-0.437085
Rv3604c	Rv3604c	Rv3604c	biotype=protein_coding,description=Probable conserved transmembrane protein rich in alanine and arginine and proline,gene_id=Rv3604c,logic_name=ena,	1169.13	1237.76	1412.06	1246.62	0.286942	FALSE	NA	up	0.0822968	0.272363	0.0925797
Rv3640c	Rv3640c	Rv3640c	biotype=protein_coding,description=Probable transposase,gene_id=Rv3640c,logic_name=ena,	63.709	93.2106	81.92	64.3749	0.226057	FALSE	NA	up	0.548997	0.362718	0.0150018
Rv3657c	Rv3657c	Rv3657c	biotype=protein_coding,description=Possible conserved alanine rich membrane protein,gene_id=Rv3657c,logic_name=ena,	48.8642	40.2658	39.4867	47.0819	0.367935	FALSE	NA	down	-0.279221	-0.307411	-0.0536042
Rv3671c	Rv3671c	Rv3671c	biotype=protein_coding,description=Membrane-associated serine protease,gene_id=Rv3671c,logic_name=ena,	1547.83	1299.35	1128.54	1094.67	0.00862986	TRUE	MU_C3	down	-0.252449	-0.455787	-0.499742
Rv3686c	Rv3686c	Rv3686c	biotype=protein_coding,description=Conserved hypothetical protein,gene_id=Rv3686c,logic_name=ena,	17784.2	17107.9	11625.8	6184.03	0.000389106	TRUE	MU_C5	down	-0.0559342	-0.613273	-1.52398
Rv3702c	Rv3702c	Rv3702c	biotype=protein_coding,description=Conserved hypothetical protein,gene_id=Rv3702c,logic_name=ena,	458.639	241.045	192.822	350.568	0	TRUE	MU_C6	down	-0.928055	-1.25009	-0.387663
Rv3717	Rv3717	Rv3717	biotype=protein_coding,description=Conserved hypothetical protein,gene_id=Rv3717,logic_name=ena,	2581.64	2127.95	4380.73	2159.29	0.188596	FALSE	NA	mix	-0.278827	0.762883	-0.257729
Rv3728	Rv3728	Rv3728	biotype=protein_coding,description=Probable conserved two-domain membrane protein,gene_id=Rv3728,logic_name=ena,	150.649	197.821	164.027	152.607	0.403889	FALSE	NA	up	0.393003	0.122746	0.0186313
Rv3764c	Rv3764c	tcrY	Name=tcrY,biotype=protein_coding,description=Possible two component sensor kinase TcrY,gene_id=Rv3764c,logic_name=ena,	593.151	809.505	972.526	834.849	0.000412538	TRUE	MU_C1	up	0.448641	0.713338	0.493117
Rv3780	Rv3780	Rv3780	biotype=protein_coding,description=Conserved protein,gene_id=Rv3780,logic_name=ena,	1989.69	2450.79	2295.81	2173.13	0.177312	FALSE	NA	up	0.300704	0.206459	0.12723
Rv3794	Rv3794	embA	Name=embA,biotype=protein_coding,description=Integral membrane indolylacetylinositol arabinosyltransferase EmbA (arabinosylindolylacetylinositol synthase),gene_id=Rv3794,logic_name=ena,	2395.14	3966.41	2946.29	1470.11	0.0224964	TRUE	MU_C4	mix	0.727727	0.29879	-0.704184
Rv3800c	Rv3800c	pks13	Name=pks13,biotype=protein_coding,description=Polyketide synthase Pks13,gene_id=Rv3800c,logic_name=ena,	7654.77	6822.24	5428.39	4405.41	0.00369784	TRUE	MU_C5	down	-0.166113	-0.495835	-0.797083
Rv3811	Rv3811	Rv3811	biotype=protein_coding,description=Conserved hypothetical protein,gene_id=Rv3811,logic_name=ena,	4886.77	3659.69	8052.35	3326.98	0.252727	FALSE	NA	mix	-0.417159	0.720528	-0.554668
Rv3824c	Rv3824c	papA1	Name=papA1,biotype=protein_coding,description=Conserved polyketide synthase associated protein PapA1,gene_id=Rv3824c,logic_name=ena,	1914.12	1033.08	915.542	854.689	0	TRUE	MU_C3	down	-0.889738	-1.06398	-1.16321
Rv3865	Rv3865	espF	Name=espF,biotype=protein_coding,description=ESX-1 secretion-associated protein EspF,gene_id=Rv3865,logic_name=ena,	2827.69	2406.98	2485.46	2983.89	0.316499	FALSE	NA	mix	-0.232398	-0.18611	0.0775685
Rv3879c	Rv3879c	espK	Name=espK,biotype=protein_coding,description=ESX-1 secretion-associated protein EspK. Alanine and proline rich protein.,gene_id=Rv3879c,logic_name=ena,	1443.42	1958.95	1687.92	1287.51	0.146716	FALSE	NA	mix	0.440587	0.225757	-0.164909
Rv3892c	Rv3892c	PPE69	Name=PPE69,biotype=protein_coding,description=PPE family protein PPE69,gene_id=Rv3892c,logic_name=ena,	785.919	1061.61	929.076	627.043	0.0609026	FALSE	NA	mix	0.433801	0.241415	-0.325816
Rv3905c	Rv3905c	esxF	Name=esxF,biotype=protein_coding,description=Putative ESAT-6 like protein EsxF (hypothetical alanine and glycine rich protein) (ESAT-6 like protein 13),gene_id=Rv3905c,logic_name=ena,	139.608	177.129	154.838	150.006	0.343318	FALSE	NA	up	0.34341	0.149371	0.103634
Rv3918c	Rv3918c	parA	Name=parA,biotype=protein_coding,description=Probable chromosome partitioning protein ParA,gene_id=Rv3918c,logic_name=ena,	1593.13	1703.7	1301.89	1084.21	0.0935	FALSE	NA	mix	0.0968066	-0.291264	-0.555224
Rv0001	Rv0001	dnaA	Name=dnaA,biotype=protein_coding,description=Chromosomal replication initiator protein DnaA,gene_id=Rv0001,logic_name=ena,	13845.3	8290.3	6198.91	4968.8	0	TRUE	MU_C3	down	-0.7399	-1.15931	-1.47843
Rv0002	Rv0002	dnaN	Name=dnaN,biotype=protein_coding,description=DNA polymerase III (beta chain) DnaN (DNA nucleotidyltransferase),gene_id=Rv0002,logic_name=ena,	1842.82	1942.13	1500.26	1170.03	0.0221523	TRUE	MU_C5	mix	0.0757241	-0.296702	-0.655374
Rv0003	Rv0003	recF	Name=recF,biotype=protein_coding,description=DNA replication and repair protein RecF (single-strand DNA binding protein),gene_id=Rv0003,logic_name=ena,	1613.77	1687.92	1302.9	922.883	0.014596	TRUE	MU_C5	mix	0.0648146	-0.308702	-0.806211
Rv0004	Rv0004	Rv0004	biotype=protein_coding,description=Conserved hypothetical protein,gene_id=Rv0004,logic_name=ena,	1046.52	1033.76	723.549	743.077	0.0177819	TRUE	MU_C5	down	-0.0176975	-0.532437	-0.494018
Rv0005	Rv0005	gyrB	Name=gyrB,biotype=protein_coding,description=DNA gyrase (subunit B) GyrB (DNA topoisomerase (ATP-hydrolysing)) (DNA topoisomerase II) (type II DNA topoisomerase),gene_id=Rv0005,logic_name=ena,	6980.85	8846.48	7449.84	5222.92	0.132039	FALSE	NA	mix	0.3417	0.0938067	-0.418548
Rv0006	Rv0006	gyrA	Name=gyrA,biotype=protein_coding,description=DNA gyrase (subunit A) GyrA (DNA topoisomerase (ATP-hydrolysing)) (DNA topoisomerase II) (type II DNA topoisomerase),gene_id=Rv0006,logic_name=ena,	5880.7	6561.5	6443.65	4750.83	0.302684	FALSE	NA	mix	0.158039	0.13189	-0.30781
Rv0007	Rv0007	Rv0007	biotype=protein_coding,description=Possible conserved membrane protein,gene_id=Rv0007,logic_name=ena,	2438.57	2540.63	2040.46	1548.53	0.0654136	FALSE	NA	mix	0.0591512	-0.257145	-0.655136
Rv0008c	Rv0008c	Rv0008c	biotype=protein_coding,description=Possible membrane protein,gene_id=Rv0008c,logic_name=ena,	645.407	747.101	618.166	697.527	0.426893	FALSE	NA	mix	0.211094	-0.0622149	0.112039
Rv0009	Rv0009	ppiA	Name=ppiA,biotype=protein_coding,description=Probable iron-regulated peptidyl-prolyl cis-trans isomerase A PpiA (PPIase A) (rotamase A),gene_id=Rv0009,logic_name=ena,	18849.8	23716.1	18637.4	16374.4	0.326152	FALSE	NA	mix	0.33132	-0.0163486	-0.203107
Rv0010c	Rv0010c	Rv0010c	biotype=protein_coding,description=Probable conserved membrane protein,gene_id=Rv0010c,logic_name=ena,	1105.88	1213.97	931.095	700.172	0.0359225	TRUE	MU_C5	mix	0.13454	-0.248197	-0.659416
Rv0011c	Rv0011c	Rv0011c	biotype=protein_coding,description=Probable conserved transmembrane protein,gene_id=Rv0011c,logic_name=ena,	3744.82	4254.52	3344.5	2666.28	0.0849327	FALSE	NA	mix	0.1841	-0.163105	-0.490065
Rv0012	Rv0012	Rv0012	biotype=protein_coding,description=Probable conserved membrane protein,gene_id=Rv0012,logic_name=ena,	1697.36	2450.55	2052.47	2027.67	0.0168485	TRUE	MU_C4	up	0.529817	0.274072	0.256534
Rv0013	Rv0013	trpG	Name=trpG,biotype=protein_coding,description=Possible anthranilate synthase component II TrpG (glutamine amidotransferase),gene_id=Rv0013,logic_name=ena,	1972.69	2517.09	2039.87	1382.71	0.0492381	TRUE	MU_C5	mix	0.351593	0.0483181	-0.512664
Rv0015c	Rv0015c	pknA	Name=pknA,biotype=protein_coding,description=Transmembrane serine/threonine-protein kinase A PknA (protein kinase A) (STPK A),gene_id=Rv0015c,logic_name=ena,	3173.77	2920.8	2112.49	2193.49	0.0160104	TRUE	MU_C5	down	-0.119833	-0.58725	-0.532967
Rv0016c	Rv0016c	pbpA	Name=pbpA,biotype=protein_coding,description=Probable penicillin-binding protein PbpA,gene_id=Rv0016c,logic_name=ena,	4340.59	4101.34	3236.18	3533.66	0.0896013	FALSE	NA	down	-0.0817985	-0.423599	-0.29673
Rv0017c	Rv0017c	rodA	Name=rodA,biotype=protein_coding,description=Probable cell division protein RodA,gene_id=Rv0017c,logic_name=ena,	1951.11	1729.57	1362.09	1226.08	0.00131741	TRUE	MU_C5	down	-0.17388	-0.518468	-0.670236
Rv0018c	Rv0018c	pstP	Name=pstP,biotype=protein_coding,description=Phosphoserine/threonine phosphatase PstP,gene_id=Rv0018c,logic_name=ena,	2573.18	2469.59	2234.39	2129.21	0.188501	FALSE	NA	down	-0.0592844	-0.203671	-0.273237
Rv0019c	Rv0019c	fhaB	Name=fhaB,biotype=protein_coding,description=Conserved protein with FHA domain%2C FhaB,gene_id=Rv0019c,logic_name=ena,	3560.93	4700.23	4080.64	3117.55	0.121366	FALSE	NA	mix	0.400478	0.196544	-0.191838
Rv0020c	Rv0020c	fhaA	Name=fhaA,biotype=protein_coding,description=Conserved protein with FHA domain%2C FhaA,gene_id=Rv0020c,logic_name=ena,	9012.69	9458.49	8354.98	8757.16	0.439638	FALSE	NA	mix	0.0696519	-0.109322	-0.0414953
Rv0021c	Rv0021c	Rv0021c	biotype=protein_coding,description=Conserved hypothetical protein,gene_id=Rv0021c,logic_name=ena,	639.33	737.213	655.692	751.744	0.283296	FALSE	NA	up	0.205522	0.0364571	0.23368
Rv0022c	Rv0022c	whiB5	Name=whiB5,biotype=protein_coding,description=Probable transcriptional regulatory protein WhiB-like WhiB5,gene_id=Rv0022c,logic_name=ena,	47.7585	56.923	51.7126	61.553	0.288977	FALSE	NA	up	0.253255	0.114758	0.366073
Rv0023	Rv0023	Rv0023	biotype=protein_coding,description=Possible transcriptional regulatory protein,gene_id=Rv0023,logic_name=ena,	412.178	585.539	521.372	492.683	0.0197771	TRUE	MU_C4	up	0.506498	0.339047	0.257394
Rv0024	Rv0024	Rv0024	biotype=protein_coding,description=Putative secreted protein P60-related protein,gene_id=Rv0024,logic_name=ena,	392.036	493.195	431.366	473.656	0.100075	FALSE	NA	up	0.331173	0.137927	0.272852
Rv0025	Rv0025	Rv0025	biotype=protein_coding,description=Conserved hypothetical protein,gene_id=Rv0025,logic_name=ena,	834.924	828.075	923.727	960.329	0.359449	FALSE	NA	mix	-0.011882	0.145823	0.201884
Rv0026	Rv0026	Rv0026	biotype=protein_coding,description=Conserved hypothetical protein,gene_id=Rv0026,logic_name=ena,	1076.25	1298.33	1109.77	1023.67	0.375503	FALSE	NA	mix	0.270639	0.0442509	-0.0722623
Rv0027	Rv0027	Rv0027	biotype=protein_coding,description=Conserved hypothetical protein,gene_id=Rv0027,logic_name=ena,	430.244	595.121	600.216	694.876	0.00284817	TRUE	MU_C2	up	0.468029	0.480327	0.691601
Rv0028	Rv0028	Rv0028	biotype=protein_coding,description=Conserved hypothetical protein,gene_id=Rv0028,logic_name=ena,	372.525	448.065	442.309	468.446	0.0740675	FALSE	NA	up	0.266372	0.247718	0.330545
Rv0030	Rv0030	Rv0030	biotype=protein_coding,description=Conserved hypothetical protein,gene_id=Rv0030,logic_name=ena,	974.987	965.955	829.38	933.09	0.388446	FALSE	NA	down	-0.0134275	-0.23335	-0.0633672
Rv0031	Rv0031	Rv0031	biotype=protein_coding,description=Possible remnant of a transposase,gene_id=Rv0031,logic_name=ena,	404.173	426.861	411.357	400.798	0.453832	FALSE	NA	mix	0.0787929	0.0254181	-0.0120971
Rv0032	Rv0032	bioF2	Name=bioF2,biotype=protein_coding,description=Possible 8-amino-7-oxononanoate synthase BioF2 (AONS) (8-amino-7-ketopelargonate synthase) (7-keto-8-amino-pelargonic acid synthetase) (7-KAP synthetase) (L-alanine--pimelyl CoA ligase),gene_id=Rv0032,logic_name=ena,	690.266	623.258	461.087	375.252	0.0219112	TRUE	MU_C5	down	-0.147322	-0.582112	-0.879292
Rv0033	Rv0033	acpA	Name=acpA,biotype=protein_coding,description=Probable acyl carrier protein AcpA (ACP),gene_id=Rv0033,logic_name=ena,	625.656	356.668	274.477	270.021	0	TRUE	MU_C3	down	-0.810786	-1.18868	-1.2123
Rv0034	Rv0034	Rv0034	biotype=protein_coding,description=Conserved hypothetical protein,gene_id=Rv0034,logic_name=ena,	612.982	341.435	260.399	255.281	0	TRUE	MU_C3	down	-0.844235	-1.23512	-1.26376
Rv0035	Rv0035	fadD34	Name=fadD34,biotype=protein_coding,description=Probable fatty-acid-CoA ligase FadD34 (fatty-acid-CoA synthetase) (fatty-acid-CoA synthase),gene_id=Rv0035,logic_name=ena,	823.951	475.534	304.734	304.656	0	TRUE	MU_C3	down	-0.793009	-1.43501	-1.43537
Rv0036c	Rv0036c	Rv0036c	biotype=protein_coding,description=Conserved protein,gene_id=Rv0036c,logic_name=ena,	1749.4	2007.4	1813.64	1938.77	0.352233	FALSE	NA	up	0.198466	0.0520286	0.148283
Rv0037c	Rv0037c	Rv0037c	biotype=protein_coding,description=Probable conserved integral membrane protein,gene_id=Rv0037c,logic_name=ena,	891.869	1007.51	748.337	748.414	0.200558	FALSE	NA	mix	0.175888	-0.253144	-0.252996
Rv0038	Rv0038	Rv0038	biotype=protein_coding,description=Conserved protein,gene_id=Rv0038,logic_name=ena,	2487.09	2525.05	2164.92	2352.93	0.403255	FALSE	NA	mix	0.0218557	-0.200143	-0.0799969
Rv0039c	Rv0039c	Rv0039c	biotype=protein_coding,description=Possible conserved transmembrane protein,gene_id=Rv0039c,logic_name=ena,	1403.72	831.225	1658.57	1946.48	0.0063624	TRUE	MU_C2	mix	-0.755943	0.240689	0.471613
Rv0040c	Rv0040c	mtc28	Name=mtc28,biotype=protein_coding,description=Secreted proline rich protein Mtc28 (proline rich 28 kDa antigen),gene_id=Rv0040c,logic_name=ena,	13705	4314.26	16068.6	13440.6	0.0834967	FALSE	NA	mix	-1.66751	0.229544	-0.0280999
Rv0041	Rv0041	leuS	Name=leuS,biotype=protein_coding,description=Probable leucyl-tRNA synthetase LeuS (leucine--tRNA ligase) (LEURS),gene_id=Rv0041,logic_name=ena,	1409.84	1955.77	1798.86	1553.8	0.0101449	TRUE	MU_C4	up	0.472203	0.351546	0.140266
Rv0042c	Rv0042c	Rv0042c	biotype=protein_coding,description=Possible transcriptional regulatory protein (probably MarR-family),gene_id=Rv0042c,logic_name=ena,	2892.33	3857.26	3267.37	3272.98	0.0990432	FALSE	NA	up	0.415342	0.175895	0.178372
Rv0043c	Rv0043c	Rv0043c	biotype=protein_coding,description=Probable transcriptional regulatory protein (probably GntR-family),gene_id=Rv0043c,logic_name=ena,	990.762	1112.69	856.231	802.2	0.159548	FALSE	NA	mix	0.167435	-0.210539	-0.304577
Rv0044c	Rv0044c	Rv0044c	biotype=protein_coding,description=Possible oxidoreductase,gene_id=Rv0044c,logic_name=ena,	530.426	574.967	454.144	411.28	0.224986	FALSE	NA	mix	0.116328	-0.224001	-0.367031
Rv0046c	Rv0046c	ino1	Name=ino1,biotype=protein_coding,description=myo-inositol-1-phosphate synthase Ino1 (inositol 1-phosphate synthetase) (D-glucose 6-phosphate cycloaldolase) (glucose 6-phosphate cyclase) (glucocycloaldolase),gene_id=Rv0046c,logic_name=ena,	1663.99	1395.46	2615.34	2038.21	0.0762797	FALSE	NA	mix	-0.25391	0.652351	0.292655
Rv0047c	Rv0047c	Rv0047c	biotype=protein_coding,description=Conserved protein,gene_id=Rv0047c,logic_name=ena,	1188.74	1154.51	2049.72	1919.75	0.0246696	TRUE	MU_C1	mix	-0.0421519	0.785995	0.691488
Rv0048c	Rv0048c	Rv0048c	biotype=protein_coding,description=Possible membrane protein,gene_id=Rv0048c,logic_name=ena,	852.659	1048.66	984.164	968.814	0.197828	FALSE	NA	up	0.298506	0.20693	0.184251
Rv0049	Rv0049	Rv0049	biotype=protein_coding,description=Conserved hypothetical protein,gene_id=Rv0049,logic_name=ena,	2911.29	2948.36	2935.25	4109.82	0.2589	FALSE	NA	up	0.0182562	0.0118249	0.497421
Rv0050	Rv0050	ponA1	Name=ponA1,biotype=protein_coding,description=Probable bifunctional penicillin-binding protein 1A/1B PonA1 (murein polymerase) (PBP1), penicillin-insensitive transglycosylase (peptidoglycan TGASE) + penicillin-sensitive transpeptidase (DD-transpeptidase),gene_id=Rv0050,logic_name=ena,	2607.19	2728.51	2362.23	2610.95	0.439078	FALSE	NA	mix	0.0656179	-0.142346	0.00208186
Rv0051	Rv0051	Rv0051	biotype=protein_coding,description=Probable conserved transmembrane protein,gene_id=Rv0051,logic_name=ena,	884.739	773.455	696.446	709.154	0.118668	FALSE	NA	down	-0.193934	-0.34524	-0.319154
Rv0052	Rv0052	Rv0052	biotype=protein_coding,description=Conserved protein,gene_id=Rv0052,logic_name=ena,	733.151	644.981	451.54	478.845	0.0123455	TRUE	MU_C5	down	-0.184855	-0.699257	-0.614554
Rv0053	Rv0053	rpsF	Name=rpsF,biotype=protein_coding,description=30S ribosomal protein S6 RpsF,gene_id=Rv0053,logic_name=ena,	6547.17	9881.03	7324.12	3023.76	0.00943197	TRUE	MU_C4	mix	0.59379	0.161783	-1.11453
Rv0054	Rv0054	ssb	Name=ssb,biotype=protein_coding,description=Single-strand binding protein Ssb (helix-destabilizing protein),gene_id=Rv0054,logic_name=ena,	2984.06	5158.09	4126.37	1943.53	0.0017489	TRUE	MU_C4	mix	0.78956	0.467597	-0.618599
Rv0055	Rv0055	rpsR1	Name=rpsR1,biotype=protein_coding,description=30S ribosomal protein S18-1 RpsR1,gene_id=Rv0055,logic_name=ena,	3173.35	5015.38	4952.7	2482.36	0.00340944	TRUE	MU_C4	mix	0.660351	0.642209	-0.354294
Rv0056	Rv0056	rplI	Name=rplI,biotype=protein_coding,description=50S ribosomal protein L9 RplI,gene_id=Rv0056,logic_name=ena,	5150.88	8810.67	8286.85	3676.17	0.00101723	TRUE	MU_C4	mix	0.774431	0.686004	-0.486616
Rv0057	Rv0057	Rv0057	biotype=protein_coding,description=Hypothetical protein,gene_id=Rv0057,logic_name=ena,	2786.41	5415.43	4943.92	1334.78	0.00103726	TRUE	MU_C4	mix	0.95867	0.827248	-1.06181
Rv0058	Rv0058	dnaB	Name=dnaB,biotype=protein_coding,description=Probable replicative DNA helicase DnaB,gene_id=Rv0058,logic_name=ena,	3171.86	5968.81	5534.09	1792.68	0.00148114	TRUE	MU_C4	mix	0.912114	0.803018	-0.823215
Rv0059	Rv0059	Rv0059	biotype=protein_coding,description=Hypothetical protein,gene_id=Rv0059,logic_name=ena,	1395.17	1484.55	1270.16	586.642	0.0205148	TRUE	MU_C5	mix	0.0895818	-0.135432	-1.24989
Rv0060	Rv0060	Rv0060	biotype=protein_coding,description=Conserved hypothetical protein,gene_id=Rv0060,logic_name=ena,	3186.6	3716.77	3118.33	2084.14	0.128673	FALSE	NA	mix	0.222031	-0.031246	-0.612569
Rv0061c	Rv0061c	Rv0061c	biotype=protein_coding,description=Hypothetical protein,gene_id=Rv0061c,logic_name=ena,	5574.69	5531.4	5111.03	3406.66	0.104846	FALSE	NA	down	-0.0112468	-0.125278	-0.710532
Rv0062	Rv0062	celA1	Name=celA1,biotype=protein_coding,description=Possible cellulase CelA1 (endoglucanase) (endo-1%2C4-beta-glucanase) (FI-cmcase) (carboxymethyl cellulase),gene_id=Rv0062,logic_name=ena,	1190.93	1184.62	1035.09	698.242	0.0614336	FALSE	NA	down	-0.00767176	-0.202331	-0.770293
Rv0063	Rv0063	Rv0063	biotype=protein_coding,description=Possible oxidoreductase,gene_id=Rv0063,logic_name=ena,	885.695	667.79	1378.19	893.961	0.178059	FALSE	NA	mix	-0.407417	0.637897	0.0134012
Rv0064	Rv0064	Rv0064	biotype=protein_coding,description=Probable conserved transmembrane protein,gene_id=Rv0064,logic_name=ena,	1349.12	1534.52	1691.76	1662.51	0.158359	FALSE	NA	up	0.18577	0.326505	0.301342
Rv0064A	Rv0064A	vapB1	Name=vapB1,biotype=protein_coding,description=Possible antitoxin VapB1,gene_id=Rv0064A,logic_name=ena,	417.474	382.957	401.614	386.688	0.396997	FALSE	NA	down	-0.124507	-0.0558797	-0.110516
Rv0065	Rv0065	vapC1	Name=vapC1,biotype=protein_coding,description=Possible toxin VapC1,gene_id=Rv0065,logic_name=ena,	427.597	382.835	379.011	320.145	0.139208	FALSE	NA	down	-0.159529	-0.174012	-0.417527
Rv0066c	Rv0066c	icd2	Name=icd2,biotype=protein_coding,description=Probable isocitrate dehydrogenase [NADP] Icd2 (oxalosuccinate decarboxylase) (IDH) (NADP+-specific ICDH) (IDP),gene_id=Rv0066c,logic_name=ena,	1387.86	1380.88	1948.56	2569.83	0.00192832	TRUE	MU_C2	mix	-0.00727375	0.489542	0.888808
Rv0067c	Rv0067c	Rv0067c	biotype=protein_coding,description=Possible transcriptional regulatory protein (possibly TetR-family),gene_id=Rv0067c,logic_name=ena,	182.089	221.803	250.545	247.724	0.00546437	TRUE	MU_C1	up	0.284632	0.460426	0.444087
Rv0068	Rv0068	Rv0068	biotype=protein_coding,description=Probable oxidoreductase,gene_id=Rv0068,logic_name=ena,	157.493	114.905	164.173	166.208	0.290102	FALSE	NA	mix	-0.454845	0.0599236	0.0777024
Rv0069c	Rv0069c	sdaA	Name=sdaA,biotype=protein_coding,description=Probable L-serine dehydratase SdaA (L-serine deaminase) (SDH) (L-SD),gene_id=Rv0069c,logic_name=ena,	1433.12	1639.07	875.417	702.952	0.00334599	TRUE	MU_C5	mix	0.193713	-0.711122	-1.02767
Rv0070c	Rv0070c	glyA2	Name=glyA2,biotype=protein_coding,description=Serine hydroxymethyltransferase GlyA2 (serine methylase 2) (SHMT 2),gene_id=Rv0070c,logic_name=ena,	1185.46	1544.79	1016.96	697.089	0.0107643	TRUE	MU_C5	mix	0.381962	-0.221183	-0.766032
Rv0071	Rv0071	Rv0071	biotype=protein_coding,description=Possible maturase,gene_id=Rv0071,logic_name=ena,	68.7401	88.031	75.6917	110.566	0.129892	FALSE	NA	up	0.356859	0.138983	0.685684
Rv0072	Rv0072	Rv0072	biotype=protein_coding,description=Probable glutamine-transport transmembrane protein ABC transporter,gene_id=Rv0072,logic_name=ena,	2457.11	2873.8	2231.55	1563.56	0.0348801	TRUE	MU_C5	mix	0.225996	-0.138915	-0.65213
Rv0074	Rv0074	Rv0074	biotype=protein_coding,description=Conserved protein,gene_id=Rv0074,logic_name=ena,	1110.78	1364.96	1156.58	782.552	0.0793135	FALSE	NA	mix	0.297282	0.0582963	-0.505316
Rv0075	Rv0075	Rv0075	biotype=protein_coding,description=Probable aminotransferase,gene_id=Rv0075,logic_name=ena,	1308.39	1208.02	889.642	851.533	0.0040273	TRUE	MU_C5	down	-0.115155	-0.556498	-0.61966
Rv0076c	Rv0076c	Rv0076c	biotype=protein_coding,description=Probable membrane protein,gene_id=Rv0076c,logic_name=ena,	577.948	463.152	587.821	640.862	0.375851	FALSE	NA	mix	-0.319453	0.0244386	0.149075
Rv0077c	Rv0077c	Rv0077c	biotype=protein_coding,description=Probable oxidoreductase,gene_id=Rv0077c,logic_name=ena,	347.802	386.17	830.739	1388.71	0.00077569	TRUE	MU_C2	up	0.15097	1.25613	1.99741
Rv0078	Rv0078	Rv0078	biotype=protein_coding,description=Probable transcriptional regulatory protein,gene_id=Rv0078,logic_name=ena,	411.244	503.091	571.06	326.026	0.116139	FALSE	NA	mix	0.290826	0.473649	-0.335006
Rv0078A	Rv0078A	Rv0078A	biotype=protein_coding,description=Hypothetical protein,gene_id=Rv0078A,logic_name=ena,	1836.35	2214.84	2159.15	2461.32	0.0184999	TRUE	MU_C2	up	0.270362	0.233625	0.422589
Rv0078B	Rv0078B	Rv0078B	biotype=protein_coding,description=Conserved protein,gene_id=Rv0078B,logic_name=ena,	2612.89	3504.55	3407.63	3406.92	0.0123512	TRUE	MU_C1	up	0.423581	0.38312	0.38282
Rv0079	Rv0079	Rv0079	biotype=protein_coding,description=Unknown protein,gene_id=Rv0079,logic_name=ena,	1205.34	417.311	338.432	620.396	0	TRUE	MU_C3	down	-1.53024	-1.8325	-0.958176
Rv0080	Rv0080	Rv0080	biotype=protein_coding,description=Conserved hypothetical protein,gene_id=Rv0080,logic_name=ena,	744.033	198.858	140.795	372.472	0	TRUE	MU_C3	down	-1.90363	-2.40177	-0.998234
Rv0081	Rv0081	Rv0081	biotype=protein_coding,description=Probable transcriptional regulatory protein,gene_id=Rv0081,logic_name=ena,	917.523	103.739	207.165	308.15	0	TRUE	MU_C3	down	-3.14479	-2.14697	-1.57411
Rv0082	Rv0082	Rv0082	biotype=protein_coding,description=Probable oxidoreductase,gene_id=Rv0082,logic_name=ena,	1171.39	187.981	326.02	450.596	0	TRUE	MU_C3	down	-2.63956	-1.84519	-1.37831
Rv0083	Rv0083	Rv0083	biotype=protein_coding,description=Probable oxidoreductase,gene_id=Rv0083,logic_name=ena,	1855.34	1915.64	1550.74	1425.6	0.192227	FALSE	NA	mix	0.0461455	-0.258722	-0.380111
Rv0084	Rv0084	hycD	Name=hycD,biotype=protein_coding,description=Possible formate hydrogenlyase HycD (FHL),gene_id=Rv0084,logic_name=ena,	1816.51	1844.47	1442.86	1306.45	0.108139	FALSE	NA	mix	0.022032	-0.332236	-0.475517
Rv0085	Rv0085	hycP	Name=hycP,biotype=protein_coding,description=Possible hydrogenase HycP,gene_id=Rv0085,logic_name=ena,	507.867	145.154	216.481	295.367	0	TRUE	MU_C3	down	-1.80687	-1.23021	-0.781944
Rv0086	Rv0086	hycQ	Name=hycQ,biotype=protein_coding,description=Possible hydrogenase HycQ,gene_id=Rv0086,logic_name=ena,	962.344	738.676	709.799	790.761	0.0164417	TRUE	MU_C3	down	-0.38161	-0.439141	-0.283311
Rv0087	Rv0087	hycE	Name=hycE,biotype=protein_coding,description=Possible formate hydrogenase HycE (FHL),gene_id=Rv0087,logic_name=ena,	710.683	434.93	507.354	454.013	0.000341093	TRUE	MU_C3	down	-0.708422	-0.486214	-0.646474
Rv0088	Rv0088	Rv0088	biotype=protein_coding,description=Possible polyketide cyclase/dehydrase,gene_id=Rv0088,logic_name=ena,	2082.84	1668.11	2563.76	2719.43	0.046706	TRUE	MU_C2	mix	-0.320342	0.299706	0.384749
Rv0090	Rv0090	Rv0090	biotype=protein_coding,description=Possible membrane protein,gene_id=Rv0090,logic_name=ena,	87.2353	147.637	178.94	111.159	2.81761e-05	TRUE	MU_C1	up	0.759074	1.03649	0.349634
Rv0091	Rv0091	mtn	Name=mtn,biotype=protein_coding,description=Probable bifunctional MTA/SAH nucleosidase Mtn, 5'-methylthioadenosine nucleosidase (methylthioadenosine methylthioribohydrolase) + S-adenosylhomocysteine nucleosidase (S-adenosyl-L-homocysteine homocysteinylribohydrolase),gene_id=Rv0091,logic_name=ena,	407.488	819.659	735.345	549.193	6.17954e-05	TRUE	MU_C4	up	1.00827	0.851664	0.430555
Rv0092	Rv0092	ctpA	Name=ctpA,biotype=protein_coding,description=Cation transporter P-type ATPase a CtpA,gene_id=Rv0092,logic_name=ena,	575.244	934.583	955.086	945.653	0	TRUE	MU_C1	up	0.700149	0.731456	0.717136
Rv0093c	Rv0093c	Rv0093c	biotype=protein_coding,description=Probable conserved membrane protein,gene_id=Rv0093c,logic_name=ena,	421.554	354.479	387.216	695.908	0.0340194	TRUE	MU_C2	mix	-0.250015	-0.122578	0.72318
Rv0094c	Rv0094c	Rv0094c	biotype=protein_coding,description=Conserved hypothetical protein,gene_id=Rv0094c,logic_name=ena,	113.042	148.817	169.414	159.743	0.0133923	TRUE	MU_C1	up	0.396677	0.583692	0.498892
Rv0095c	Rv0095c	Rv0095c	biotype=protein_coding,description=Conserved hypothetical protein,gene_id=Rv0095c,logic_name=ena,	140.63	174.213	154.301	252.865	0.0177466	TRUE	MU_C2	up	0.308951	0.133845	0.846462
Rv0096	Rv0096	PPE1	Name=PPE1,biotype=protein_coding,description=PPE family protein PPE1,gene_id=Rv0096,logic_name=ena,	143.784	115.311	120.592	118.071	0.104443	FALSE	NA	down	-0.318376	-0.253771	-0.284246
Rv0097	Rv0097	Rv0097	biotype=protein_coding,description=Possible oxidoreductase,gene_id=Rv0097,logic_name=ena,	452.378	399.209	365.683	398.986	0.227923	FALSE	NA	down	-0.180383	-0.306935	-0.18119
Rv0098	Rv0098	fcoT	Name=fcoT,biotype=protein_coding,description=Probable fatty acyl CoA thioesterase type III FcoT,gene_id=Rv0098,logic_name=ena,	462.633	405.096	327.848	338.282	0.022148	TRUE	MU_C3	down	-0.191604	-0.496843	-0.451643
Rv0099	Rv0099	fadD10	Name=fadD10,biotype=protein_coding,description=Possible fatty-acid-CoA ligase FadD10 (fatty-acid-CoA synthetase) (fatty-acid-CoA synthase),gene_id=Rv0099,logic_name=ena,	569.243	616.789	495.185	448.177	0.274485	FALSE	NA	mix	0.115731	-0.201079	-0.344977
Rv0100	Rv0100	Rv0100	biotype=protein_coding,description=Conserved hypothetical protein,gene_id=Rv0100,logic_name=ena,	473.231	330.037	294.789	339.543	0.00028621	TRUE	MU_C3	down	-0.519918	-0.682861	-0.478953
Rv0102	Rv0102	Rv0102	biotype=protein_coding,description=Probable conserved integral membrane protein,gene_id=Rv0102,logic_name=ena,	687.609	902.704	815.036	939.053	0.0201744	TRUE	MU_C2	up	0.392664	0.245275	0.449617
Rv0103c	Rv0103c	ctpB	Name=ctpB,biotype=protein_coding,description=Probable cation-transporter P-type ATPase B CtpB,gene_id=Rv0103c,logic_name=ena,	1414.71	1477.04	1421.59	1707.08	0.370065	FALSE	NA	up	0.0622041	0.00700242	0.27102
Rv0104	Rv0104	Rv0104	biotype=protein_coding,description=Conserved hypothetical protein,gene_id=Rv0104,logic_name=ena,	284.065	161.706	132.37	153.135	0	TRUE	MU_C3	down	-0.812846	-1.10164	-0.891419
Rv0105c	Rv0105c	rpmB1	Name=rpmB1,biotype=protein_coding,description=50S ribosomal protein L28-1 RpmB1,gene_id=Rv0105c,logic_name=ena,	27.192	19.7395	26.2234	9.25179	0.0796772	FALSE	NA	down	-0.462097	-0.0523279	-1.55538
Rv0106	Rv0106	Rv0106	biotype=protein_coding,description=Conserved hypothetical protein,gene_id=Rv0106,logic_name=ena,	389.665	399.302	372.85	228.73	0.156092	FALSE	NA	mix	0.0352469	-0.0636373	-0.768589
Rv0107c	Rv0107c	ctpI	Name=ctpI,biotype=protein_coding,description=Probable cation-transporter ATPase I CtpI,gene_id=Rv0107c,logic_name=ena,	3052.36	1374.06	1140.05	925.196	0	TRUE	MU_C3	down	-1.15148	-1.42083	-1.72209
Rv0109	Rv0109	PE_PGRS1	Name=PE_PGRS1,biotype=protein_coding,description=PE-PGRS family protein PE_PGRS1,gene_id=Rv0109,logic_name=ena,	275.9	196.332	192.458	212.366	0.00584624	TRUE	MU_C3	down	-0.490847	-0.5196	-0.377595
Rv0110	Rv0110	Rv0110	biotype=protein_coding,description=Probable conserved integral membrane protein,gene_id=Rv0110,logic_name=ena,	544.691	705.542	564.603	567.893	0.297221	FALSE	NA	up	0.373294	0.0517991	0.0601812
Rv0111	Rv0111	Rv0111	biotype=protein_coding,description=Possible transmembrane acyltransferase,gene_id=Rv0111,logic_name=ena,	775.626	1226.25	1115.41	385.107	0.00889676	TRUE	MU_C4	mix	0.660818	0.524136	-1.0101
Rv0112	Rv0112	gca	Name=gca,biotype=protein_coding,description=Possible GDP-mannose 4%2C6-dehydratase Gca (GDP-D-mannose dehydratase),gene_id=Rv0112,logic_name=ena,	1523.94	1928.48	1330.11	820.639	0.181266	FALSE	NA	mix	0.339652	-0.196265	-0.892991
Rv0113	Rv0113	gmhA	Name=gmhA,biotype=protein_coding,description=Probable sedoheptulose-7-phosphate isomerase GmhA (phosphoheptose isomerase),gene_id=Rv0113,logic_name=ena,	627.639	898.035	643.509	388.108	0.121173	FALSE	NA	mix	0.516837	0.0360256	-0.693476
Rv0114	Rv0114	gmhB	Name=gmhB,biotype=protein_coding,description=Possible D-alpha%2Cbeta-D-heptose-1%2C7-biphosphate phosphatase GmhB (D-glycero-D-manno-heptose 7-phosphate kinase),gene_id=Rv0114,logic_name=ena,	591.037	721.765	470.369	255.122	0.133413	FALSE	NA	mix	0.288279	-0.329456	-1.21206
Rv0115	Rv0115	hddA	Name=hddA,biotype=protein_coding,description=Possible D-alpha-D-heptose-7-phosphate kinase HddA,gene_id=Rv0115,logic_name=ena,	336.494	433.389	260.111	167.464	0.096436	FALSE	NA	mix	0.365081	-0.371455	-1.00673
Rv0116c	Rv0116c	ldtA	Name=ldtA,biotype=protein_coding,description=Probable L%2CD-transpeptidase LdtA,gene_id=Rv0116c,logic_name=ena,	562.313	529.115	820.918	1510.24	0.000341705	TRUE	MU_C2	mix	-0.0877914	0.545866	1.42534
Rv0117	Rv0117	oxyS	Name=oxyS,biotype=protein_coding,description=Oxidative stress response regulatory protein OxyS,gene_id=Rv0117,logic_name=ena,	449.111	589.944	570.35	537.661	0.035579	TRUE	MU_C4	up	0.393504	0.344774	0.259622
Rv0118c	Rv0118c	oxcA	Name=oxcA,biotype=protein_coding,description=Probable oxalyl-CoA decarboxylase OxcA,gene_id=Rv0118c,logic_name=ena,	1205.8	680.526	630.718	989.353	0.000891736	TRUE	MU_C6	down	-0.825269	-0.934923	-0.285434
Rv0119	Rv0119	fadD7	Name=fadD7,biotype=protein_coding,description=Probable fatty-acid-CoA ligase FadD7 (fatty-acid-CoA synthetase) (fatty-acid-CoA synthase),gene_id=Rv0119,logic_name=ena,	929.026	587.161	523.055	663.256	0.000635721	TRUE	MU_C3	down	-0.661964	-0.828757	-0.486153
Rv0121c	Rv0121c	Rv0121c	biotype=protein_coding,description=Conserved protein,gene_id=Rv0121c,logic_name=ena,	374.453	525.756	535.476	595.532	0.000151055	TRUE	MU_C1	up	0.48961	0.516036	0.669394
Rv0122	Rv0122	Rv0122	biotype=protein_coding,description=Hypothetical protein,gene_id=Rv0122,logic_name=ena,	349.299	579.311	1429.85	2829.96	0	TRUE	MU_C2	up	0.729874	2.03332	3.01825
Rv0123	Rv0123	Rv0123	biotype=protein_coding,description=Unknown protein,gene_id=Rv0123,logic_name=ena,	239.734	387.312	775.244	1064.02	0	TRUE	MU_C2	up	0.692066	1.69322	2.15002
Rv0124	Rv0124	PE_PGRS2	Name=PE_PGRS2,biotype=protein_coding,description=PE-PGRS family protein PE_PGRS2,gene_id=Rv0124,logic_name=ena,	45.1702	43.904	60.3753	74.205	0.0829035	FALSE	NA	mix	-0.0410168	0.418588	0.716148
Rv0125	Rv0125	pepA	Name=pepA,biotype=protein_coding,description=Probable serine protease PepA (serine proteinase) (MTB32A),gene_id=Rv0125,logic_name=ena,	1781.56	2159.7	2150.85	1893.12	0.166556	FALSE	NA	up	0.277687	0.271762	0.0876244
Rv0126	Rv0126	treS	Name=treS,biotype=protein_coding,description=Trehalose synthase TreS,gene_id=Rv0126,logic_name=ena,	1346.01	1592.15	1293.08	1120.99	0.23488	FALSE	NA	mix	0.242287	-0.0578846	-0.263916
Rv0127	Rv0127	mak	Name=mak,biotype=protein_coding,description=Maltokinase Mak,gene_id=Rv0127,logic_name=ena,	2404.53	2074.76	1624.3	1695.26	0.00769509	TRUE	MU_C3	down	-0.212813	-0.565942	-0.504254
Rv0128	Rv0128	Rv0128	biotype=protein_coding,description=Probable conserved transmembrane protein,gene_id=Rv0128,logic_name=ena,	776.554	1019.85	792.444	654.649	0.209366	FALSE	NA	mix	0.393206	0.0292233	-0.246364
Rv0129c	Rv0129c	fbpC	Name=fbpC,biotype=protein_coding,description=Secreted antigen 85-C FbpC (85C) (antigen 85 complex C) (AG58C) (mycolyl transferase 85C) (fibronectin-binding protein C),gene_id=Rv0129c,logic_name=ena,	6682.51	6183.03	18304.6	10000	0.0070264	TRUE	MU_C1	mix	-0.112075	1.45375	0.581543
Rv0130	Rv0130	htdZ	Name=htdZ,biotype=protein_coding,description=Probable 3-hydroxyl-thioester dehydratase,gene_id=Rv0130,logic_name=ena,	604.502	828.53	918.817	636.081	0.0464393	TRUE	MU_C4	up	0.454806	0.60403	0.0734629
Rv0131c	Rv0131c	fadE1	Name=fadE1,biotype=protein_coding,description=Probable acyl-CoA dehydrogenase FadE1,gene_id=Rv0131c,logic_name=ena,	614.797	748.871	858.186	1012	0.00097605	TRUE	MU_C2	up	0.284606	0.48118	0.719029
Rv0132c	Rv0132c	fgd2	Name=fgd2,biotype=protein_coding,description=Putative F420-dependent glucose-6-phosphate dehydrogenase Fgd2,gene_id=Rv0132c,logic_name=ena,	170.693	169.353	135.86	197.334	0.374109	FALSE	NA	mix	-0.0113766	-0.329289	0.209233
Rv0133	Rv0133	Rv0133	biotype=protein_coding,description=GCN5-related N-acetyltransferase,gene_id=Rv0133,logic_name=ena,	1051.35	1297.41	1200.87	1168.81	0.123223	FALSE	NA	up	0.303386	0.191838	0.152793
Rv0134	Rv0134	ephF	Name=ephF,biotype=protein_coding,description=Possible epoxide hydrolase EphF (epoxide hydratase) (arene-oxide hydratase),gene_id=Rv0134,logic_name=ena,	1580.15	2000.25	1790.63	1971.62	0.0437848	TRUE	MU_C1	up	0.340119	0.180401	0.319318
Rv0135c	Rv0135c	Rv0135c	biotype=protein_coding,description=Possible transcriptional regulatory protein,gene_id=Rv0135c,logic_name=ena,	2849.25	3693.48	3066.32	1933.19	0.0742584	FALSE	NA	mix	0.374401	0.105928	-0.559599
Rv0137c	Rv0137c	msrA	Name=msrA,biotype=protein_coding,description=Probable peptide methionine sulfoxide reductase MsrA (protein-methionine-S-oxide reductase) (peptide met(O) reductase),gene_id=Rv0137c,logic_name=ena,	1255.64	1105.75	1045.95	1174.11	0.191872	FALSE	NA	down	-0.183401	-0.263606	-0.0968594
Rv0138	Rv0138	Rv0138	biotype=protein_coding,description=Conserved hypothetical protein,gene_id=Rv0138,logic_name=ena,	955.184	1130.01	898.057	655.887	0.0605486	FALSE	NA	mix	0.242482	-0.0889707	-0.542331
Rv0139	Rv0139	Rv0139	biotype=protein_coding,description=Possible oxidoreductase,gene_id=Rv0139,logic_name=ena,	1433.03	1300.35	940.826	856.883	0.000853967	TRUE	MU_C5	down	-0.140173	-0.60707	-0.741899
Rv0140	Rv0140	Rv0140	biotype=protein_coding,description=Conserved protein,gene_id=Rv0140,logic_name=ena,	1937.33	3711.78	5033.29	4594.92	0	TRUE	MU_C1	up	0.938044	1.37743	1.24597
Rv0141c	Rv0141c	Rv0141c	biotype=protein_coding,description=Unknown protein,gene_id=Rv0141c,logic_name=ena,	2031.32	1824.98	1623.16	1862.16	0.173964	FALSE	NA	down	-0.154533	-0.323605	-0.125435
Rv0142	Rv0142	Rv0142	biotype=protein_coding,description=Conserved hypothetical protein,gene_id=Rv0142,logic_name=ena,	1219.51	1057.13	1191.3	1177.11	0.37879	FALSE	NA	down	-0.206149	-0.0337726	-0.0510556
Rv0143c	Rv0143c	Rv0143c	biotype=protein_coding,description=Probable conserved transmembrane protein,gene_id=Rv0143c,logic_name=ena,	1143.2	1543.34	1135.37	1078.32	0.256443	FALSE	NA	mix	0.432971	-0.00991309	-0.0842981
Rv0144	Rv0144	Rv0144	biotype=protein_coding,description=Probable transcriptional regulatory protein (possibly TetR-family),gene_id=Rv0144,logic_name=ena,	9881.9	6873.18	4980.97	4490.75	1.55371e-05	TRUE	MU_C3	down	-0.523811	-0.988361	-1.13783
Rv0145	Rv0145	Rv0145	biotype=protein_coding,description=Possible S-adenosylmethionine-dependent methyltransferase,gene_id=Rv0145,logic_name=ena,	8563.23	6698.73	7020.12	7609.18	0.0700777	FALSE	NA	down	-0.354267	-0.28666	-0.170416
Rv0146	Rv0146	Rv0146	biotype=protein_coding,description=Possible S-adenosylmethionine-dependent methyltransferase,gene_id=Rv0146,logic_name=ena,	1118.39	1831.05	1671.87	1781.91	2.83968e-05	TRUE	MU_C1	up	0.711255	0.580045	0.672003
Rv0147	Rv0147	Rv0147	biotype=protein_coding,description=Probable aldehyde dehydrogenase (NAD+) dependent,gene_id=Rv0147,logic_name=ena,	1871.87	2049.44	2291.54	2913.94	0.0288638	TRUE	MU_C2	up	0.130749	0.291837	0.63849
Rv0148	Rv0148	Rv0148	biotype=protein_coding,description=Probable short-chain type dehydrogenase/reductase,gene_id=Rv0148,logic_name=ena,	3582.11	3519.99	4056.39	4846.28	0.167592	FALSE	NA	mix	-0.025236	0.179388	0.436068
Rv0149	Rv0149	Rv0149	biotype=protein_coding,description=Possible quinone oxidoreductase (NADPH,quinone oxidoreductase) (zeta-crystallin),gene_id=Rv0149,logic_name=ena,	3453	3843.88	4273.28	4307.45	0.0881762	FALSE	NA	up	0.15471	0.307493	0.318983
Rv0150c	Rv0150c	Rv0150c	biotype=protein_coding,description=Conserved hypothetical protein,gene_id=Rv0150c,logic_name=ena,	92.2935	110.195	73.4951	66.8275	0.175212	FALSE	NA	mix	0.255764	-0.328581	-0.465788
Rv0151c	Rv0151c	PE1	Name=PE1,biotype=protein_coding,description=PE family protein PE1,gene_id=Rv0151c,logic_name=ena,	393.874	388.908	274.179	331.922	0.212549	FALSE	NA	down	-0.0183038	-0.522616	-0.246889
Rv0153c	Rv0153c	ptbB	Name=ptbB,biotype=protein_coding,description=Phosphotyrosine protein phosphatase PTPB (protein-tyrosine-phosphatase) (PTPase),gene_id=Rv0153c,logic_name=ena,	1093.89	1324.75	1376.96	1406.15	0.0222768	TRUE	MU_C1	up	0.276251	0.332017	0.362276
Rv0154c	Rv0154c	fadE2	Name=fadE2,biotype=protein_coding,description=Probable acyl-CoA dehydrogenase FadE2,gene_id=Rv0154c,logic_name=ena,	1242.39	1687.64	1576.03	1712.27	0.00168335	TRUE	MU_C1	up	0.441894	0.343178	0.462797
Rv0155	Rv0155	pntAa	Name=pntAa,biotype=protein_coding,description=Probable NAD(P) transhydrogenase (subunit alpha) PntAa [first part%3B catalytic part] (pyridine nucleotide transhydrogenase subunit alpha) (nicotinamide nucleotide transhydrogenase subunit alpha),gene_id=Rv0155,logic_name=ena,	1435.1	2840.72	2535.38	1158.32	0	TRUE	MU_C4	mix	0.985104	0.821049	-0.30912
Rv0156	Rv0156	pntAb	Name=pntAb,biotype=protein_coding,description=Probable NAD(P) transhydrogenase (subunit alpha) PntAb [second part%3B integral membrane protein] (pyridine nucleotide transhydrogenase subunit alpha) (nicotinamide nucleotide transhydrogenase subunit alpha),gene_id=Rv0156,logic_name=ena,	1944.29	3823.52	3173.96	1584.22	5.09414e-05	TRUE	MU_C4	mix	0.975663	0.707042	-0.295466
Rv0157	Rv0157	pntB	Name=pntB,biotype=protein_coding,description=Probable NAD(P) transhydrogenase (subunit beta) PntB [integral membrane protein] (pyridine nucleotide transhydrogenase subunit beta) (nicotinamide nucleotide transhydrogenase subunit beta),gene_id=Rv0157,logic_name=ena,	2252.41	3607.49	2837.97	1695.58	0.00521984	TRUE	MU_C4	mix	0.679524	0.333388	-0.409697
Rv0157A	Rv0157A	Rv0157A	biotype=protein_coding,description=Conserved protein,gene_id=Rv0157A,logic_name=ena,	3037.02	1744.42	2819.53	4204.62	0.00409976	TRUE	MU_C6	mix	-0.799909	-0.107202	0.469319
Rv0158	Rv0158	Rv0158	biotype=protein_coding,description=Probable transcriptional regulatory protein (possibly TetR-family),gene_id=Rv0158,logic_name=ena,	1574.33	2212.37	1716.59	960.585	0.0573669	FALSE	NA	mix	0.490857	0.124806	-0.712751
Rv0159c	Rv0159c	PE3	Name=PE3,biotype=protein_coding,description=PE family protein PE3,gene_id=Rv0159c,logic_name=ena,	232.278	266.536	261.812	188.383	0.32696	FALSE	NA	mix	0.198478	0.172678	-0.302188
Rv0160c	Rv0160c	PE4	Name=PE4,biotype=protein_coding,description=PE family protein PE4,gene_id=Rv0160c,logic_name=ena,	72.8444	118.929	78.0251	79.0317	0.235922	FALSE	NA	up	0.707211	0.0991206	0.117613
Rv0161	Rv0161	Rv0161	biotype=protein_coding,description=Possible oxidoreductase,gene_id=Rv0161,logic_name=ena,	242.159	375.697	399.76	343.038	0.000167151	TRUE	MU_C1	up	0.633617	0.723179	0.502412
Rv0162c	Rv0162c	adhE1	Name=adhE1,biotype=protein_coding,description=Probable zinc-type alcohol dehydrogenase (E subunit) AdhE1,gene_id=Rv0162c,logic_name=ena,	434.658	318.823	273.25	315.421	0.0437425	TRUE	MU_C3	down	-0.447127	-0.669658	-0.462601
Rv0163	Rv0163	Rv0163	biotype=protein_coding,description=Conserved protein,gene_id=Rv0163,logic_name=ena,	422.9	513.969	458.535	482.518	0.214203	FALSE	NA	up	0.281367	0.116716	0.190268
Rv0164	Rv0164	TB18.5	Name=TB18.5,biotype=protein_coding,description=Conserved protein TB18.5,gene_id=Rv0164,logic_name=ena,	5400.03	8712.97	7262.26	4686.62	0.030336	TRUE	MU_C4	mix	0.690198	0.427452	-0.204421
Rv0165c	Rv0165c	mce1R	Name=mce1R,biotype=protein_coding,description=Probable transcriptional regulatory protein Mce1R (probably GntR-family),gene_id=Rv0165c,logic_name=ena,	2068.98	394.068	362.454	350.06	0	TRUE	MU_C3	down	-2.3924	-2.51305	-2.56325
Rv0167	Rv0167	yrbE1A	Name=yrbE1A,biotype=protein_coding,description=Conserved integral membrane protein YrbE1A,gene_id=Rv0167,logic_name=ena,	11269.8	4200.59	4771.35	3463.87	0	TRUE	MU_C3	down	-1.4238	-1.24	-1.70201
Rv0168	Rv0168	yrbE1B	Name=yrbE1B,biotype=protein_coding,description=Conserved integral membrane protein YrbE1B,gene_id=Rv0168,logic_name=ena,	3839.37	1906.94	2248.97	1811.34	0	TRUE	MU_C3	down	-1.00961	-0.771608	-1.08381
Rv0169	Rv0169	mce1A	Name=mce1A,biotype=protein_coding,description=Mce-family protein Mce1A,gene_id=Rv0169,logic_name=ena,	7764.55	3790.28	4368.19	3656.79	0	TRUE	MU_C3	down	-1.0346	-0.829869	-1.08632
Rv0170	Rv0170	mce1B	Name=mce1B,biotype=protein_coding,description=Mce-family protein Mce1B,gene_id=Rv0170,logic_name=ena,	7326.03	3270.19	3951.42	3141.56	0	TRUE	MU_C3	down	-1.16365	-0.890662	-1.22155
Rv0171	Rv0171	mce1C	Name=mce1C,biotype=protein_coding,description=Mce-family protein Mce1C,gene_id=Rv0171,logic_name=ena,	10762	4544.58	5650.21	5194.95	0	TRUE	MU_C3	down	-1.24373	-0.929574	-1.05077
Rv0172	Rv0172	mce1D	Name=mce1D,biotype=protein_coding,description=Mce-family protein Mce1D,gene_id=Rv0172,logic_name=ena,	9846.31	4031.02	4166.96	3693.39	0	TRUE	MU_C3	down	-1.28844	-1.24059	-1.41464
Rv0173	Rv0173	lprK	Name=lprK,biotype=protein_coding,description=Possible Mce-family lipoprotein LprK (Mce-family lipoprotein Mce1E),gene_id=Rv0173,logic_name=ena,	7531.54	3005.99	2995.43	2647.28	0	TRUE	MU_C3	down	-1.32511	-1.33018	-1.50843
Rv0174	Rv0174	mce1F	Name=mce1F,biotype=protein_coding,description=Mce-family protein Mce1F,gene_id=Rv0174,logic_name=ena,	26071.5	18707.2	15450.3	17196.8	0.00053763	TRUE	MU_C3	down	-0.478882	-0.754844	-0.600336
Rv0175	Rv0175	Rv0175	biotype=protein_coding,description=Probable conserved Mce associated membrane protein,gene_id=Rv0175,logic_name=ena,	24088.1	16544.8	14080.4	16211.2	0.000342937	TRUE	MU_C3	down	-0.54194	-0.774632	-0.571331
Rv0176	Rv0176	Rv0176	biotype=protein_coding,description=Probable conserved Mce associated transmembrane protein,gene_id=Rv0176,logic_name=ena,	6488.06	7281.49	5437.33	3821.01	0.084479	FALSE	NA	mix	0.166446	-0.254888	-0.763834
Rv0177	Rv0177	Rv0177	biotype=protein_coding,description=Probable conserved Mce associated protein,gene_id=Rv0177,logic_name=ena,	7908.25	7792.24	6148.38	5449.84	0.0470197	TRUE	MU_C5	down	-0.0213201	-0.363153	-0.537146
Rv0178	Rv0178	Rv0178	biotype=protein_coding,description=Probable conserved Mce associated membrane protein,gene_id=Rv0178,logic_name=ena,	7577.75	7402.41	6055.92	5449.84	0.0703035	FALSE	NA	down	-0.0337741	-0.323422	-0.475556
Rv0179c	Rv0179c	lprO	Name=lprO,biotype=protein_coding,description=Possible lipoprotein LprO,gene_id=Rv0179c,logic_name=ena,	4639.2	4069.91	9270.6	3738.98	0.189591	FALSE	NA	mix	-0.188879	0.998786	-0.31123
Rv0180c	Rv0180c	Rv0180c	biotype=protein_coding,description=Probable conserved transmembrane protein,gene_id=Rv0180c,logic_name=ena,	874.589	1137.9	1215.08	1070.79	0.00459208	TRUE	MU_C1	up	0.379699	0.474369	0.292002
Rv0182c	Rv0182c	sigG	Name=sigG,biotype=protein_coding,description=Probable alternative RNA polymerase sigma factor SigG (RNA polymerase ECF type sigma factor),gene_id=Rv0182c,logic_name=ena,	763.672	956.276	913.128	1066.96	0.0224086	TRUE	MU_C2	up	0.324474	0.257864	0.482475
Rv0183	Rv0183	Rv0183	biotype=protein_coding,description=Possible lysophospholipase,gene_id=Rv0183,logic_name=ena,	1626.13	1867.57	1945.34	1798.11	0.188528	FALSE	NA	up	0.199714	0.258576	0.145035
Rv0184	Rv0184	Rv0184	biotype=protein_coding,description=Conserved hypothetical protein,gene_id=Rv0184,logic_name=ena,	1655.13	2170.25	2240.2	1754.35	0.0806101	FALSE	NA	up	0.390917	0.436682	0.0839891
Rv0185	Rv0185	Rv0185	biotype=protein_coding,description=Conserved hypothetical protein,gene_id=Rv0185,logic_name=ena,	980.665	1207.59	1088.94	894.281	0.268569	FALSE	NA	mix	0.300292	0.151085	-0.133033
Rv0186	Rv0186	bglS	Name=bglS,biotype=protein_coding,description=Probable beta-glucosidase BglS (gentiobiase) (cellobiase) (beta-D-glucoside glucohydrolase),gene_id=Rv0186,logic_name=ena,	1337.41	1463.99	1151.57	1029.93	0.160596	FALSE	NA	mix	0.130469	-0.215843	-0.376887
Rv0186A	Rv0186A	mymT	Name=mymT,biotype=protein_coding,description=Metallothionein%2C MymT,gene_id=Rv0186A,logic_name=ena,	8459.06	214735	235614	70519.7	0	TRUE	MU_C4	up	4.66592	4.79978	3.05946
Rv0187	Rv0187	Rv0187	biotype=protein_coding,description=Probable O-methyltransferase,gene_id=Rv0187,logic_name=ena,	408.591	1160.4	1025.28	677.638	0	TRUE	MU_C4	up	1.50589	1.3273	0.729858
Rv0188	Rv0188	Rv0188	biotype=protein_coding,description=Probable conserved transmembrane protein,gene_id=Rv0188,logic_name=ena,	1089.94	1539.7	1947.52	3296.71	0	TRUE	MU_C2	up	0.498405	0.837395	1.59678
Rv0189c	Rv0189c	ilvD	Name=ilvD,biotype=protein_coding,description=Probable dihydroxy-acid dehydratase IlvD (dad),gene_id=Rv0189c,logic_name=ena,	2681.2	3222.45	3086.36	2929.31	0.184513	FALSE	NA	up	0.265279	0.203027	0.12768
Rv0190	Rv0190	Rv0190	biotype=protein_coding,description=Conserved protein,gene_id=Rv0190,logic_name=ena,	1834.08	15284.2	13906.1	5175.58	0	TRUE	MU_C4	up	3.05891	2.92259	1.49667
Rv0191	Rv0191	Rv0191	biotype=protein_coding,description=Probable conserved integral membrane protein,gene_id=Rv0191,logic_name=ena,	1898.61	9584.52	9470.77	3981.4	0	TRUE	MU_C4	up	2.33577	2.31854	1.06834
Rv0192	Rv0192	Rv0192	biotype=protein_coding,description=Conserved hypothetical protein,gene_id=Rv0192,logic_name=ena,	1530.62	2373.47	1839.99	1484.31	0.0347877	TRUE	MU_C4	mix	0.632878	0.265584	-0.0443226
Rv0192A	Rv0192A	Rv0192A	biotype=protein_coding,description=Conserved secreted protein,gene_id=Rv0192A,logic_name=ena,	941.24	1016.88	1096.25	1267.14	0.126222	FALSE	NA	up	0.111521	0.219946	0.428941
Rv0193c	Rv0193c	Rv0193c	biotype=protein_coding,description=Hypothetical protein,gene_id=Rv0193c,logic_name=ena,	515.603	482.359	462.327	418.692	0.210763	FALSE	NA	down	-0.0961546	-0.157348	-0.300374
Rv0195	Rv0195	Rv0195	biotype=protein_coding,description=Possible two component transcriptional regulatory protein (probably LuxR-family),gene_id=Rv0195,logic_name=ena,	34.8882	70.7529	100.689	135.39	0	TRUE	MU_C2	up	1.02005	1.52909	1.95631
Rv0196	Rv0196	Rv0196	biotype=protein_coding,description=Possible transcriptional regulatory protein,gene_id=Rv0196,logic_name=ena,	206.192	1093.25	819.844	604.328	0	TRUE	MU_C4	up	2.40656	1.99136	1.55134
Rv0197	Rv0197	Rv0197	biotype=protein_coding,description=Possible oxidoreductase,gene_id=Rv0197,logic_name=ena,	745.284	1651.29	1374.88	904.077	2.98791e-05	TRUE	MU_C4	up	1.14773	0.883444	0.278655
Rv0198c	Rv0198c	zmp1	Name=zmp1,biotype=protein_coding,description=Probable zinc metalloprotease Zmp1,gene_id=Rv0198c,logic_name=ena,	2894.36	3865.86	3401.31	2760.99	0.151814	FALSE	NA	mix	0.417545	0.232843	-0.0680624
Rv0199	Rv0199	Rv0199	biotype=protein_coding,description=Probable conserved membrane protein,gene_id=Rv0199,logic_name=ena,	690.026	1143.81	964.37	1100.65	5.24144e-05	TRUE	MU_C1	up	0.729119	0.482937	0.673631
Rv0200	Rv0200	Rv0200	biotype=protein_coding,description=Possible conserved transmembrane protein,gene_id=Rv0200,logic_name=ena,	1088.09	1368.98	1125.61	1453.92	0.0872079	FALSE	NA	up	0.331309	0.0489075	0.418153
Rv0201c	Rv0201c	Rv0201c	biotype=protein_coding,description=Conserved protein,gene_id=Rv0201c,logic_name=ena,	1772.4	1877.16	1600.9	1441.74	0.275422	FALSE	NA	mix	0.0828414	-0.146822	-0.297897
Rv0202c	Rv0202c	mmpL11	Name=mmpL11,biotype=protein_coding,description=Probable conserved transmembrane transport protein MmpL11,gene_id=Rv0202c,logic_name=ena,	4007.48	3838.56	3925.91	6689.3	0.126274	FALSE	NA	mix	-0.06213	-0.029667	0.739161
Rv0203	Rv0203	Rv0203	biotype=protein_coding,description=Possible exported protein,gene_id=Rv0203,logic_name=ena,	1442.42	2202.24	1833.07	1421.26	0.0338906	TRUE	MU_C4	mix	0.610481	0.345771	-0.0213218
Rv0204c	Rv0204c	Rv0204c	biotype=protein_coding,description=Probable conserved transmembrane protein,gene_id=Rv0204c,logic_name=ena,	1156.3	901.268	1295.88	1183.56	0.356509	FALSE	NA	mix	-0.359483	0.164423	0.0336251
Rv0205	Rv0205	Rv0205	biotype=protein_coding,description=Probable conserved transmembrane protein,gene_id=Rv0205,logic_name=ena,	829.804	985.917	805.19	565.866	0.083408	FALSE	NA	mix	0.248696	-0.0434412	-0.55231
Rv0207c	Rv0207c	Rv0207c	biotype=protein_coding,description=Conserved hypothetical protein,gene_id=Rv0207c,logic_name=ena,	4302.73	4213.25	3669.25	2579.83	0.0530313	FALSE	NA	down	-0.0303196	-0.22977	-0.737976
Rv0208c	Rv0208c	Rv0208c	biotype=protein_coding,description=Hypothetical methlytransferase (methylase),gene_id=Rv0208c,logic_name=ena,	2036.81	1150.89	2357.63	1171.49	0.0707167	FALSE	NA	mix	-0.823566	0.211025	-0.797967
Rv0209	Rv0209	Rv0209	biotype=protein_coding,description=Hypothetical protein,gene_id=Rv0209,logic_name=ena,	469.903	418.638	425.877	531.813	0.306565	FALSE	NA	mix	-0.166659	-0.141927	0.178557
Rv0210	Rv0210	Rv0210	biotype=protein_coding,description=Hypothetical protein,gene_id=Rv0210,logic_name=ena,	351.105	394.792	406.264	496.336	0.0498027	TRUE	MU_C2	up	0.169191	0.210517	0.499416
Rv0211	Rv0211	pckA	Name=pckA,biotype=protein_coding,description=Probable iron-regulated phosphoenolpyruvate carboxykinase [GTP] PckA (phosphoenolpyruvate carboxylase) (PEPCK)(pep carboxykinase),gene_id=Rv0211,logic_name=ena,	6597	7978.39	8337.26	14754.9	0.00439158	TRUE	MU_C2	up	0.274288	0.337764	1.16132
Rv0212c	Rv0212c	nadR	Name=nadR,biotype=protein_coding,description=Possible transcriptional regulatory protein NadR (probably AsnC-family),gene_id=Rv0212c,logic_name=ena,	586.475	492.164	632.463	1031.65	0.0755063	FALSE	NA	mix	-0.252931	0.108912	0.814809
Rv0213c	Rv0213c	Rv0213c	biotype=protein_coding,description=Possible methyltransferase (methylase),gene_id=Rv0213c,logic_name=ena,	385.954	343.556	430.527	628.071	0.0963797	FALSE	NA	mix	-0.167884	0.157676	0.7025
Rv0214	Rv0214	fadD4	Name=fadD4,biotype=protein_coding,description=Probable fatty-acid-CoA ligase FadD4 (fatty-acid-CoA synthetase) (fatty-acid-CoA synthase),gene_id=Rv0214,logic_name=ena,	265.648	364.279	371.418	319.639	0.0170751	TRUE	MU_C4	up	0.455528	0.483526	0.266925
Rv0215c	Rv0215c	fadE3	Name=fadE3,biotype=protein_coding,description=Probable acyl-CoA dehydrogenase FadE3,gene_id=Rv0215c,logic_name=ena,	943.028	938.22	856.452	750.81	0.363811	FALSE	NA	down	-0.00737441	-0.138928	-0.328853
Rv0216	Rv0216	Rv0216	biotype=protein_coding,description=Double hotdog hydratase,gene_id=Rv0216,logic_name=ena,	266.269	274.112	234.101	258.3	0.431253	FALSE	NA	mix	0.0418784	-0.185754	-0.0438365
Rv0217c	Rv0217c	lipW	Name=lipW,biotype=protein_coding,description=Possible esterase LipW,gene_id=Rv0217c,logic_name=ena,	275.085	303.604	316.873	307.93	0.289652	FALSE	NA	up	0.14231	0.204024	0.162722
Rv0219	Rv0219	Rv0219	biotype=protein_coding,description=Probable conserved transmembrane protein,gene_id=Rv0219,logic_name=ena,	107.581	108.151	101.133	129.319	0.429807	FALSE	NA	mix	0.00762886	-0.0891671	0.265517
Rv0220	Rv0220	lipC	Name=lipC,biotype=protein_coding,description=Probable esterase LipC,gene_id=Rv0220,logic_name=ena,	4772.55	4553.01	4418.99	4765.34	0.435264	FALSE	NA	down	-0.0679425	-0.111044	-0.00218206
Rv0221	Rv0221	Rv0221	biotype=protein_coding,description=Possible triacylglycerol synthase (diacylglycerol acyltransferase),gene_id=Rv0221,logic_name=ena,	2217.92	1980.36	1886.33	1898.92	0.154715	FALSE	NA	down	-0.163444	-0.233623	-0.224031
Rv0222	Rv0222	echA1	Name=echA1,biotype=protein_coding,description=Probable enoyl-CoA hydratase EchA1 (enoyl hydrase) (unsaturated acyl-CoA hydratase) (crotonase),gene_id=Rv0222,logic_name=ena,	1481.05	856.842	881.735	1381.26	0.0034726	TRUE	MU_C6	down	-0.789519	-0.748202	-0.10063
Rv0223c	Rv0223c	Rv0223c	biotype=protein_coding,description=Probable aldehyde dehydrogenase,gene_id=Rv0223c,logic_name=ena,	434.003	490.467	442.913	438.317	0.437248	FALSE	NA	up	0.176452	0.0293175	0.0142693
Rv0224c	Rv0224c	Rv0224c	biotype=protein_coding,description=Possible methyltransferase (methylase),gene_id=Rv0224c,logic_name=ena,	818.126	845.009	592.508	520.789	0.0814052	FALSE	NA	mix	0.0466437	-0.465488	-0.651623
Rv0225	Rv0225	Rv0225	biotype=protein_coding,description=Possible conserved protein,gene_id=Rv0225,logic_name=ena,	1567.68	1633.42	1275.47	1445.26	0.368291	FALSE	NA	mix	0.059271	-0.2976	-0.117303
Rv0226c	Rv0226c	Rv0226c	biotype=protein_coding,description=Probable conserved transmembrane protein,gene_id=Rv0226c,logic_name=ena,	1315.33	1326.82	1299.29	1001.68	0.345044	FALSE	NA	mix	0.0125421	-0.0177009	-0.393001
Rv0227c	Rv0227c	Rv0227c	biotype=protein_coding,description=Probable conserved membrane protein,gene_id=Rv0227c,logic_name=ena,	4040.59	4326.53	3702.53	2854.56	0.18371	FALSE	NA	mix	0.0986441	-0.126054	-0.501298
Rv0228	Rv0228	Rv0228	biotype=protein_coding,description=Probable integral membrane acyltransferase,gene_id=Rv0228,logic_name=ena,	368.474	469.776	362.346	408.875	0.319609	FALSE	NA	mix	0.350412	-0.0241934	0.150098
Rv0229c	Rv0229c	Rv0229c	biotype=protein_coding,description=Possible conserved membrane protein with PIN domain,gene_id=Rv0229c,logic_name=ena,	1919.88	2214.69	2318.8	1528.07	0.236703	FALSE	NA	mix	0.206084	0.272358	-0.329305
Rv0230c	Rv0230c	php	Name=php,biotype=protein_coding,description=Probable phosphotriesterase Php (parathion hydrolase) (PTE) (aryldialkylphosphatase) (paraoxonase) (a-esterase) (aryltriphosphatase) (paraoxon hydrolase),gene_id=Rv0230c,logic_name=ena,	5054.56	2160.64	2283.1	3931.96	0.000304934	TRUE	MU_C6	down	-1.22613	-1.14659	-0.362338
Rv0231	Rv0231	fadE4	Name=fadE4,biotype=protein_coding,description=Probable acyl-CoA dehydrogenase FadE4,gene_id=Rv0231,logic_name=ena,	962.587	922.148	931.946	882.697	0.418421	FALSE	NA	down	-0.0619178	-0.0466701	-0.124998
Rv0233	Rv0233	nrdB	Name=nrdB,biotype=protein_coding,description=Ribonucleoside-diphosphate reductase (beta chain) NrdB (ribonucleotide reductase small chain),gene_id=Rv0233,logic_name=ena,	4254.43	1121.23	1683.98	2351.21	0	TRUE	MU_C3	down	-1.92389	-1.33709	-0.855566
Rv0234c	Rv0234c	gabD1	Name=gabD1,biotype=protein_coding,description=Succinate-semialdehyde dehydrogenase [NADP+] dependent (SSDH) GabD1,gene_id=Rv0234c,logic_name=ena,	794.776	1141.12	1149.55	1213.5	0.000187137	TRUE	MU_C1	up	0.521835	0.532444	0.610558
Rv0235c	Rv0235c	Rv0235c	biotype=protein_coding,description=Probable conserved transmembrane protein,gene_id=Rv0235c,logic_name=ena,	912.183	632.377	457.668	739.7	0.0394828	TRUE	MU_C3	down	-0.528538	-0.99502	-0.302383
Rv0236A	Rv0236A	Rv0236A	biotype=protein_coding,description=Small secreted protein,gene_id=Rv0236A,logic_name=ena,	8275.09	11288.1	9180.46	7735.74	0.222772	FALSE	NA	mix	0.447956	0.149792	-0.0972345
Rv0236c	Rv0236c	aftD	Name=aftD,biotype=protein_coding,description=Possible arabinofuranosyltransferase AftD,gene_id=Rv0236c,logic_name=ena,	1372.19	1486.12	1546.75	1374.24	0.402937	FALSE	NA	up	0.115074	0.172761	0.00216215
Rv0237	Rv0237	lpqI	Name=lpqI,biotype=protein_coding,description=Probable conserved lipoprotein LpqI,gene_id=Rv0237,logic_name=ena,	958.479	1363.8	1024.8	745.856	0.0658931	FALSE	NA	mix	0.508816	0.0965167	-0.36185
Rv0238	Rv0238	Rv0238	biotype=protein_coding,description=Possible transcriptional regulatory protein (probably TetR-family),gene_id=Rv0238,logic_name=ena,	1586.41	2028.15	1710.19	1170.82	0.180959	FALSE	NA	mix	0.354397	0.108389	-0.438244
Rv0239	Rv0239	vapB24	Name=vapB24,biotype=protein_coding,description=Possible antitoxin VapB24,gene_id=Rv0239,logic_name=ena,	6735.17	8465.72	9628.22	8115.23	0.060805	FALSE	NA	up	0.329918	0.515556	0.268919
Rv0240	Rv0240	vapC24	Name=vapC24,biotype=protein_coding,description=Possible toxin VapC24. Contains PIN domain.,gene_id=Rv0240,logic_name=ena,	1807	2286.71	2032.24	1317.92	0.18651	FALSE	NA	mix	0.339677	0.169474	-0.455337
Rv0241c	Rv0241c	htdX	Name=htdX,biotype=protein_coding,description=Probable 3-hydroxyacyl-thioester dehydratase HtdX,gene_id=Rv0241c,logic_name=ena,	2194.94	2605.64	1602.73	1015.61	0.000696329	TRUE	MU_C5	mix	0.247454	-0.45365	-1.11184
Rv0242c	Rv0242c	fabG4	Name=fabG4,biotype=protein_coding,description=Probable 3-oxoacyl-[acyl-carrier protein] reductase FabG4 (3-ketoacyl-acyl carrier protein reductase),gene_id=Rv0242c,logic_name=ena,	1417.13	1682.43	1060.91	689.108	0.00539048	TRUE	MU_C5	mix	0.247574	-0.417668	-1.04017
Rv0243	Rv0243	fadA2	Name=fadA2,biotype=protein_coding,description=Probable acetyl-CoA acyltransferase FadA2 (3-ketoacyl-CoA thiolase) (beta-ketothiolase),gene_id=Rv0243,logic_name=ena,	3708.64	4517.09	2801.13	1904.3	0.0126452	TRUE	MU_C5	mix	0.284505	-0.404881	-0.961627
Rv0245	Rv0245	Rv0245	biotype=protein_coding,description=Possible oxidoreductase,gene_id=Rv0245,logic_name=ena,	1840.54	1364.14	998.331	1408.83	0.000166469	TRUE	MU_C3	down	-0.432134	-0.882535	-0.385628
Rv0246	Rv0246	Rv0246	biotype=protein_coding,description=Probable conserved integral membrane protein,gene_id=Rv0246,logic_name=ena,	695.91	691.933	472.613	448.546	0.0373164	TRUE	MU_C5	down	-0.00826771	-0.558243	-0.633645
Rv0247c	Rv0247c	Rv0247c	biotype=protein_coding,description=Probable succinate dehydrogenase [iron-sulfur subunit] (succinic dehydrogenase),gene_id=Rv0247c,logic_name=ena,	4775.3	7499.73	6492.89	4880.11	0.0161903	TRUE	MU_C4	up	0.65125	0.443271	0.0313251
Rv0248c	Rv0248c	Rv0248c	biotype=protein_coding,description=Probable succinate dehydrogenase [iron-sulfur subunit] (succinic dehydrogenase),gene_id=Rv0248c,logic_name=ena,	4195.77	6618.54	5739.84	4418.26	0.00977977	TRUE	MU_C4	up	0.657578	0.452076	0.0745434
Rv0249c	Rv0249c	Rv0249c	biotype=protein_coding,description=Probable succinate dehydrogenase [membrane anchor subunit] (succinic dehydrogenase),gene_id=Rv0249c,logic_name=ena,	4524.19	6475.95	4923.72	3451.51	0.0686108	FALSE	NA	mix	0.517433	0.122088	-0.390432
Rv0250c	Rv0250c	Rv0250c	biotype=protein_coding,description=Conserved protein,gene_id=Rv0250c,logic_name=ena,	9328.16	6189.11	5273.64	2882.06	5.17904e-05	TRUE	MU_C5	down	-0.591862	-0.822794	-1.69449
Rv0251c	Rv0251c	hsp	Name=hsp,biotype=protein_coding,description=Heat shock protein Hsp (heat-stress-induced ribosome-binding protein A),gene_id=Rv0251c,logic_name=ena,	331.485	374.586	428.994	413.71	0.122286	FALSE	NA	up	0.17635	0.372012	0.319673
Rv0252	Rv0252	nirB	Name=nirB,biotype=protein_coding,description=Probable nitrite reductase [NAD(P)H] large subunit [FAD flavoprotein] NirB,gene_id=Rv0252,logic_name=ena,	246.747	310.906	301.835	305.389	0.173132	FALSE	NA	up	0.333446	0.290726	0.307614
Rv0253	Rv0253	nirD	Name=nirD,biotype=protein_coding,description=Probable nitrite reductase [NAD(P)H] small subunit NirD,gene_id=Rv0253,logic_name=ena,	214.285	208.657	183.998	195.575	0.373234	FALSE	NA	down	-0.0383959	-0.219841	-0.131808
Rv0254c	Rv0254c	cobU	Name=cobU,biotype=protein_coding,description=Probable bifunctional cobalamin biosynthesis protein CobU, cobinamide kinase + cobinamide phosphate guanylyltransferase,gene_id=Rv0254c,logic_name=ena,	383.49	432.76	412.352	531.87	0.271657	FALSE	NA	up	0.17438	0.104689	0.471885
Rv0255c	Rv0255c	cobQ1	Name=cobQ1,biotype=protein_coding,description=Probable cobyric acid synthase CobQ1,gene_id=Rv0255c,logic_name=ena,	869.464	890.202	993.054	1290.85	0.210205	FALSE	NA	up	0.034006	0.191746	0.57012
Rv0256c	Rv0256c	PPE2	Name=PPE2,biotype=protein_coding,description=PPE family protein PPE2,gene_id=Rv0256c,logic_name=ena,	1319.95	1461.25	1757.14	2100.44	0.0477218	TRUE	MU_C2	up	0.146727	0.412751	0.670211
Rv0257	Rv0257	Rv0257	biotype=protein_coding,description=Conserved hypothetical protein,gene_id=Rv0257,logic_name=ena,	146.959	174.26	177.608	193.258	0.0670531	FALSE	NA	up	0.245822	0.273281	0.395112
Rv0258c	Rv0258c	Rv0258c	biotype=protein_coding,description=Conserved hypothetical protein,gene_id=Rv0258c,logic_name=ena,	393.864	413.435	572.824	550.238	0.0660731	FALSE	NA	up	0.0699621	0.540392	0.482356
Rv0260c	Rv0260c	Rv0260c	biotype=protein_coding,description=Possible transcriptional regulatory protein,gene_id=Rv0260c,logic_name=ena,	37.8387	41.0279	46.7741	74.4946	0.167284	FALSE	NA	up	0.116743	0.305847	0.977272
Rv0261c	Rv0261c	narK3	Name=narK3,biotype=protein_coding,description=Probable integral membrane nitrite extrusion protein NarK3 (nitrite facilitator),gene_id=Rv0261c,logic_name=ena,	125.086	92.2673	91.7746	104.284	0.0730016	FALSE	NA	down	-0.439035	-0.446759	-0.262408
Rv0262c	Rv0262c	aac	Name=aac,biotype=protein_coding,description=Aminoglycoside 2'-N-acetyltransferase Aac (Aac(2')-IC),gene_id=Rv0262c,logic_name=ena,	3317.26	1999.68	2739.25	3967.58	0.0176369	TRUE	MU_C6	mix	-0.730222	-0.276212	0.25827
Rv0263c	Rv0263c	Rv0263c	biotype=protein_coding,description=Conserved hypothetical protein,gene_id=Rv0263c,logic_name=ena,	2934.67	1570.65	2399.13	3835.39	0.00702997	TRUE	MU_C6	mix	-0.901834	-0.290684	0.386178
Rv0264c	Rv0264c	Rv0264c	biotype=protein_coding,description=Conserved hypothetical protein,gene_id=Rv0264c,logic_name=ena,	1025.14	736.087	1086.87	1689.77	0.0127275	TRUE	MU_C2	mix	-0.477874	0.0843499	0.721006
Rv0265c	Rv0265c	Rv0265c	biotype=protein_coding,description=Probable periplasmic iron-transport lipoprotein,gene_id=Rv0265c,logic_name=ena,	1042.79	1369.37	1069.44	1083.91	0.277057	FALSE	NA	up	0.393068	0.0364106	0.0557935
Rv0266c	Rv0266c	oplA	Name=oplA,biotype=protein_coding,description=Probable 5-oxoprolinase OplA (5-oxo-L-prolinase) (pyroglutamase) (5-OPASE),gene_id=Rv0266c,logic_name=ena,	799.664	1105.08	864.062	768.398	0.254713	FALSE	NA	mix	0.466686	0.111741	-0.0575416
Rv0267	Rv0267	narU	Name=narU,biotype=protein_coding,description=Probable integral membrane nitrite extrusion protein NarU (nitrite facilitator),gene_id=Rv0267,logic_name=ena,	36.2973	33.6123	28.5303	38.8969	0.394392	FALSE	NA	mix	-0.110875	-0.347369	0.0997943
Rv0268c	Rv0268c	Rv0268c	biotype=protein_coding,description=Hypothetical protein,gene_id=Rv0268c,logic_name=ena,	6343.26	3109.8	3667.59	5299.52	5.0586e-05	TRUE	MU_C6	down	-1.02841	-0.790395	-0.259364
Rv0269c	Rv0269c	Rv0269c	biotype=protein_coding,description=Conserved hypothetical protein,gene_id=Rv0269c,logic_name=ena,	474.86	520.245	526.864	616.75	0.186106	FALSE	NA	up	0.131687	0.149926	0.377181
Rv0270	Rv0270	fadD2	Name=fadD2,biotype=protein_coding,description=Probable fatty-acid-CoA ligase FadD2 (fatty-acid-CoA synthetase) (fatty-acid-CoA synthase),gene_id=Rv0270,logic_name=ena,	4240.66	2921.82	2873.08	3502.73	0.00410115	TRUE	MU_C6	down	-0.537422	-0.561692	-0.275808
Rv0272c	Rv0272c	Rv0272c	biotype=protein_coding,description=Unknown protein,gene_id=Rv0272c,logic_name=ena,	1611.45	1174.5	1363.55	2194.19	0.0181957	TRUE	MU_C6	mix	-0.456319	-0.240991	0.445328
Rv0273c	Rv0273c	Rv0273c	biotype=protein_coding,description=Possible transcriptional regulatory protein,gene_id=Rv0273c,logic_name=ena,	866.065	636.93	849.676	1228.44	0.0289879	TRUE	MU_C2	mix	-0.443339	-0.0275624	0.504278
Rv0274	Rv0274	Rv0274	biotype=protein_coding,description=Conserved protein,gene_id=Rv0274,logic_name=ena,	2152.55	1735.97	1937.87	3410.39	0.0224851	TRUE	MU_C2	mix	-0.310299	-0.151571	0.663893
Rv0275c	Rv0275c	Rv0275c	biotype=protein_coding,description=Possible transcriptional regulatory protein (possibly TetR-family),gene_id=Rv0275c,logic_name=ena,	3232.37	3020.2	3959.01	6491.75	0.0389495	TRUE	MU_C2	mix	-0.0979499	0.292546	1.00602
Rv0276	Rv0276	Rv0276	biotype=protein_coding,description=Conserved hypothetical protein,gene_id=Rv0276,logic_name=ena,	11442.1	7200.25	6021.78	11621.4	0.0383052	TRUE	MU_C6	mix	-0.668229	-0.926087	0.0224332
Rv0277A	Rv0277A	vapB25	Name=vapB25,biotype=pseudogene,description=Possible antitoxin VapB25,gene_id=Rv0277A,logic_name=ena,	17205.7	16066.3	17829.3	19947.2	0.39813	FALSE	NA	mix	-0.0988451	0.0513637	0.213302
Rv0277c	Rv0277c	vapC25	Name=vapC25,biotype=protein_coding,description=Possible toxin VapC25. Contains PIN domain.,gene_id=Rv0277c,logic_name=ena,	8660.74	8857.94	8260.38	5445.26	0.205939	FALSE	NA	mix	0.032481	-0.0682815	-0.66949
Rv0278c	Rv0278c	PE_PGRS3	Name=PE_PGRS3,biotype=protein_coding,description=PE-PGRS family protein PE_PGRS3,gene_id=Rv0278c,logic_name=ena,	155.521	168.635	149.132	221.895	0.381361	FALSE	NA	mix	0.116791	-0.0605231	0.512764
Rv0279c	Rv0279c	PE_PGRS4	Name=PE_PGRS4,biotype=protein_coding,description=PE-PGRS family protein PE_PGRS4,gene_id=Rv0279c,logic_name=ena,	309.349	230.04	196.471	218.711	0.0157908	TRUE	MU_C3	down	-0.427347	-0.654917	-0.500206
Rv0280	Rv0280	PPE3	Name=PPE3,biotype=protein_coding,description=PPE family protein PPE3,gene_id=Rv0280,logic_name=ena,	2227.23	858.662	590.113	273.788	0	TRUE	MU_C3	down	-1.37509	-1.91619	-3.02412
Rv0281	Rv0281	Rv0281	biotype=protein_coding,description=Possible S-adenosylmethionine-dependent methyltransferase,gene_id=Rv0281,logic_name=ena,	2788.8	2829.4	2258.59	1943.46	0.0407256	TRUE	MU_C5	mix	0.0208499	-0.304224	-0.521018
Rv0282	Rv0282	eccA3	Name=eccA3,biotype=protein_coding,description=ESX conserved component EccA3. ESX-3 type VII secretion system protein.,gene_id=Rv0282,logic_name=ena,	20465.9	20124.8	17753.1	14945.8	0.280998	FALSE	NA	down	-0.0242478	-0.20515	-0.45348
Rv0284	Rv0284	eccC3	Name=eccC3,biotype=protein_coding,description=ESX conserved component EccC3. ESX-3 type VII secretion system protein. Possible membrane protein.,gene_id=Rv0284,logic_name=ena,	3863.87	5527.92	3367.84	2406.08	0.0127201	TRUE	MU_C5	mix	0.516688	-0.198226	-0.683366
Rv0285	Rv0285	PE5	Name=PE5,biotype=protein_coding,description=PE family protein PE5,gene_id=Rv0285,logic_name=ena,	1894.19	2093	1486.77	1406.39	0.0833908	FALSE	NA	mix	0.143989	-0.349402	-0.429587
Rv0286	Rv0286	PPE4	Name=PPE4,biotype=protein_coding,description=PPE family protein PPE4,gene_id=Rv0286,logic_name=ena,	4119.27	7914.11	5781.66	4223.3	0.0211402	TRUE	MU_C4	up	0.942038	0.489095	0.0359838
Rv0287	Rv0287	esxG	Name=esxG,biotype=protein_coding,description=ESAT-6 like protein EsxG (conserved protein TB9.8),gene_id=Rv0287,logic_name=ena,	6388.48	9867.57	7899.04	5846.59	0.0895153	FALSE	NA	mix	0.627223	0.306205	-0.127878
Rv0288	Rv0288	esxH	Name=esxH,biotype=protein_coding,description=Low molecular weight protein antigen 7 EsxH (10 kDa antigen) (CFP-7) (protein TB10.4),gene_id=Rv0288,logic_name=ena,	16685.4	27340.9	19683.9	12388.9	0.0384721	TRUE	MU_C4	mix	0.712473	0.238431	-0.429543
Rv0289	Rv0289	espG3	Name=espG3,biotype=protein_coding,description=ESX-3 secretion-associated protein EspG3,gene_id=Rv0289,logic_name=ena,	13766.1	21940.2	15898.9	10200.3	0.0395756	TRUE	MU_C4	mix	0.672455	0.207802	-0.432517
Rv0290	Rv0290	eccD3	Name=eccD3,biotype=protein_coding,description=ESX conserved component EccD3. ESX-3 type VII secretion system protein. Probable transmembrane protein.,gene_id=Rv0290,logic_name=ena,	2321.33	2694.02	1655.45	1427.06	0.0279217	TRUE	MU_C5	mix	0.214809	-0.487724	-0.701902
Rv0291	Rv0291	mycP3	Name=mycP3,biotype=protein_coding,description=Probable membrane-anchored mycosin MycP3 (serine protease) (subtilisin-like protease) (subtilase-like) (mycosin-3),gene_id=Rv0291,logic_name=ena,	2470.25	2694.48	1686.21	1718.21	0.0611514	FALSE	NA	mix	0.12535	-0.550874	-0.523753
Rv0292	Rv0292	eccE3	Name=eccE3,biotype=protein_coding,description=ESX conserved component EccE3. ESX-3 type VII secretion system protein. Probable transmembrane protein.,gene_id=Rv0292,logic_name=ena,	2444.12	2519.49	1635.13	1708.52	0.0597788	FALSE	NA	mix	0.0438134	-0.579912	-0.516572
Rv0293c	Rv0293c	Rv0293c	biotype=protein_coding,description=Conserved protein,gene_id=Rv0293c,logic_name=ena,	1574.48	1287.72	1378.03	1848.97	0.115598	FALSE	NA	mix	-0.290055	-0.192263	0.231845
Rv0294	Rv0294	tam	Name=tam,biotype=protein_coding,description=Probable trans-aconitate methyltransferase Tam,gene_id=Rv0294,logic_name=ena,	239.903	251.41	227.549	170.275	0.270235	FALSE	NA	mix	0.0675928	-0.0762696	-0.494582
Rv0295c	Rv0295c	Rv0295c	biotype=protein_coding,description=Conserved protein,gene_id=Rv0295c,logic_name=ena,	1582.18	1893.27	1500.33	1116.83	0.060611	FALSE	NA	mix	0.258964	-0.0766392	-0.502505
Rv0297	Rv0297	PE_PGRS5	Name=PE_PGRS5,biotype=protein_coding,description=PE-PGRS family protein PE_PGRS5,gene_id=Rv0297,logic_name=ena,	4956.07	2583.35	2358.73	3229.02	0	TRUE	MU_C3	down	-0.939951	-1.07119	-0.6181
Rv0298	Rv0298	Rv0298	biotype=protein_coding,description=Hypothetical protein,gene_id=Rv0298,logic_name=ena,	6468.45	8316.05	9851.17	8353.82	0.00417962	TRUE	MU_C1	up	0.362478	0.606875	0.369015
Rv0299	Rv0299	Rv0299	biotype=protein_coding,description=Hypothetical protein,gene_id=Rv0299,logic_name=ena,	5546.65	6802.2	8228.86	7433.43	0.00385022	TRUE	MU_C1	up	0.294384	0.569075	0.422411
Rv0300	Rv0300	vapB2	Name=vapB2,biotype=protein_coding,description=Possible antitoxin VapB2,gene_id=Rv0300,logic_name=ena,	4494.84	5315.15	5813.26	4779.62	0.17825	FALSE	NA	up	0.241839	0.371077	0.0886243
Rv0301	Rv0301	vapC2	Name=vapC2,biotype=protein_coding,description=Possible toxin VapC2,gene_id=Rv0301,logic_name=ena,	2506.82	3330.3	3189.05	2239.06	0.108721	FALSE	NA	mix	0.409791	0.347265	-0.162967
Rv0302	Rv0302	Rv0302	biotype=protein_coding,description=Probable transcriptional regulatory protein (probably TetR/AcrR-family),gene_id=Rv0302,logic_name=ena,	3713.95	3909.65	3498.65	2289.42	0.187808	FALSE	NA	mix	0.0740838	-0.0861539	-0.697973
Rv0303	Rv0303	Rv0303	biotype=protein_coding,description=Probable dehydrogenase/reductase,gene_id=Rv0303,logic_name=ena,	815.099	738.903	585.692	502.657	0.00989074	TRUE	MU_C5	down	-0.14159	-0.476832	-0.6974
Rv0304c	Rv0304c	PPE5	Name=PPE5,biotype=protein_coding,description=PPE family protein PPE5,gene_id=Rv0304c,logic_name=ena,	212.874	146.65	121.666	158.708	0.00032867	TRUE	MU_C3	down	-0.537618	-0.807076	-0.423624
Rv0305c	Rv0305c	PPE6	Name=PPE6,biotype=protein_coding,description=PPE family protein PPE6,gene_id=Rv0305c,logic_name=ena,	2181.82	1141.86	1228.83	1762.09	0	TRUE	MU_C6	down	-0.934146	-0.828255	-0.308247
Rv0306	Rv0306	Rv0306	biotype=protein_coding,description=Putative oxidoreductase,gene_id=Rv0306,logic_name=ena,	101.566	132.779	195.524	159.83	0.000129476	TRUE	MU_C1	up	0.386614	0.944936	0.654125
Rv0308	Rv0308	Rv0308	biotype=protein_coding,description=Probable conserved integral membrane protein,gene_id=Rv0308,logic_name=ena,	2254.66	3976.56	4815.12	3945.68	0	TRUE	MU_C1	up	0.818611	1.09466	0.807362
Rv0309	Rv0309	Rv0309	biotype=protein_coding,description=Possible conserved exported protein,gene_id=Rv0309,logic_name=ena,	7540.55	6099.59	11101.8	6632.11	0.124002	FALSE	NA	mix	-0.305956	0.558048	-0.185201
Rv0310c	Rv0310c	Rv0310c	biotype=protein_coding,description=Conserved protein,gene_id=Rv0310c,logic_name=ena,	307.267	467.557	460.863	401.099	0.000484574	TRUE	MU_C4	up	0.605652	0.584846	0.384469
Rv0311	Rv0311	Rv0311	biotype=protein_coding,description=Unknown protein,gene_id=Rv0311,logic_name=ena,	235.429	294.825	318.41	375.021	0.00938102	TRUE	MU_C2	up	0.324564	0.435591	0.671678
Rv0312	Rv0312	Rv0312	biotype=protein_coding,description=Conserved hypothetical proline and threonine rich protein,gene_id=Rv0312,logic_name=ena,	4111.85	2228.4	7618.51	2463.18	0.114556	FALSE	NA	mix	-0.883779	0.88972	-0.739267
Rv0313	Rv0313	Rv0313	biotype=protein_coding,description=Conserved protein,gene_id=Rv0313,logic_name=ena,	4248.14	3208.19	5558.12	4353.82	0.223849	FALSE	NA	mix	-0.405072	0.387766	0.0354517
Rv0314c	Rv0314c	Rv0314c	biotype=protein_coding,description=Possible conserved membrane protein,gene_id=Rv0314c,logic_name=ena,	2855.49	2170.4	1978.57	2706.61	0.0156482	TRUE	MU_C6	down	-0.395773	-0.529276	-0.0772514
Rv0315	Rv0315	Rv0315	biotype=protein_coding,description=Possible beta-1%2C3-glucanase precursor,gene_id=Rv0315,logic_name=ena,	6852.93	11634	7490.18	2845.02	0.0010201	TRUE	MU_C4	mix	0.763552	0.12828	-1.26828
Rv0316	Rv0316	Rv0316	biotype=protein_coding,description=Possible muconolactone isomerase,gene_id=Rv0316,logic_name=ena,	1974.65	2755.08	1696.53	711.272	0.000371422	TRUE	MU_C5	mix	0.480492	-0.219017	-1.47313
Rv0317c	Rv0317c	glpQ2	Name=glpQ2,biotype=protein_coding,description=Possible glycerophosphoryl diester phosphodiesterase GlpQ2 (glycerophosphodiester phosphodiesterase),gene_id=Rv0317c,logic_name=ena,	1455.11	1735.71	1391.26	1315.32	0.331574	FALSE	NA	mix	0.254395	-0.0647423	-0.145723
Rv0318c	Rv0318c	Rv0318c	biotype=protein_coding,description=Probable conserved integral membrane protein,gene_id=Rv0318c,logic_name=ena,	248.903	259.773	216.765	270.593	0.423801	FALSE	NA	mix	0.0616641	-0.199454	0.120537
Rv0319	Rv0319	pcp	Name=pcp,biotype=protein_coding,description=Probable pyrrolidone-carboxylate peptidase Pcp (5-oxoprolyl-peptidase) (pyroglutamyl-peptidase I) (PGP-I) (pyrase),gene_id=Rv0319,logic_name=ena,	517.144	622.534	580.544	595.051	0.232786	FALSE	NA	up	0.267587	0.166839	0.202448
Rv0320	Rv0320	Rv0320	biotype=protein_coding,description=Possible conserved exported protein,gene_id=Rv0320,logic_name=ena,	532.275	168.516	117.948	276.24	0	TRUE	MU_C3	down	-1.65928	-2.17401	-0.946248
Rv0321	Rv0321	dcd	Name=dcd,biotype=protein_coding,description=Probable deoxycytidine triphosphate deaminase Dcd (dCTP deaminase),gene_id=Rv0321,logic_name=ena,	998.621	1032.78	821.125	925.058	0.321257	FALSE	NA	mix	0.0485167	-0.282336	-0.110393
Rv0322	Rv0322	udgA	Name=udgA,biotype=protein_coding,description=Probable UDP-glucose 6-dehydrogenase UdgA (UDP-GLC dehydrogenase) (UDP-GLCDH) (UDPGDH),gene_id=Rv0322,logic_name=ena,	663.94	889.889	723.692	1440.32	0.060573	FALSE	NA	up	0.422571	0.124322	1.11726
Rv0323c	Rv0323c	Rv0323c	biotype=protein_coding,description=Conserved hypothetical protein,gene_id=Rv0323c,logic_name=ena,	320.115	326.684	335.956	415.179	0.305492	FALSE	NA	up	0.0293024	0.0696822	0.375141
Rv0324	Rv0324	Rv0324	biotype=protein_coding,description=Possible transcriptional regulatory protein (possibly ArsR-family),gene_id=Rv0324,logic_name=ena,	147.031	253.173	319.38	336.234	0	TRUE	MU_C1	up	0.783997	1.11915	1.19334
Rv0325	Rv0325	Rv0325	biotype=protein_coding,description=Hypothetical protein,gene_id=Rv0325,logic_name=ena,	246.792	276.671	273.752	284.425	0.305061	FALSE	NA	up	0.164873	0.149574	0.204749
Rv0326	Rv0326	Rv0326	biotype=protein_coding,description=Hypothetical protein,gene_id=Rv0326,logic_name=ena,	232.433	344.642	318.962	270.188	0.0250072	TRUE	MU_C4	up	0.568281	0.456567	0.217149
Rv0328	Rv0328	Rv0328	biotype=protein_coding,description=Possible transcriptional regulatory protein (possibly TetR/AcrR-family),gene_id=Rv0328,logic_name=ena,	419.149	436.055	528.234	498.215	0.205999	FALSE	NA	up	0.057047	0.333716	0.249305
Rv0329c	Rv0329c	Rv0329c	biotype=protein_coding,description=Conserved hypothetical protein,gene_id=Rv0329c,logic_name=ena,	53.1782	68.981	82.1163	73.6214	0.0378117	TRUE	MU_C1	up	0.375365	0.626833	0.46929
Rv0330c	Rv0330c	Rv0330c	biotype=protein_coding,description=Hypothetical protein,gene_id=Rv0330c,logic_name=ena,	145.217	230.926	277.805	316.277	0.00354807	TRUE	MU_C1	up	0.669223	0.935864	1.12298
Rv0331	Rv0331	Rv0331	biotype=protein_coding,description=Possible dehydrogenase/reductase,gene_id=Rv0331,logic_name=ena,	250.544	346.126	463.949	436.787	0.00118057	TRUE	MU_C1	up	0.466229	0.888899	0.801865
Rv0332	Rv0332	Rv0332	biotype=protein_coding,description=Conserved protein,gene_id=Rv0332,logic_name=ena,	995.418	1217.5	1303.22	745.013	0.08708	FALSE	NA	mix	0.29055	0.388703	-0.418036
Rv0333	Rv0333	Rv0333	biotype=protein_coding,description=Unknown protein,gene_id=Rv0333,logic_name=ena,	1049.18	1433.66	1654.89	1980.4	0.000333557	TRUE	MU_C2	up	0.450441	0.657475	0.916531
Rv0334	Rv0334	rmlA	Name=rmlA,biotype=protein_coding,description=Alpha-D-glucose-1-phosphate thymidylyltransferase RmlA (dTDP-glucose synthase) (dTDP-glucose pyrophosphorylase),gene_id=Rv0334,logic_name=ena,	766.279	957.063	1048.1	751.868	0.11205	FALSE	NA	mix	0.320744	0.451837	-0.0273908
Rv0335c	Rv0335c	PE6	Name=PE6,biotype=protein_coding,description=PE family protein PE6,gene_id=Rv0335c,logic_name=ena,	181.568	229.389	211.12	349.925	0.0124071	TRUE	MU_C2	up	0.337283	0.217551	0.946535
Rv0336	Rv0336	Rv0336	biotype=protein_coding,description=Conserved 13E12 repeat family protein,gene_id=Rv0336,logic_name=ena,	737.066	736.075	610.072	821.448	0.40547	FALSE	NA	mix	-0.00194094	-0.272815	0.156376
Rv0337c	Rv0337c	aspC	Name=aspC,biotype=protein_coding,description=Probable aspartate aminotransferase AspC (transaminase A) (ASPAT),gene_id=Rv0337c,logic_name=ena,	2798.44	2856.23	3488.19	3282.81	0.149662	FALSE	NA	up	0.0294912	0.317857	0.230306
Rv0338c	Rv0338c	Rv0338c	biotype=protein_coding,description=Probable iron-sulfur-binding reductase,gene_id=Rv0338c,logic_name=ena,	4089.79	4707.29	5108.5	5178.07	0.0636863	FALSE	NA	up	0.202871	0.320871	0.340388
Rv0339c	Rv0339c	Rv0339c	biotype=protein_coding,description=Possible transcriptional regulatory protein,gene_id=Rv0339c,logic_name=ena,	646.152	883.461	860.557	632.651	0.116729	FALSE	NA	mix	0.451294	0.413399	-0.0304629
Rv0340	Rv0340	Rv0340	biotype=protein_coding,description=Conserved protein,gene_id=Rv0340,logic_name=ena,	935.308	1052.56	903.681	770.326	0.324528	FALSE	NA	mix	0.170393	-0.0496289	-0.279972
Rv0342	Rv0342	iniA	Name=iniA,biotype=protein_coding,description=Isoniazid inductible gene protein IniA,gene_id=Rv0342,logic_name=ena,	894.169	954.105	990.204	1066.47	0.25841	FALSE	NA	up	0.0936015	0.147179	0.254223
Rv0343	Rv0343	iniC	Name=iniC,biotype=protein_coding,description=Isoniazid inductible gene protein IniC,gene_id=Rv0343,logic_name=ena,	842.94	908.441	965.806	1021.57	0.217067	FALSE	NA	up	0.107963	0.196304	0.277285
Rv0344c	Rv0344c	lpqJ	Name=lpqJ,biotype=protein_coding,description=Probable lipoprotein LpqJ,gene_id=Rv0344c,logic_name=ena,	269.762	452.161	608.999	207.875	0.00696347	TRUE	MU_C4	mix	0.74515	1.17475	-0.375968
Rv0345	Rv0345	Rv0345	biotype=protein_coding,description=Conserved hypothetical protein,gene_id=Rv0345,logic_name=ena,	466.209	455.515	454.428	673.614	0.23068	FALSE	NA	mix	-0.0334786	-0.0369255	0.530944
Rv0346c	Rv0346c	ansP2	Name=ansP2,biotype=protein_coding,description=Possible L-asparagine permease AnsP2 (L-asparagine transport protein),gene_id=Rv0346c,logic_name=ena,	3471.51	3190.32	2657.06	1950.69	0.00525194	TRUE	MU_C5	down	-0.121866	-0.385734	-0.831582
Rv0347	Rv0347	Rv0347	biotype=protein_coding,description=Probable conserved membrane protein,gene_id=Rv0347,logic_name=ena,	536.38	752.607	983.206	1027.64	0	TRUE	MU_C1	up	0.488641	0.874239	0.938008
Rv0348	Rv0348	Rv0348	biotype=protein_coding,description=Possible transcriptional regulatory protein,gene_id=Rv0348,logic_name=ena,	785.177	1213.1	1491.54	1312.63	0	TRUE	MU_C1	up	0.627604	0.925714	0.741374
Rv0349	Rv0349	Rv0349	biotype=protein_coding,description=Hypothetical protein,gene_id=Rv0349,logic_name=ena,	849.534	1284.84	1536.32	1351.9	0	TRUE	MU_C1	up	0.596844	0.854738	0.670245
Rv0350	Rv0350	dnaK	Name=dnaK,biotype=protein_coding,description=Probable chaperone protein DnaK (heat shock protein 70) (heat shock 70 kDa protein) (HSP70),gene_id=Rv0350,logic_name=ena,	6141.24	18870.4	26851.1	11526.1	2.7604e-05	TRUE	MU_C1	up	1.61952	2.12838	0.908308
Rv0351	Rv0351	grpE	Name=grpE,biotype=protein_coding,description=Probable GrpE protein (HSP-70 cofactor),gene_id=Rv0351,logic_name=ena,	4906.44	14607.2	16162.4	5807.81	0.000151379	TRUE	MU_C4	up	1.57393	1.71989	0.243316
Rv0352	Rv0352	dnaJ1	Name=dnaJ1,biotype=protein_coding,description=Probable chaperone protein DnaJ1,gene_id=Rv0352,logic_name=ena,	3562.36	9009.67	9709.6	3490.81	0.000912948	TRUE	MU_C4	mix	1.33864	1.44658	-0.0292747
Rv0353	Rv0353	hspR	Name=hspR,biotype=protein_coding,description=Probable heat shock protein transcriptional repressor HspR (MerR family),gene_id=Rv0353,logic_name=ena,	2036.53	4395.52	4611.04	2048.62	0.00291612	TRUE	MU_C4	up	1.10992	1.17898	0.00854478
Rv0354c	Rv0354c	PPE7	Name=PPE7,biotype=protein_coding,description=PPE family protein PPE7,gene_id=Rv0354c,logic_name=ena,	460.747	233.758	202.679	270.325	0	TRUE	MU_C3	down	-0.978955	-1.18478	-0.769278
Rv0356c	Rv0356c	Rv0356c	biotype=protein_coding,description=Conserved protein,gene_id=Rv0356c,logic_name=ena,	574.906	590.335	687.835	791.213	0.130147	FALSE	NA	up	0.0382082	0.258737	0.460741
Rv0357c	Rv0357c	purA	Name=purA,biotype=protein_coding,description=Probable adenylosuccinate synthetase PurA (imp--aspartate ligase) (ADSS) (ampsase),gene_id=Rv0357c,logic_name=ena,	922.919	1271.97	1062.89	827.346	0.157764	FALSE	NA	mix	0.462791	0.203716	-0.157714
Rv0358	Rv0358	Rv0358	biotype=protein_coding,description=Conserved protein,gene_id=Rv0358,logic_name=ena,	341.211	593.33	417.402	272.29	0.00867619	TRUE	MU_C4	mix	0.798171	0.290775	-0.325521
Rv0359	Rv0359	Rv0359	biotype=protein_coding,description=Probable conserved integral membrane protein,gene_id=Rv0359,logic_name=ena,	206.986	271.013	215.533	298.76	0.136884	FALSE	NA	up	0.388829	0.0583717	0.529452
Rv0360c	Rv0360c	Rv0360c	biotype=protein_coding,description=Conserved protein,gene_id=Rv0360c,logic_name=ena,	529.37	360.009	379.003	371.229	0.000455443	TRUE	MU_C3	down	-0.556241	-0.482066	-0.511966
Rv0361	Rv0361	Rv0361	biotype=protein_coding,description=Probable conserved membrane protein,gene_id=Rv0361,logic_name=ena,	2090.49	2387.74	2090.39	3010.69	0.11395	FALSE	NA	mix	0.191801	-6.99531e-05	0.52625
Rv0362	Rv0362	mgtE	Name=mgtE,biotype=protein_coding,description=Possible Mg2+ transport transmembrane protein MgtE,gene_id=Rv0362,logic_name=ena,	286.354	398.074	322.639	364.981	0.0408967	TRUE	MU_C4	up	0.475236	0.172119	0.350019
Rv0363c	Rv0363c	fba	Name=fba,biotype=protein_coding,description=Probable fructose-bisphosphate aldolase Fba,gene_id=Rv0363c,logic_name=ena,	2808.88	3346.69	3636.82	3597.6	0.0131057	TRUE	MU_C1	up	0.252742	0.372686	0.35704
Rv0364	Rv0364	Rv0364	biotype=protein_coding,description=Possible conserved transmembrane protein,gene_id=Rv0364,logic_name=ena,	2859.21	3248.8	2664.74	2043.26	0.0877715	FALSE	NA	mix	0.184287	-0.101626	-0.484742
Rv0365c	Rv0365c	Rv0365c	biotype=protein_coding,description=Conserved protein,gene_id=Rv0365c,logic_name=ena,	670.105	805.877	752.755	672.872	0.306351	FALSE	NA	up	0.266171	0.167792	0.0059436
Rv0366c	Rv0366c	Rv0366c	biotype=protein_coding,description=Conserved hypothetical protein,gene_id=Rv0366c,logic_name=ena,	363.227	578.009	572.478	408.528	0.00341243	TRUE	MU_C4	up	0.670219	0.656347	0.169563
Rv0367c	Rv0367c	Rv0367c	biotype=protein_coding,description=Hypothetical protein,gene_id=Rv0367c,logic_name=ena,	778	914.235	1507.67	1582.17	0.0003448	TRUE	MU_C2	up	0.232794	0.95448	1.02406
Rv0368c	Rv0368c	Rv0368c	biotype=protein_coding,description=Conserved hypothetical protein,gene_id=Rv0368c,logic_name=ena,	71.0849	67.4518	78.4475	78.1376	0.420824	FALSE	NA	mix	-0.0756852	0.142184	0.136474
Rv0369c	Rv0369c	Rv0369c	biotype=protein_coding,description=Possible membrane oxidoreductase,gene_id=Rv0369c,logic_name=ena,	288.427	287.711	266.359	333.479	0.421422	FALSE	NA	mix	-0.00358531	-0.114832	0.209393
Rv0370c	Rv0370c	Rv0370c	biotype=protein_coding,description=Possible oxidoreductase,gene_id=Rv0370c,logic_name=ena,	196.671	253.403	193.494	143.963	0.187486	FALSE	NA	mix	0.365651	-0.0234939	-0.450082
Rv0371c	Rv0371c	Rv0371c	biotype=protein_coding,description=Conserved hypothetical protein,gene_id=Rv0371c,logic_name=ena,	30.5207	19.1471	19.666	29.9662	0.118683	FALSE	NA	down	-0.672663	-0.634081	-0.0264498
Rv0372c	Rv0372c	Rv0372c	biotype=protein_coding,description=Conserved hypothetical protein,gene_id=Rv0372c,logic_name=ena,	54.6615	41.8357	42.9798	50.8783	0.194327	FALSE	NA	down	-0.385792	-0.346868	-0.103476
Rv0373c	Rv0373c	Rv0373c	biotype=protein_coding,description=Probable carbon monoxyde dehydrogenase (large chain),gene_id=Rv0373c,logic_name=ena,	131.982	79.4128	111.338	119.571	0.0567643	FALSE	NA	down	-0.7329	-0.245392	-0.142475
Rv0374c	Rv0374c	Rv0374c	biotype=protein_coding,description=Probable carbon monoxyde dehydrogenase (small chain),gene_id=Rv0374c,logic_name=ena,	52.3303	40.2475	43.79	56.422	0.292342	FALSE	NA	mix	-0.378749	-0.257047	0.10861
Rv0375c	Rv0375c	Rv0375c	biotype=protein_coding,description=Probable carbon monoxyde dehydrogenase (medium chain),gene_id=Rv0375c,logic_name=ena,	66.8325	51.7428	51.4237	73.0403	0.230416	FALSE	NA	mix	-0.369193	-0.378117	0.128142
Rv0376c	Rv0376c	Rv0376c	biotype=protein_coding,description=Conserved hypothetical protein,gene_id=Rv0376c,logic_name=ena,	108.928	131.236	156.815	155.793	0.01377	TRUE	MU_C1	up	0.268789	0.525685	0.516251
Rv0377	Rv0377	Rv0377	biotype=protein_coding,description=Probable transcriptional regulatory protein (probably LysR-family),gene_id=Rv0377,logic_name=ena,	340.093	347.063	329.21	373.095	0.441453	FALSE	NA	mix	0.029267	-0.0469204	0.133613
Rv0378	Rv0378	Rv0378	biotype=protein_coding,description=Conserved hypothetical glycine rich protein,gene_id=Rv0378,logic_name=ena,	47.0176	59.2261	58.4113	15.9297	0.0396244	TRUE	MU_C5	mix	0.333033	0.313047	-1.56148
Rv0379	Rv0379	secE2	Name=secE2,biotype=protein_coding,description=Possible protein transport protein SecE2,gene_id=Rv0379,logic_name=ena,	6056.33	7169.21	6756.75	5785.96	0.357982	FALSE	NA	mix	0.243371	0.157887	-0.0658853
Rv0380c	Rv0380c	Rv0380c	biotype=protein_coding,description=Possible RNA methyltransferase (RNA methylase),gene_id=Rv0380c,logic_name=ena,	298.145	249.925	325.533	446.395	0.0771679	FALSE	NA	mix	-0.254521	0.126787	0.582305
Rv0381c	Rv0381c	Rv0381c	biotype=protein_coding,description=Hypothetical protein,gene_id=Rv0381c,logic_name=ena,	966.559	666.735	850.769	934.597	0.0826319	FALSE	NA	down	-0.535744	-0.18409	-0.0485121
Rv0382c	Rv0382c	pyrE	Name=pyrE,biotype=protein_coding,description=Probable orotate phosphoribosyltransferase PyrE (OPRT) (oprtase),gene_id=Rv0382c,logic_name=ena,	1700.3	1503.7	1947.74	2092.87	0.201417	FALSE	NA	mix	-0.177274	0.196013	0.299695
Rv0384c	Rv0384c	clpB	Name=clpB,biotype=protein_coding,description=Probable endopeptidase ATP binding protein (chain B) ClpB (ClpB protein) (heat shock protein F84.1),gene_id=Rv0384c,logic_name=ena,	1511.34	2068.19	4292.04	4543.76	3.0465e-05	TRUE	MU_C2	up	0.452538	1.50583	1.58806
Rv0385	Rv0385	Rv0385	biotype=protein_coding,description=Probable monooxygenase,gene_id=Rv0385,logic_name=ena,	351.442	339.067	343.625	299.742	0.417817	FALSE	NA	down	-0.0517156	-0.032449	-0.229566
Rv0386	Rv0386	Rv0386	biotype=protein_coding,description=Probable transcriptional regulatory protein (probably LuxR/UhpA-family),gene_id=Rv0386,logic_name=ena,	1317.69	1691.39	1748.79	1812.57	0.00175308	TRUE	MU_C1	up	0.3602	0.408352	0.460025
Rv0387c	Rv0387c	Rv0387c	biotype=protein_coding,description=Conserved hypothetical protein,gene_id=Rv0387c,logic_name=ena,	164.868	204.934	163.38	162.453	0.434979	FALSE	NA	mix	0.313851	-0.0130747	-0.0212851
Rv0388c	Rv0388c	PPE9	Name=PPE9,biotype=protein_coding,description=PPE family protein PPE9,gene_id=Rv0388c,logic_name=ena,	198.411	222.729	327.545	315.355	0.00452891	TRUE	MU_C1	up	0.1668	0.723202	0.668487
Rv0389	Rv0389	purT	Name=purT,biotype=protein_coding,description=Probable phosphoribosylglycinamide formyltransferase 2 PurT (GART 2) (gar transformylase 2) (5'-phosphoribosylglycinamide transformylase 2) (formate-dependent gar transformylase),gene_id=Rv0389,logic_name=ena,	286.615	246.177	331.299	440.595	0.084274	FALSE	NA	mix	-0.219418	0.209018	0.620336
Rv0390	Rv0390	Rv0390	biotype=protein_coding,description=Conserved protein,gene_id=Rv0390,logic_name=ena,	916.907	1127.56	944.154	955.741	0.339644	FALSE	NA	up	0.298351	0.0422462	0.0598432
Rv0391	Rv0391	metZ	Name=metZ,biotype=protein_coding,description=Probable O-succinylhomoserine sulfhydrylase MetZ (OSH sulfhydrylase),gene_id=Rv0391,logic_name=ena,	765.753	912.592	767.735	783.314	0.407512	FALSE	NA	up	0.253091	0.00372966	0.0327111
Rv0392c	Rv0392c	ndhA	Name=ndhA,biotype=protein_coding,description=Probable membrane NADH dehydrogenase NdhA,gene_id=Rv0392c,logic_name=ena,	574.169	530.966	557.782	668.953	0.368469	FALSE	NA	mix	-0.112857	-0.041774	0.220429
Rv0393	Rv0393	Rv0393	biotype=protein_coding,description=Conserved 13E12 repeat family protein,gene_id=Rv0393,logic_name=ena,	87.1121	105.932	106.663	75.331	0.392587	FALSE	NA	mix	0.282187	0.292114	-0.20963
Rv0394c	Rv0394c	Rv0394c	biotype=protein_coding,description=Possible secreted protein,gene_id=Rv0394c,logic_name=ena,	2176	2539.83	2140.27	2120.67	0.419325	FALSE	NA	mix	0.223056	-0.023885	-0.0371557
Rv0396	Rv0396	Rv0396	biotype=protein_coding,description=Hypothetical protein,gene_id=Rv0396,logic_name=ena,	57.7523	66.9424	57.4649	56.3064	0.440477	FALSE	NA	mix	0.213044	-0.00719533	-0.0365774
Rv0397	Rv0397	Rv0397	biotype=protein_coding,description=Conserved 13E12 repeat family protein,gene_id=Rv0397,logic_name=ena,	51.2736	59.7387	59.1779	53.3001	0.413708	FALSE	NA	up	0.220448	0.206841	0.05592
Rv0397A	Rv0397A	Rv0397A	biotype=protein_coding,description=Conserved protein,gene_id=Rv0397A,logic_name=ena,	1681.53	1562.58	2755.28	4593.83	0	TRUE	MU_C2	mix	-0.105843	0.712427	1.44992
Rv0398c	Rv0398c	Rv0398c	biotype=protein_coding,description=Possible secreted protein,gene_id=Rv0398c,logic_name=ena,	345.644	350.29	372.184	398.095	0.385934	FALSE	NA	up	0.019265	0.10673	0.203829
Rv0399c	Rv0399c	lpqK	Name=lpqK,biotype=protein_coding,description=Possible conserved lipoprotein LpqK,gene_id=Rv0399c,logic_name=ena,	372.953	372.408	367.798	480.126	0.34447	FALSE	NA	mix	-0.00210988	-0.0200831	0.364417
Rv0400c	Rv0400c	fadE7	Name=fadE7,biotype=protein_coding,description=Acyl-CoA dehydrogenase FadE7,gene_id=Rv0400c,logic_name=ena,	547.487	546.352	520.845	687.218	0.363269	FALSE	NA	mix	-0.00299467	-0.0719709	0.327942
Rv0401	Rv0401	Rv0401	biotype=protein_coding,description=Probable conserved transmembrane protein,gene_id=Rv0401,logic_name=ena,	214.143	226.863	181.843	233.763	0.412479	FALSE	NA	mix	0.0832514	-0.235877	0.126476
Rv0402c	Rv0402c	mmpL1	Name=mmpL1,biotype=protein_coding,description=Probable conserved transmembrane transport protein MmpL1,gene_id=Rv0402c,logic_name=ena,	745.505	867.645	696.241	511.594	0.111163	FALSE	NA	mix	0.218888	-0.0986306	-0.543218
Rv0403c	Rv0403c	mmpS1	Name=mmpS1,biotype=protein_coding,description=Probable conserved membrane protein MmpS1,gene_id=Rv0403c,logic_name=ena,	538.614	803.236	730.672	475.628	0.0372984	TRUE	MU_C4	mix	0.576572	0.439972	-0.179417
Rv0404	Rv0404	fadD30	Name=fadD30,biotype=protein_coding,description=Fatty-acid-AMP ligase FadD30 (fatty-acid-AMP synthetase) (fatty-acid-AMP synthase),gene_id=Rv0404,logic_name=ena,	924.837	1254.15	1063.78	690.21	0.0446665	TRUE	MU_C4	mix	0.439444	0.201925	-0.422164
Rv0405	Rv0405	pks6	Name=pks6,biotype=protein_coding,description=Probable membrane bound polyketide synthase Pks6,gene_id=Rv0405,logic_name=ena,	937.288	1233.44	1027.1	589.325	0.0373013	TRUE	MU_C4	mix	0.396129	0.132019	-0.669429
Rv0406c	Rv0406c	Rv0406c	biotype=protein_coding,description=Beta lactamase like protein,gene_id=Rv0406c,logic_name=ena,	457.211	607.655	650.097	648.261	0.000866229	TRUE	MU_C1	up	0.410393	0.507795	0.503716
Rv0408	Rv0408	pta	Name=pta,biotype=protein_coding,description=Probable phosphate acetyltransferase Pta (phosphotransacetylase),gene_id=Rv0408,logic_name=ena,	821.775	759.145	676.354	911.675	0.276124	FALSE	NA	mix	-0.114368	-0.280965	0.149775
Rv0409	Rv0409	ackA	Name=ackA,biotype=protein_coding,description=Probable acetate kinase AckA (acetokinase),gene_id=Rv0409,logic_name=ena,	1232.23	838.894	765.628	1251.78	0.0104182	TRUE	MU_C6	mix	-0.554708	-0.686552	0.0227078
Rv0410c	Rv0410c	pknG	Name=pknG,biotype=protein_coding,description=Serine/threonine-protein kinase PknG (protein kinase G) (STPK G),gene_id=Rv0410c,logic_name=ena,	1026.11	1058.46	1050.4	981.488	0.454097	FALSE	NA	mix	0.0447752	0.0337444	-0.0641475
Rv0411c	Rv0411c	glnH	Name=glnH,biotype=protein_coding,description=Probable glutamine-binding lipoprotein GlnH (GLNBP),gene_id=Rv0411c,logic_name=ena,	937.171	937.675	1069.79	1015.78	0.405154	FALSE	NA	up	0.000776585	0.190947	0.116202
Rv0412c	Rv0412c	Rv0412c	biotype=protein_coding,description=Possible conserved membrane protein,gene_id=Rv0412c,logic_name=ena,	1099.88	1247.77	1366.1	1448.13	0.0599591	FALSE	NA	up	0.182	0.312719	0.396844
Rv0413	Rv0413	mutT3	Name=mutT3,biotype=protein_coding,description=Possible mutator protein MutT3 (7%2C8-dihydro-8-oxoguanine-triphosphatase) (8-oxo-dGTPase) (dGTP pyrophosphohydrolase),gene_id=Rv0413,logic_name=ena,	638.231	643.768	610.601	763.784	0.406257	FALSE	NA	mix	0.0124633	-0.0638487	0.259087
Rv0414c	Rv0414c	thiE	Name=thiE,biotype=protein_coding,description=Thiamine-phosphate pyrophosphorylase ThiE (TMP pyrophosphorylase) (TMP-PPASE) (thiamine-phosphate synthase),gene_id=Rv0414c,logic_name=ena,	219.566	266.493	210.141	253.817	0.351672	FALSE	NA	mix	0.279441	-0.063297	0.20913
Rv0415	Rv0415	thiO	Name=thiO,biotype=protein_coding,description=Possible thiamine biosynthesis oxidoreductase ThiO,gene_id=Rv0415,logic_name=ena,	461.257	288.719	290.875	447.679	0.00755222	TRUE	MU_C6	down	-0.675907	-0.665172	-0.0431089
Rv0416	Rv0416	thiS	Name=thiS,biotype=protein_coding,description=Possible protein ThiS,gene_id=Rv0416,logic_name=ena,	215.068	168.89	200.069	234.964	0.285123	FALSE	NA	mix	-0.348711	-0.104296	0.127643
Rv0417	Rv0417	thiG	Name=thiG,biotype=protein_coding,description=Probable thiamin biosynthesis protein ThiG (thiazole biosynthesis protein),gene_id=Rv0417,logic_name=ena,	258.97	193.601	230.882	300.566	0.160138	FALSE	NA	mix	-0.419696	-0.165629	0.214897
Rv0418	Rv0418	lpqL	Name=lpqL,biotype=protein_coding,description=Probable lipoprotein aminopeptidase LpqL,gene_id=Rv0418,logic_name=ena,	1586.98	3032.37	2784.97	2442.33	0	TRUE	MU_C4	up	0.934166	0.811381	0.621981
Rv0419	Rv0419	lpqM	Name=lpqM,biotype=protein_coding,description=Possible lipoprotein peptidase LpqM,gene_id=Rv0419,logic_name=ena,	2306.23	2436.13	2849.13	2918.38	0.107955	FALSE	NA	up	0.0790532	0.304986	0.339631
Rv0420c	Rv0420c	Rv0420c	biotype=protein_coding,description=Possible transmembrane protein,gene_id=Rv0420c,logic_name=ena,	1055.08	1343.24	1072.67	853.038	0.248973	FALSE	NA	mix	0.348373	0.0238653	-0.306663
Rv0421c	Rv0421c	Rv0421c	biotype=protein_coding,description=Conserved hypothetical protein,gene_id=Rv0421c,logic_name=ena,	983.522	770.647	674.933	820.387	0.0461249	TRUE	MU_C3	down	-0.351887	-0.543213	-0.261652
Rv0423c	Rv0423c	thiC	Name=thiC,biotype=protein_coding,description=Probable thiamine biosynthesis protein ThiC,gene_id=Rv0423c,logic_name=ena,	4292.05	3741.5	3787.27	4488.17	0.357798	FALSE	NA	mix	-0.198051	-0.180512	0.0644593
Rv0424c	Rv0424c	Rv0424c	biotype=protein_coding,description=Hypothetical protein,gene_id=Rv0424c,logic_name=ena,	3499.14	2732.37	2487.19	2956.28	0.0202227	TRUE	MU_C3	down	-0.356846	-0.492479	-0.243214
Rv0425c	Rv0425c	ctpH	Name=ctpH,biotype=protein_coding,description=Possible metal cation transporting P-type ATPase CtpH,gene_id=Rv0425c,logic_name=ena,	2743.76	2246.3	1797.04	2640.82	0.0268435	TRUE	MU_C6	down	-0.288603	-0.610534	-0.055169
Rv0426c	Rv0426c	Rv0426c	biotype=protein_coding,description=Possible transmembrane protein,gene_id=Rv0426c,logic_name=ena,	1423.44	1167.69	1298.84	1909.52	0.0824826	FALSE	NA	mix	-0.285722	-0.132158	0.423834
Rv0427c	Rv0427c	xthA	Name=xthA,biotype=protein_coding,description=Probable exodeoxyribonuclease III protein XthA (exonuclease III) (EXO III) (AP endonuclease VI),gene_id=Rv0427c,logic_name=ena,	780.123	873.734	937.889	921.161	0.118496	FALSE	NA	up	0.163492	0.265714	0.239752
Rv0428c	Rv0428c	Rv0428c	biotype=protein_coding,description=GCN5-related N-acetyltransferase,gene_id=Rv0428c,logic_name=ena,	994.623	1425.92	1223.69	861.311	0.0328389	TRUE	MU_C4	mix	0.519676	0.299019	-0.207615
Rv0429c	Rv0429c	def	Name=def,biotype=protein_coding,description=Probable polypeptide deformylase Def (PDF) (formylmethionine deformylase),gene_id=Rv0429c,logic_name=ena,	1176.25	1889.57	1601.47	1065.04	0.00345835	TRUE	MU_C4	mix	0.683862	0.445202	-0.143283
Rv0430	Rv0430	Rv0430	biotype=protein_coding,description=Conserved hypothetical protein,gene_id=Rv0430,logic_name=ena,	4917.44	8979.69	9751.35	3597.41	0.00159859	TRUE	MU_C4	mix	0.868758	0.987695	-0.450948
Rv0431	Rv0431	Rv0431	biotype=protein_coding,description=Putative tuberculin related peptide,gene_id=Rv0431,logic_name=ena,	4032.59	6302.84	5656.22	2443.05	0.00486157	TRUE	MU_C4	mix	0.644298	0.488133	-0.723022
Rv0432	Rv0432	sodC	Name=sodC,biotype=protein_coding,description=Periplasmic superoxide dismutase [Cu-Zn] SodC,gene_id=Rv0432,logic_name=ena,	3252.04	3696.9	3206.72	3489.36	0.410781	FALSE	NA	mix	0.184971	-0.0202458	0.101619
Rv0433	Rv0433	Rv0433	biotype=protein_coding,description=Conserved hypothetical protein,gene_id=Rv0433,logic_name=ena,	2574.37	2784.11	2363.51	2449.66	0.414779	FALSE	NA	mix	0.113	-0.123289	-0.0716382
Rv0434	Rv0434	Rv0434	biotype=protein_coding,description=Conserved hypothetical protein,gene_id=Rv0434,logic_name=ena,	1711.78	1839.51	1341.84	1605.53	0.30355	FALSE	NA	mix	0.10382	-0.351282	-0.0924514
Rv0436c	Rv0436c	pssA	Name=pssA,biotype=protein_coding,description=Probable CDP-diacylglycerol--serine O-phosphatidyltransferase PssA (PS synthase) (phosphatidylserine synthase),gene_id=Rv0436c,logic_name=ena,	1514.16	1750.35	1710.21	1502.6	0.375329	FALSE	NA	mix	0.20913	0.175656	-0.0110558
Rv0437c	Rv0437c	psd	Name=psd,biotype=protein_coding,description=Possible phosphatidylserine decarboxylase Psd (PS decarboxylase),gene_id=Rv0437c,logic_name=ena,	788.182	789.632	921.882	875.12	0.354285	FALSE	NA	up	0.00265158	0.226053	0.150951
Rv0438c	Rv0438c	moeA2	Name=moeA2,biotype=protein_coding,description=Probable molybdopterin biosynthesis protein MoeA2,gene_id=Rv0438c,logic_name=ena,	1197.33	1487.31	1586.66	1554.46	0.00395854	TRUE	MU_C1	up	0.312885	0.406172	0.376596
Rv0439c	Rv0439c	Rv0439c	biotype=protein_coding,description=Probable dehydrogenase/reductase,gene_id=Rv0439c,logic_name=ena,	844.211	1347.96	1555.29	1305.68	0	TRUE	MU_C1	up	0.675098	0.881505	0.629131
Rv0440	Rv0440	groEL2	Name=groEL2,biotype=protein_coding,description=60 kDa chaperonin 2 GroEL2 (protein CPN60-2) (GroEL protein 2) (65 kDa antigen) (heat shock protein 65) (cell wall protein A) (antigen A),gene_id=Rv0440,logic_name=ena,	38743.7	80775.4	97277	46778.2	0.00170197	TRUE	MU_C4	up	1.05995	1.32814	0.271875
Rv0441c	Rv0441c	Rv0441c	biotype=protein_coding,description=Hypothetical protein,gene_id=Rv0441c,logic_name=ena,	803.776	755.816	560.766	722.425	0.103982	FALSE	NA	down	-0.0887578	-0.519396	-0.153946
Rv0442c	Rv0442c	PPE10	Name=PPE10,biotype=protein_coding,description=PPE family protein PPE10,gene_id=Rv0442c,logic_name=ena,	1300.27	1359.38	1299.32	1354.23	0.453299	FALSE	NA	mix	0.064131	-0.00105486	0.0586611
Rv0443	Rv0443	Rv0443	biotype=protein_coding,description=Conserved protein,gene_id=Rv0443,logic_name=ena,	2685.41	2286.66	1969.17	2899.53	0.118616	FALSE	NA	mix	-0.231898	-0.447555	0.110676
Rv0444c	Rv0444c	rskA	Name=rskA,biotype=protein_coding,description=Anti-sigma factor RskA (regulator of sigma K),gene_id=Rv0444c,logic_name=ena,	2644.13	2538.48	1883.31	2382.87	0.132728	FALSE	NA	down	-0.0588315	-0.489525	-0.150096
Rv0445c	Rv0445c	sigK	Name=sigK,biotype=protein_coding,description=Alternative RNA polymerase sigma factor SigK,gene_id=Rv0445c,logic_name=ena,	2505.6	3194.88	2398.83	2081.21	0.189651	FALSE	NA	mix	0.350604	-0.0628268	-0.267732
Rv0446c	Rv0446c	Rv0446c	biotype=protein_coding,description=Possible conserved transmembrane protein,gene_id=Rv0446c,logic_name=ena,	1224.15	1246.24	799.11	778.336	0.0248044	TRUE	MU_C5	mix	0.0258046	-0.615316	-0.653317
Rv0447c	Rv0447c	ufaA1	Name=ufaA1,biotype=protein_coding,description=Probable cyclopropane-fatty-acyl-phospholipid synthase UfaA1 (cyclopropane fatty acid synthase) (CFA synthase),gene_id=Rv0447c,logic_name=ena,	1768.38	2044.85	1241.25	1294.46	0.0625484	FALSE	NA	mix	0.209566	-0.510629	-0.450079
Rv0448c	Rv0448c	Rv0448c	biotype=protein_coding,description=Conserved hypothetical protein,gene_id=Rv0448c,logic_name=ena,	73.077	78.8165	52.6403	65.0808	0.333957	FALSE	NA	mix	0.10908	-0.473249	-0.167185
Rv0449c	Rv0449c	Rv0449c	biotype=protein_coding,description=Conserved hypothetical protein,gene_id=Rv0449c,logic_name=ena,	1093.02	1772.54	1231.38	913.919	0.0449407	TRUE	MU_C4	mix	0.6975	0.171952	-0.258183
Rv0451c	Rv0451c	mmpS4	Name=mmpS4,biotype=protein_coding,description=Probable conserved membrane protein MmpS4,gene_id=Rv0451c,logic_name=ena,	839.777	1565.61	1307.02	954.162	0.00208644	TRUE	MU_C4	up	0.898645	0.6382	0.184228
Rv0452	Rv0452	Rv0452	biotype=protein_coding,description=Possible transcriptional regulatory protein,gene_id=Rv0452,logic_name=ena,	233.803	660.5	636.563	423.04	0	TRUE	MU_C4	up	1.49826	1.44501	0.855496
Rv0453	Rv0453	PPE11	Name=PPE11,biotype=protein_coding,description=PPE family protein PPE11,gene_id=Rv0453,logic_name=ena,	175.288	286.427	275.101	220.365	0.000563747	TRUE	MU_C4	up	0.70844	0.650236	0.330172
Rv0454	Rv0454	Rv0454	biotype=protein_coding,description=Conserved hypothetical protein,gene_id=Rv0454,logic_name=ena,	77.294	156.856	127.226	87.5321	0.00117058	TRUE	MU_C4	up	1.02102	0.718964	0.179457
Rv0455c	Rv0455c	Rv0455c	biotype=protein_coding,description=Conserved protein,gene_id=Rv0455c,logic_name=ena,	6466.76	6471.9	6209.28	7306.64	0.43569	FALSE	NA	mix	0.00114505	-0.0586183	0.176164
Rv0456A	Rv0456A	mazF1	Name=mazF1,biotype=protein_coding,description=Possible toxin MazF1,gene_id=Rv0456A,logic_name=ena,	293.166	373.758	328.461	362.297	0.0868047	FALSE	NA	up	0.350384	0.164004	0.305456
Rv0456B	Rv0456B	mazE1	Name=mazE1,biotype=protein_coding,description=Possible antitoxin MazE1,gene_id=Rv0456B,logic_name=ena,	297.087	377.176	358.661	363.143	0.0593348	FALSE	NA	up	0.344353	0.271736	0.289651
Rv0456c	Rv0456c	echA2	Name=echA2,biotype=protein_coding,description=enoyl-CoA hydratase EchA2 (enoyl hydrase) (unsaturated acyl-CoA hydratase) (crotonase),gene_id=Rv0456c,logic_name=ena,	199	183.932	148.989	183.968	0.205338	FALSE	NA	down	-0.113594	-0.417561	-0.113316
Rv0457c	Rv0457c	Rv0457c	biotype=protein_coding,description=Probable peptidase,gene_id=Rv0457c,logic_name=ena,	393.435	530.198	540.073	628.744	0.000358656	TRUE	MU_C2	up	0.430405	0.457028	0.676345
Rv0458	Rv0458	Rv0458	biotype=protein_coding,description=Probable aldehyde dehydrogenase,gene_id=Rv0458,logic_name=ena,	743.552	360.656	384.292	416.714	0	TRUE	MU_C3	down	-1.04381	-0.952231	-0.835378
Rv0459	Rv0459	Rv0459	biotype=protein_coding,description=Conserved hypothetical protein,gene_id=Rv0459,logic_name=ena,	487.657	169.583	191.785	226.632	0	TRUE	MU_C3	down	-1.52387	-1.34638	-1.10552
Rv0460	Rv0460	Rv0460	biotype=protein_coding,description=Conserved hydrophobic protein,gene_id=Rv0460,logic_name=ena,	2648.96	3350.66	3552.28	2231.5	0.103262	FALSE	NA	mix	0.339016	0.423319	-0.247413
Rv0461	Rv0461	Rv0461	biotype=protein_coding,description=Probable transmembrane protein,gene_id=Rv0461,logic_name=ena,	1719.94	2222.03	2398.45	1576.68	0.0674532	FALSE	NA	mix	0.369519	0.479742	-0.12547
Rv0462	Rv0462	lpdC	Name=lpdC,biotype=protein_coding,description=Dihydrolipoamide dehydrogenase LpdC (lipoamide reductase (NADH)) (lipoyl dehydrogenase) (dihydrolipoyl dehydrogenase) (diaphorase),gene_id=Rv0462,logic_name=ena,	4406.78	7288.92	6235.37	5582.61	0.000331096	TRUE	MU_C4	up	0.725978	0.500749	0.341214
Rv0463	Rv0463	Rv0463	biotype=protein_coding,description=Probable conserved membrane protein,gene_id=Rv0463,logic_name=ena,	1501.26	1771.47	1789.85	1848.01	0.0656581	FALSE	NA	up	0.238773	0.253665	0.299798
Rv0464c	Rv0464c	Rv0464c	biotype=protein_coding,description=Conserved protein,gene_id=Rv0464c,logic_name=ena,	2879.72	4353.39	4014.01	3489.73	0.00160842	TRUE	MU_C4	up	0.596208	0.479113	0.277183
Rv0465c	Rv0465c	Rv0465c	biotype=protein_coding,description=Probable transcriptional regulatory protein,gene_id=Rv0465c,logic_name=ena,	4765.22	7155.56	6392.34	5500.32	0.00477735	TRUE	MU_C4	up	0.586522	0.423801	0.206973
Rv0467	Rv0467	icl1	Name=icl1,biotype=protein_coding,description=Isocitrate lyase Icl (isocitrase) (isocitratase),gene_id=Rv0467,logic_name=ena,	6147.88	5208.52	3324.34	8396.27	0.164678	FALSE	NA	mix	-0.239217	-0.887023	0.449659
Rv0468	Rv0468	fadB2	Name=fadB2,biotype=protein_coding,description=3-hydroxybutyryl-CoA dehydrogenase FadB2 (beta-hydroxybutyryl-CoA dehydrogenase) (BHBD),gene_id=Rv0468,logic_name=ena,	2557.07	2375.55	1662.61	2481.25	0.269284	FALSE	NA	down	-0.10623	-0.621048	-0.0434264
Rv0469	Rv0469	umaA	Name=umaA,biotype=protein_coding,description=Possible mycolic acid synthase UmaA,gene_id=Rv0469,logic_name=ena,	4505.29	5039.63	4091.36	3743.49	0.280306	FALSE	NA	mix	0.161699	-0.139039	-0.267236
Rv0470A	Rv0470A	Rv0470A	biotype=protein_coding,description=Hypothetical protein,gene_id=Rv0470A,logic_name=ena,	426.662	349.863	307.42	353.676	0.0473855	TRUE	MU_C3	down	-0.286304	-0.472882	-0.270664
Rv0470c	Rv0470c	pcaA	Name=pcaA,biotype=protein_coding,description=Mycolic acid synthase PcaA (cyclopropane synthase),gene_id=Rv0470c,logic_name=ena,	4624.14	4740.6	4780.16	4214.25	0.440337	FALSE	NA	mix	0.0358852	0.0478728	-0.13391
Rv0471c	Rv0471c	Rv0471c	biotype=protein_coding,description=Hypothetical protein,gene_id=Rv0471c,logic_name=ena,	1113.75	1152.8	1036.22	923.891	0.346381	FALSE	NA	mix	0.0497165	-0.104089	-0.26963
Rv0472c	Rv0472c	Rv0472c	biotype=protein_coding,description=Probable transcriptional regulatory protein (possibly TetR-family),gene_id=Rv0472c,logic_name=ena,	2629.22	3009.22	3103.85	2475.85	0.30678	FALSE	NA	mix	0.194753	0.239422	-0.0867123
Rv0473	Rv0473	Rv0473	biotype=protein_coding,description=Possible conserved transmembrane protein,gene_id=Rv0473,logic_name=ena,	936.263	907.226	876.085	903.806	0.425425	FALSE	NA	down	-0.0454525	-0.0958434	-0.0509019
Rv0474	Rv0474	Rv0474	biotype=protein_coding,description=Probable transcriptional regulatory protein,gene_id=Rv0474,logic_name=ena,	2504.23	1194.92	1862.98	1878.85	0.000130893	TRUE	MU_C6	down	-1.06745	-0.426756	-0.414519
Rv0475	Rv0475	hbhA	Name=hbhA,biotype=protein_coding,description=Iron-regulated heparin binding hemagglutinin HbhA (adhesin),gene_id=Rv0475,logic_name=ena,	8186.95	10843.6	12626.9	9235.19	0.0152359	TRUE	MU_C1	up	0.405447	0.6251	0.173816
Rv0476	Rv0476	Rv0476	biotype=protein_coding,description=Possible conserved transmembrane protein,gene_id=Rv0476,logic_name=ena,	3870.57	3248.51	3373.24	4352.16	0.218978	FALSE	NA	mix	-0.252767	-0.198411	0.169184
Rv0477	Rv0477	Rv0477	biotype=protein_coding,description=Possible conserved secreted protein,gene_id=Rv0477,logic_name=ena,	4026.09	3482.65	3514.78	3911.42	0.280075	FALSE	NA	down	-0.209196	-0.195943	-0.0416871
Rv0478	Rv0478	deoC	Name=deoC,biotype=protein_coding,description=Probable deoxyribose-phosphate aldolase DeoC (phosphodeoxyriboaldolase) (deoxyriboaldolase),gene_id=Rv0478,logic_name=ena,	902.77	766.569	751.202	896.352	0.29832	FALSE	NA	down	-0.235943	-0.265159	-0.0102933
Rv0479c	Rv0479c	Rv0479c	biotype=protein_coding,description=Probable conserved membrane protein,gene_id=Rv0479c,logic_name=ena,	3694.39	6007.56	4779.02	3374.25	0.060964	FALSE	NA	mix	0.701441	0.371378	-0.130769
Rv0480c	Rv0480c	Rv0480c	biotype=protein_coding,description=Possible amidohydrolase,gene_id=Rv0480c,logic_name=ena,	1962.53	2361.73	2080.31	1554.11	0.324121	FALSE	NA	mix	0.267127	0.0840846	-0.336626
Rv0481c	Rv0481c	Rv0481c	biotype=protein_coding,description=Hypothetical protein,gene_id=Rv0481c,logic_name=ena,	918.651	1216.86	1084.04	698.193	0.169611	FALSE	NA	mix	0.405573	0.238833	-0.395891
Rv0482	Rv0482	murB	Name=murB,biotype=protein_coding,description=Probable UDP-N-acetylenolpyruvoylglucosamine reductase MurB (UDP-N-acetylmuramate dehydrogenase),gene_id=Rv0482,logic_name=ena,	369.12	841.978	566.253	438.347	2.94742e-05	TRUE	MU_C4	up	1.18969	0.617357	0.247982
Rv0483	Rv0483	lprQ	Name=lprQ,biotype=protein_coding,description=Probable conserved lipoprotein LprQ,gene_id=Rv0483,logic_name=ena,	8487.29	17181	15862.3	18884.5	0	TRUE	MU_C1	up	1.01744	0.902226	1.15383
Rv0485	Rv0485	Rv0485	biotype=protein_coding,description=Possible transcriptional regulatory protein,gene_id=Rv0485,logic_name=ena,	4483.8	9194.55	9291	8355.86	0	TRUE	MU_C1	up	1.03606	1.05111	0.898065
Rv0486	Rv0486	mshA	Name=mshA,biotype=protein_coding,description=Glycosyltransferase MshA,gene_id=Rv0486,logic_name=ena,	1640.07	2880.3	3205.73	2992.34	0	TRUE	MU_C1	up	0.81246	0.966897	0.867515
Rv0487	Rv0487	Rv0487	biotype=protein_coding,description=Conserved hypothetical protein,gene_id=Rv0487,logic_name=ena,	1277	1165.32	1099.98	2165.8	0.0657482	FALSE	NA	mix	-0.132031	-0.215281	0.762144
Rv0488	Rv0488	Rv0488	biotype=protein_coding,description=Probable conserved integral membrane protein,gene_id=Rv0488,logic_name=ena,	212.273	316.543	262.065	172.78	0.160012	FALSE	NA	mix	0.576476	0.303998	-0.29699
Rv0489	Rv0489	gpm1	Name=gpm1,biotype=protein_coding,description=Probable phosphoglycerate mutase 1 Gpm1 (phosphoglyceromutase) (PGAM) (BPG-dependent PGAM),gene_id=Rv0489,logic_name=ena,	1327.49	1675.53	1800.9	2088.56	0.00113541	TRUE	MU_C2	up	0.335915	0.440016	0.653812
Rv0490	Rv0490	senX3	Name=senX3,biotype=protein_coding,description=Putative two component sensor histidine kinase SenX3,gene_id=Rv0490,logic_name=ena,	3051.26	3222.75	4020.48	8230.55	0.00150307	TRUE	MU_C2	up	0.0788868	0.397961	1.43158
Rv0491	Rv0491	regX3	Name=regX3,biotype=protein_coding,description=Two component sensory transduction protein RegX3 (transcriptional regulatory protein) (probably LuxR-family),gene_id=Rv0491,logic_name=ena,	1220.43	1310.67	1806.03	3791.34	2.86965e-05	TRUE	MU_C2	up	0.102915	0.565435	1.63532
Rv0492A	Rv0492A	Rv0492A	biotype=protein_coding,description=Hypothetical protein,gene_id=Rv0492A,logic_name=ena,	104.595	111.138	165.2	95.2921	0.312307	FALSE	NA	mix	0.0875396	0.659409	-0.13438
Rv0492c	Rv0492c	Rv0492c	biotype=protein_coding,description=Probable oxidoreductase GMC-type,gene_id=Rv0492c,logic_name=ena,	617.802	588.744	437.796	460.223	0.0384659	TRUE	MU_C5	down	-0.0695026	-0.496885	-0.42481
Rv0493c	Rv0493c	Rv0493c	biotype=protein_coding,description=Conserved protein,gene_id=Rv0493c,logic_name=ena,	220.594	307.299	385.047	348.494	0.00154464	TRUE	MU_C1	up	0.478246	0.803641	0.659739
Rv0494	Rv0494	Rv0494	biotype=protein_coding,description=Probable transcriptional regulatory protein (probably GntR-family),gene_id=Rv0494,logic_name=ena,	68.3527	144.387	211.983	118.397	0	TRUE	MU_C1	up	1.07887	1.63288	0.792566
Rv0495c	Rv0495c	Rv0495c	biotype=protein_coding,description=Conserved hypothetical protein,gene_id=Rv0495c,logic_name=ena,	1715.45	1933.59	2049.09	2259.46	0.0386516	TRUE	MU_C2	up	0.172695	0.256396	0.397396
Rv0496	Rv0496	Rv0496	biotype=protein_coding,description=Conserved hypothetical protein,gene_id=Rv0496,logic_name=ena,	1983.34	1948.41	1862.54	2186.19	0.422762	FALSE	NA	mix	-0.0256363	-0.0906632	0.140488
Rv0497	Rv0497	Rv0497	biotype=protein_coding,description=Probable conserved transmembrane protein,gene_id=Rv0497,logic_name=ena,	1365.81	1392.79	1424.02	1296.83	0.448865	FALSE	NA	mix	0.028222	0.0602129	-0.0747684
Rv0498	Rv0498	Rv0498	biotype=protein_coding,description=Conserved hypothetical protein,gene_id=Rv0498,logic_name=ena,	985.903	1147.13	972.687	825.79	0.307422	FALSE	NA	mix	0.218513	-0.019471	-0.255671
Rv0500	Rv0500	proC	Name=proC,biotype=protein_coding,description=Probable pyrroline-5-carboxylate reductase ProC (P5CR) (P5C reductase),gene_id=Rv0500,logic_name=ena,	1079.94	1305.45	1168.72	1033.98	0.382893	FALSE	NA	mix	0.273606	0.113979	-0.0627416
Rv0500A	Rv0500A	Rv0500A	biotype=protein_coding,description=Conserved protein,gene_id=Rv0500A,logic_name=ena,	3344.38	1756.95	3207.92	3067.84	0.0349381	TRUE	MU_C6	down	-0.92867	-0.0601044	-0.124519
Rv0500B	Rv0500B	Rv0500B	biotype=protein_coding,description=Conserved hypothetical protein,gene_id=Rv0500B,logic_name=ena,	13116.7	13500.5	11849.7	9007.42	0.185294	FALSE	NA	mix	0.0416123	-0.146545	-0.542214
Rv0501	Rv0501	galE2	Name=galE2,biotype=protein_coding,description=Possible UDP-glucose 4-epimerase GalE2 (galactowaldenase) (UDP-galactose 4-epimerase) (uridine diphosphate galactose 4-epimerase) (uridine diphospho-galactose 4-epimerase),gene_id=Rv0501,logic_name=ena,	8007.78	8592.63	7712.42	5010.79	0.116583	FALSE	NA	mix	0.101697	-0.0542183	-0.676364
Rv0502	Rv0502	Rv0502	biotype=protein_coding,description=Conserved protein,gene_id=Rv0502,logic_name=ena,	7224.57	5286.28	4680.97	4958.67	0.000240065	TRUE	MU_C3	down	-0.450658	-0.626106	-0.542958
Rv0503c	Rv0503c	cmaA2	Name=cmaA2,biotype=protein_coding,description=Cyclopropane-fatty-acyl-phospholipid synthase 2 CmaA2 (cyclopropane fatty acid synthase) (CFA synthase) (cyclopropane mycolic acid synthase 2) (mycolic acid trans-cyclopropane synthetase),gene_id=Rv0503c,logic_name=ena,	7100.84	6219.07	5007.41	3470.71	0.000440918	TRUE	MU_C5	down	-0.191292	-0.503924	-1.03276
Rv0504c	Rv0504c	Rv0504c	biotype=protein_coding,description=Conserved protein,gene_id=Rv0504c,logic_name=ena,	1276.57	1573.03	1375.42	771.088	0.0539196	FALSE	NA	mix	0.301274	0.107594	-0.727307
Rv0505c	Rv0505c	serB1	Name=serB1,biotype=protein_coding,description=Possible phosphoserine phosphatase SerB1 (PSP) (O-phosphoserine phosphohydrolase) (pspase),gene_id=Rv0505c,logic_name=ena,	1972.48	1367.25	1568.57	2212.3	0.0913135	FALSE	NA	mix	-0.528738	-0.330564	0.165534
Rv0506	Rv0506	mmpS2	Name=mmpS2,biotype=protein_coding,description=Probable conserved membrane protein MmpS2,gene_id=Rv0506,logic_name=ena,	2878.23	2734.3	3384.88	2494.16	0.398937	FALSE	NA	mix	-0.0740085	0.233921	-0.206626
Rv0507	Rv0507	mmpL2	Name=mmpL2,biotype=protein_coding,description=Probable conserved transmembrane transport protein MmpL2,gene_id=Rv0507,logic_name=ena,	1150.19	960.951	926.532	802.458	0.0125069	TRUE	MU_C3	down	-0.259338	-0.31196	-0.519374
Rv0508	Rv0508	Rv0508	biotype=protein_coding,description=Conserved hypothetical protein,gene_id=Rv0508,logic_name=ena,	666.103	568.525	513.342	495.182	0.0178433	TRUE	MU_C3	down	-0.228522	-0.375825	-0.427788
Rv0509	Rv0509	hemA	Name=hemA,biotype=protein_coding,description=Probable glutamyl-tRNA reductase HemA (GLUTR),gene_id=Rv0509,logic_name=ena,	3831.11	4059.48	3577.88	3979.3	0.440617	FALSE	NA	mix	0.0835328	-0.0986588	0.054752
Rv0510	Rv0510	hemC	Name=hemC,biotype=protein_coding,description=Probable porphobilinogen deaminase HemC (PBG) (hydroxymethylbilane synthase) (HMBS) (pre-uroporphyrinogen synthase),gene_id=Rv0510,logic_name=ena,	3682.58	3580.46	2900.47	3500.48	0.363991	FALSE	NA	down	-0.0405734	-0.344431	-0.0731647
Rv0511	Rv0511	hemD	Name=hemD,biotype=protein_coding,description=Probable uroporphyrin-III C-methyltransferase HemD (uroporphyrinogen III methylase) (urogen III methylase) (SUMT) (urogen III methylase) (UROM),gene_id=Rv0511,logic_name=ena,	2852.77	2607.18	1905.03	2439.89	0.0405441	TRUE	MU_C3	down	-0.129877	-0.582554	-0.22555
Rv0512	Rv0512	hemB	Name=hemB,biotype=protein_coding,description=Probable delta-aminolevulinic acid dehydratase HemB (porphobilinogen synthase) (ALAD) (ALADH),gene_id=Rv0512,logic_name=ena,	2271.07	2269.33	1301.43	1560.41	0.0124039	TRUE	MU_C5	down	-0.00110666	-0.803283	-0.541447
Rv0513	Rv0513	Rv0513	biotype=protein_coding,description=Possible conserved transmembrane protein,gene_id=Rv0513,logic_name=ena,	2077.23	2107.6	1309.6	1539.19	0.0676517	FALSE	NA	mix	0.0209446	-0.665528	-0.432489
Rv0515	Rv0515	Rv0515	biotype=protein_coding,description=Conserved 13E12 repeat family protein,gene_id=Rv0515,logic_name=ena,	783.842	705.504	633.715	854.464	0.322896	FALSE	NA	mix	-0.151909	-0.30673	0.124456
Rv0516c	Rv0516c	Rv0516c	biotype=protein_coding,description=Possible anti-anti-sigma factor,gene_id=Rv0516c,logic_name=ena,	12185.9	7182.07	10013.9	13087.9	0.0614891	FALSE	NA	mix	-0.76274	-0.283209	0.103022
Rv0517	Rv0517	Rv0517	biotype=protein_coding,description=Possible membrane acyltransferase,gene_id=Rv0517,logic_name=ena,	2468.14	2336.05	1904.03	1610.28	0.0220695	TRUE	MU_C5	down	-0.079349	-0.374364	-0.616106
Rv0518	Rv0518	Rv0518	biotype=protein_coding,description=Possible exported protein,gene_id=Rv0518,logic_name=ena,	1437.25	1707.99	1893.21	1314.71	0.138298	FALSE	NA	mix	0.248994	0.397527	-0.128561
Rv0519c	Rv0519c	Rv0519c	biotype=protein_coding,description=Possible conserved membrane protein,gene_id=Rv0519c,logic_name=ena,	1012.5	1417.53	1807.29	1045.51	0.0113188	TRUE	MU_C4	up	0.485457	0.835907	0.0462889
Rv0520	Rv0520	Rv0520	biotype=protein_coding,description=Possible methyltransferase/methylase (fragment),gene_id=Rv0520,logic_name=ena,	632.379	702.212	653.539	615.278	0.445869	FALSE	NA	mix	0.151117	0.0474839	-0.0395506
Rv0521	Rv0521	Rv0521	biotype=protein_coding,description=Possible methyltransferase/methylase (fragment),gene_id=Rv0521,logic_name=ena,	100.625	99.3544	99.3068	145.758	0.321051	FALSE	NA	mix	-0.018335	-0.0190258	0.534583
Rv0522	Rv0522	gabP	Name=gabP,biotype=protein_coding,description=Probable GABA permease GabP (4-amino butyrate transport carrier) (GAMA-aminobutyrate permease),gene_id=Rv0522,logic_name=ena,	577.451	407.42	473.376	685.389	0.0476	TRUE	MU_C6	mix	-0.503182	-0.286711	0.247223
Rv0523c	Rv0523c	Rv0523c	biotype=protein_coding,description=Conserved protein,gene_id=Rv0523c,logic_name=ena,	582.222	651.508	615.735	802.763	0.27142	FALSE	NA	up	0.162212	0.0807385	0.463404
Rv0524	Rv0524	hemL	Name=hemL,biotype=protein_coding,description=Probable glutamate-1-semialdehyde 2%2C1-aminomutase HemL (GSA) (glutamate-1-semialdehyde aminotransferase) (GSA-at),gene_id=Rv0524,logic_name=ena,	2478.5	2941.34	2459.13	3261.55	0.150557	FALSE	NA	mix	0.247005	-0.0113206	0.396087
Rv0525	Rv0525	Rv0525	biotype=protein_coding,description=Conserved protein,gene_id=Rv0525,logic_name=ena,	1202.21	1225.66	1261.4	1679.9	0.149935	FALSE	NA	up	0.027871	0.0693365	0.482684
Rv0526	Rv0526	Rv0526	biotype=protein_coding,description=Possible thioredoxin protein (thiol-disulfide interchange protein),gene_id=Rv0526,logic_name=ena,	1383.97	1485.16	1422.87	1754.16	0.283525	FALSE	NA	up	0.101808	0.0399922	0.341969
Rv0527	Rv0527	ccdA	Name=ccdA,biotype=protein_coding,description=Possible cytochrome C-type biogenesis protein CcdA,gene_id=Rv0527,logic_name=ena,	927.359	782.201	594.923	914.525	0.0692656	FALSE	NA	down	-0.245588	-0.640425	-0.0201044
Rv0528	Rv0528	Rv0528	biotype=protein_coding,description=Probable conserved transmembrane protein,gene_id=Rv0528,logic_name=ena,	1620.19	1511.68	1288.22	1762.38	0.317539	FALSE	NA	mix	-0.100009	-0.330782	0.121363
Rv0529	Rv0529	ccsA	Name=ccsA,biotype=protein_coding,description=Possible cytochrome C-type biogenesis protein CcsA,gene_id=Rv0529,logic_name=ena,	1568.44	1452.91	1069.5	1333.63	0.0500797	FALSE	NA	down	-0.11038	-0.552396	-0.233967
Rv0530	Rv0530	Rv0530	biotype=protein_coding,description=Conserved protein,gene_id=Rv0530,logic_name=ena,	1946.54	2567.86	2408.45	2834.55	0.00451968	TRUE	MU_C2	up	0.399652	0.307192	0.542205
Rv0530A	Rv0530A	Rv0530A	biotype=protein_coding,description=Conserved protein,gene_id=Rv0530A,logic_name=ena,	919.187	815.346	920.233	1235.43	0.218433	FALSE	NA	mix	-0.172946	0.00164058	0.426584
Rv0532	Rv0532	PE_PGRS6	Name=PE_PGRS6,biotype=protein_coding,description=PE-PGRS family protein PE_PGRS6,gene_id=Rv0532,logic_name=ena,	285.615	265.902	223.189	205.658	0.0432587	TRUE	MU_C5	down	-0.103181	-0.355805	-0.473825
Rv0533c	Rv0533c	fabH	Name=fabH,biotype=protein_coding,description=3-oxoacyl-[acyl-carrier-protein] synthase III FabH (beta-ketoacyl-ACP synthase III) (KAS III),gene_id=Rv0533c,logic_name=ena,	1291.17	1852.72	1793.37	1246.42	0.0152047	TRUE	MU_C4	mix	0.520969	0.473999	-0.0508835
Rv0534c	Rv0534c	menA	Name=menA,biotype=protein_coding,description=1%2C4-dihydroxy-2-naphthoate octaprenyltransferase MenA (DHNA-octaprenyltransferase),gene_id=Rv0534c,logic_name=ena,	395.593	511.726	439.433	396.757	0.268091	FALSE	NA	up	0.371354	0.151628	0.00424154
Rv0535	Rv0535	pnp	Name=pnp,biotype=protein_coding,description=Probable 5'-methylthioadenosine phosphorylase Pnp (MTA phosphorylase),gene_id=Rv0535,logic_name=ena,	355.474	369.492	293.791	274.848	0.138915	FALSE	NA	mix	0.0558014	-0.274953	-0.371109
Rv0536	Rv0536	galE3	Name=galE3,biotype=protein_coding,description=Probable UDP-glucose 4-epimerase GalE3 (galactowaldenase) (UDP-galactose 4-epimerase) (uridine diphosphate galactose 4-epimerase) (uridine diphospho-galactose 4-epimerase),gene_id=Rv0536,logic_name=ena,	220.762	247.082	223.941	223.933	0.443255	FALSE	NA	up	0.162498	0.0206279	0.0205778
Rv0537c	Rv0537c	Rv0537c	biotype=protein_coding,description=Probable integral membrane protein,gene_id=Rv0537c,logic_name=ena,	2090.41	2290.1	1986.47	2473.27	0.361274	FALSE	NA	mix	0.131626	-0.0735802	0.242632
Rv0538	Rv0538	Rv0538	biotype=protein_coding,description=Possible conserved membrane protein,gene_id=Rv0538,logic_name=ena,	426.156	490.898	413.401	532.516	0.30463	FALSE	NA	mix	0.20404	-0.0438391	0.321443
Rv0539	Rv0539	Rv0539	biotype=protein_coding,description=Probable dolichyl-phosphate sugar synthase (dolichol-phosphate sugar synthetase) (dolichol-phosphate sugar transferase) (sugar phosphoryldolichol synthase),gene_id=Rv0539,logic_name=ena,	319.252	314.357	272.479	297.294	0.362001	FALSE	NA	down	-0.0222907	-0.228552	-0.102807
Rv0540	Rv0540	Rv0540	biotype=protein_coding,description=Conserved hypothetical protein,gene_id=Rv0540,logic_name=ena,	141.023	140.09	119.515	134.201	0.414014	FALSE	NA	down	-0.00958015	-0.238738	-0.0715451
Rv0541c	Rv0541c	Rv0541c	biotype=protein_coding,description=Probable conserved integral membrane protein,gene_id=Rv0541c,logic_name=ena,	1259.12	1409.79	730.199	763.518	0.102852	FALSE	NA	mix	0.163065	-0.78605	-0.721677
Rv0542c	Rv0542c	menE	Name=menE,biotype=protein_coding,description=Possible O-succinylbenzoic acid--CoA ligase MenE (OSB-CoA synthetase) (O-succinylbenzoate-CoA synthase),gene_id=Rv0542c,logic_name=ena,	2503.13	2948.7	2459.39	2013.89	0.308063	FALSE	NA	mix	0.236341	-0.0254372	-0.313747
Rv0543c	Rv0543c	Rv0543c	biotype=protein_coding,description=Conserved protein,gene_id=Rv0543c,logic_name=ena,	6035.87	6046.99	5325.11	4918.06	0.278917	FALSE	NA	mix	0.00265395	-0.180751	-0.295471
Rv0544c	Rv0544c	Rv0544c	biotype=protein_coding,description=Possible conserved transmembrane protein,gene_id=Rv0544c,logic_name=ena,	4226.63	4393.89	3925.77	3756.97	0.400062	FALSE	NA	mix	0.0559921	-0.106531	-0.169938
Rv0545c	Rv0545c	pitA	Name=pitA,biotype=protein_coding,description=Probable low-affinity inorganic phosphate transporter integral membrane protein PitA,gene_id=Rv0545c,logic_name=ena,	10457.1	12409.6	10519.2	6701.84	0.0842808	FALSE	NA	mix	0.246983	0.00854787	-0.64185
Rv0546c	Rv0546c	Rv0546c	biotype=protein_coding,description=Conserved protein,gene_id=Rv0546c,logic_name=ena,	1485.57	2043.06	1824.91	1896.39	0.00352751	TRUE	MU_C4	up	0.459713	0.29681	0.35224
Rv0547c	Rv0547c	Rv0547c	biotype=protein_coding,description=Possible oxidoreductase,gene_id=Rv0547c,logic_name=ena,	908.21	1084.37	1029.83	1454.94	0.0317174	TRUE	MU_C2	up	0.255764	0.18131	0.679861
Rv0548c	Rv0548c	menB	Name=menB,biotype=protein_coding,description=Naphthoate synthase MenB (dihydroxynaphthoic acid synthetase) (DHNA synthetase),gene_id=Rv0548c,logic_name=ena,	3343.39	4831.88	4519.08	4237.91	0.00150503	TRUE	MU_C4	up	0.531275	0.434718	0.342043
Rv0549c	Rv0549c	vapC3	Name=vapC3,biotype=protein_coding,description=Possible toxin VapC3,gene_id=Rv0549c,logic_name=ena,	545.959	791.639	972.57	758.534	0.0011251	TRUE	MU_C1	up	0.536049	0.833008	0.47442
Rv0550c	Rv0550c	vapB3	Name=vapB3,biotype=protein_coding,description=Possible antitoxin VapB3,gene_id=Rv0550c,logic_name=ena,	380.688	521.682	714.273	549.689	0.000221314	TRUE	MU_C1	up	0.454559	0.907866	0.530006
Rv0551c	Rv0551c	fadD8	Name=fadD8,biotype=protein_coding,description=Probable fatty-acid-CoA ligase FadD8 (fatty-acid-CoA synthetase) (fatty-acid-CoA synthase),gene_id=Rv0551c,logic_name=ena,	261.995	299.397	329.867	322.48	0.0991392	FALSE	NA	up	0.192522	0.332346	0.299668
Rv0552	Rv0552	Rv0552	biotype=protein_coding,description=Conserved protein,gene_id=Rv0552,logic_name=ena,	317.271	307.395	422.475	551.62	0.00909416	TRUE	MU_C2	mix	-0.045625	0.41315	0.797957
Rv0553	Rv0553	menC	Name=menC,biotype=protein_coding,description=Probable muconate cycloisomerase MenC (cis%2Ccis-muconate lactonizing enzyme) (MLE),gene_id=Rv0553,logic_name=ena,	319.513	304.913	289.527	332.979	0.43183	FALSE	NA	mix	-0.067476	-0.142176	0.0595566
Rv0554	Rv0554	bpoC	Name=bpoC,biotype=protein_coding,description=Possible peroxidase BpoC (non-haem peroxidase),gene_id=Rv0554,logic_name=ena,	1163.74	2385.06	1907.07	1260.9	0.000356748	TRUE	MU_C4	up	1.03526	0.712593	0.115685
Rv0555	Rv0555	menD	Name=menD,biotype=protein_coding,description=Probable bifunctional menaquinone biosynthesis protein MenD , 2-succinyl-6-hydroxy-2%2C4-cyclohexadiene-1-carboxylate synthase (SHCHC synthase) + 2-oxoglutarate decarboxylase (alpha-ketoglutarate decarboxylase) (KDC),gene_id=Rv0555,logic_name=ena,	1997.75	2263.7	1735.27	1484.11	0.0981007	FALSE	NA	mix	0.180306	-0.203217	-0.428776
Rv0556	Rv0556	Rv0556	biotype=protein_coding,description=Probable conserved transmembrane protein,gene_id=Rv0556,logic_name=ena,	1584.71	1664.68	1305.49	1146.15	0.0748703	FALSE	NA	mix	0.0710225	-0.27963	-0.467428
Rv0557	Rv0557	mgtA	Name=mgtA,biotype=protein_coding,description=Mannosyltransferase MgtA,gene_id=Rv0557,logic_name=ena,	2857.84	1891.77	1537.79	3456.65	0.0113242	TRUE	MU_C6	mix	-0.595187	-0.894064	0.27445
Rv0558	Rv0558	menH	Name=menH,biotype=protein_coding,description=Probable ubiquinone/menaquinone biosynthesis methyltransferase MenH (2-heptaprenyl-1%2C4-naphthoquinone methyltransferase),gene_id=Rv0558,logic_name=ena,	1734.03	1769.5	1551.06	2335.6	0.214627	FALSE	NA	mix	0.029211	-0.160875	0.429663
Rv0559c	Rv0559c	Rv0559c	biotype=protein_coding,description=Possible conserved secreted protein,gene_id=Rv0559c,logic_name=ena,	8132.34	9664.94	10114.9	9108.24	0.131987	FALSE	NA	up	0.249091	0.314741	0.163502
Rv0560c	Rv0560c	Rv0560c	biotype=protein_coding,description=Possible benzoquinone methyltransferase (methylase),gene_id=Rv0560c,logic_name=ena,	564.864	525.976	665.504	713.861	0.18843	FALSE	NA	mix	-0.102906	0.236544	0.337739
Rv0561c	Rv0561c	Rv0561c	biotype=protein_coding,description=Possible oxidoreductase,gene_id=Rv0561c,logic_name=ena,	290.19	262.211	264.217	300.974	0.382383	FALSE	NA	mix	-0.14627	-0.135273	0.0526392
Rv0562	Rv0562	grcC1	Name=grcC1,biotype=protein_coding,description=Probable polyprenyl-diphosphate synthase GrcC1 (polyprenyl pyrophosphate synthetase),gene_id=Rv0562,logic_name=ena,	1946.44	2257.26	1908.32	1880.1	0.414473	FALSE	NA	mix	0.213732	-0.0285335	-0.0500289
Rv0563	Rv0563	htpX	Name=htpX,biotype=protein_coding,description=Probable protease transmembrane protein heat shock protein HtpX,gene_id=Rv0563,logic_name=ena,	776.375	859.899	770.933	722.472	0.4266	FALSE	NA	mix	0.147414	-0.0101476	-0.103811
Rv0565c	Rv0565c	Rv0565c	biotype=protein_coding,description=Probable monooxygenase,gene_id=Rv0565c,logic_name=ena,	669.377	784.978	827.857	797.296	0.137592	FALSE	NA	up	0.229833	0.306562	0.252296
Rv0566c	Rv0566c	Rv0566c	biotype=protein_coding,description=Conserved protein,gene_id=Rv0566c,logic_name=ena,	653.98	728.057	742.271	954.042	0.0901791	FALSE	NA	up	0.154805	0.1827	0.544806
Rv0567	Rv0567	Rv0567	biotype=protein_coding,description=Probable methyltransferase/methylase,gene_id=Rv0567,logic_name=ena,	2481.58	3152.76	2796.8	2228.18	0.161889	FALSE	NA	mix	0.345353	0.172517	-0.155395
Rv0568	Rv0568	cyp135B1	Name=cyp135B1,biotype=protein_coding,description=Possible cytochrome P450 135B1 Cyp135B1,gene_id=Rv0568,logic_name=ena,	8177.38	8188.45	7524.14	10103.6	0.379992	FALSE	NA	mix	0.00195158	-0.120111	0.305157
Rv0569	Rv0569	Rv0569	biotype=protein_coding,description=Conserved protein,gene_id=Rv0569,logic_name=ena,	1533.8	782.852	771.254	1030.87	0	TRUE	MU_C3	down	-0.970298	-0.991832	-0.573252
Rv0570	Rv0570	nrdZ	Name=nrdZ,biotype=protein_coding,description=Probable ribonucleoside-diphosphate reductase (large subunit) NrdZ (ribonucleotide reductase),gene_id=Rv0570,logic_name=ena,	1056.7	882.337	724.09	574.866	0.0257396	TRUE	MU_C5	down	-0.260165	-0.545325	-0.878269
Rv0571c	Rv0571c	Rv0571c	biotype=protein_coding,description=Conserved protein,gene_id=Rv0571c,logic_name=ena,	819.668	665.346	686.554	700.509	0.0787112	FALSE	NA	down	-0.300936	-0.255666	-0.226636
Rv0572c	Rv0572c	Rv0572c	biotype=protein_coding,description=Hypothetical protein,gene_id=Rv0572c,logic_name=ena,	533.465	481.667	499.542	563.197	0.435548	FALSE	NA	mix	-0.147357	-0.0947877	0.0782457
Rv0573c	Rv0573c	pncB2	Name=pncB2,biotype=protein_coding,description=Nicotinic acid phosphoribosyltransferase PncB2,gene_id=Rv0573c,logic_name=ena,	181.707	144.708	154.399	159.851	0.133991	FALSE	NA	down	-0.328467	-0.234948	-0.184879
Rv0574c	Rv0574c	Rv0574c	biotype=protein_coding,description=Conserved hypothetical protein,gene_id=Rv0574c,logic_name=ena,	445.771	202.857	219.458	238.906	2.93153e-05	TRUE	MU_C3	down	-1.13584	-1.02236	-0.899863
Rv0575c	Rv0575c	Rv0575c	biotype=protein_coding,description=Possible oxidoreductase,gene_id=Rv0575c,logic_name=ena,	116.647	236.773	489.796	667.328	0	TRUE	MU_C2	up	1.02135	2.07003	2.51625
Rv0576	Rv0576	Rv0576	biotype=protein_coding,description=Probable transcriptional regulatory protein (possibly ArsR-family),gene_id=Rv0576,logic_name=ena,	1782.23	1160.48	1139.62	1025.95	6.16553e-05	TRUE	MU_C3	down	-0.618964	-0.645131	-0.796719
Rv0578c	Rv0578c	PE_PGRS7	Name=PE_PGRS7,biotype=protein_coding,description=PE-PGRS family protein PE_PGRS7,gene_id=Rv0578c,logic_name=ena,	7212.06	4406.72	3382.85	5000.21	0.000564648	TRUE	MU_C3	down	-0.710705	-1.09217	-0.528424
Rv0579	Rv0579	Rv0579	biotype=protein_coding,description=Conserved hypothetical protein,gene_id=Rv0579,logic_name=ena,	1059.31	753.839	693.055	1107.95	0.0111495	TRUE	MU_C6	mix	-0.490802	-0.612089	0.0647593
Rv0580c	Rv0580c	Rv0580c	biotype=protein_coding,description=Conserved protein,gene_id=Rv0580c,logic_name=ena,	1443.83	753.556	862.552	1438.03	0.000129196	TRUE	MU_C6	down	-0.938113	-0.743216	-0.00580228
Rv0581	Rv0581	vapB26	Name=vapB26,biotype=protein_coding,description=Possible antitoxin VapB26,gene_id=Rv0581,logic_name=ena,	1005.88	1294.2	1504.17	1399.86	0.000890432	TRUE	MU_C1	up	0.363605	0.580506	0.476824
Rv0582	Rv0582	vapC26	Name=vapC26,biotype=protein_coding,description=Possible toxin VapC26. Contains PIN domain.,gene_id=Rv0582,logic_name=ena,	681.439	915.991	958.044	772.463	0.0132696	TRUE	MU_C4	up	0.426749	0.491508	0.180883
Rv0583c	Rv0583c	lpqN	Name=lpqN,biotype=protein_coding,description=Probable conserved lipoprotein LpqN,gene_id=Rv0583c,logic_name=ena,	628.596	757.428	664.718	499.825	0.282149	FALSE	NA	mix	0.268975	0.0806088	-0.330711
Rv0584	Rv0584	Rv0584	biotype=protein_coding,description=Possible conserved exported protein,gene_id=Rv0584,logic_name=ena,	622.625	754.102	658.923	412.67	0.182795	FALSE	NA	mix	0.276396	0.081747	-0.593376
Rv0585c	Rv0585c	Rv0585c	biotype=protein_coding,description=Probable conserved integral membrane protein,gene_id=Rv0585c,logic_name=ena,	217.93	280.195	205.515	181.759	0.367578	FALSE	NA	mix	0.362569	-0.0846175	-0.261837
Rv0586	Rv0586	mce2R	Name=mce2R,biotype=protein_coding,description=Probable transcriptional regulatory protein Mce2R (GntR-family),gene_id=Rv0586,logic_name=ena,	2150.58	5082.58	3212.75	1950.25	0.0114014	TRUE	MU_C4	mix	1.24083	0.579082	-0.141065
Rv0587	Rv0587	yrbE2A	Name=yrbE2A,biotype=protein_coding,description=Conserved hypothetical integral membrane protein YrbE2A,gene_id=Rv0587,logic_name=ena,	1486.49	2765.91	1838.82	1130.18	0.0134259	TRUE	MU_C4	mix	0.895844	0.306869	-0.395361
Rv0588	Rv0588	yrbE2B	Name=yrbE2B,biotype=protein_coding,description=Conserved hypothetical integral membrane protein YrbE2B,gene_id=Rv0588,logic_name=ena,	1135.94	2054.26	1221.3	675.953	0.00176735	TRUE	MU_C4	mix	0.854732	0.104537	-0.748889
Rv0589	Rv0589	mce2A	Name=mce2A,biotype=protein_coding,description=Mce-family protein Mce2A,gene_id=Rv0589,logic_name=ena,	1072.97	2053.89	1133.04	553.452	0.000542924	TRUE	MU_C4	mix	0.936745	0.0785885	-0.955081
Rv0590A	Rv0590A	Rv0590A	biotype=protein_coding,description=Mce-family related protein,gene_id=Rv0590A,logic_name=ena,	539.994	848.639	486.988	327.559	0.0258958	TRUE	MU_C5	mix	0.652206	-0.149058	-0.721189
Rv0591	Rv0591	mce2C	Name=mce2C,biotype=protein_coding,description=Mce-family protein Mce2C,gene_id=Rv0591,logic_name=ena,	249.347	405.071	209.379	109.655	0.0240743	TRUE	MU_C5	mix	0.700019	-0.252039	-1.18518
Rv0592	Rv0592	mce2D	Name=mce2D,biotype=protein_coding,description=Mce-family protein Mce2D,gene_id=Rv0592,logic_name=ena,	133.253	204.943	116.078	99.3874	0.0934577	FALSE	NA	mix	0.621059	-0.199063	-0.423029
Rv0593	Rv0593	lprL	Name=lprL,biotype=protein_coding,description=Possible Mce-family lipoprotein LprL (Mce-family lipoprotein Mce2E),gene_id=Rv0593,logic_name=ena,	133.767	168.232	114.179	113.104	0.347522	FALSE	NA	mix	0.330731	-0.228418	-0.242068
Rv0594	Rv0594	mce2F	Name=mce2F,biotype=protein_coding,description=Mce-family protein Mce2F,gene_id=Rv0594,logic_name=ena,	586.085	759.02	550.339	443.446	0.283982	FALSE	NA	mix	0.37303	-0.0907886	-0.402349
Rv0595c	Rv0595c	vapC4	Name=vapC4,biotype=protein_coding,description=Possible toxin VapC4,gene_id=Rv0595c,logic_name=ena,	317.247	464.427	532.27	350.707	0.00382523	TRUE	MU_C4	up	0.549846	0.746552	0.144658
Rv0596c	Rv0596c	vapB4	Name=vapB4,biotype=protein_coding,description=Possible antitoxin VapB4,gene_id=Rv0596c,logic_name=ena,	356.208	534.462	625.557	410.119	0.00259773	TRUE	MU_C4	up	0.585367	0.81242	0.203323
Rv0597c	Rv0597c	Rv0597c	biotype=protein_coding,description=Conserved hypothetical protein,gene_id=Rv0597c,logic_name=ena,	1837.77	1683.07	2090.82	2482.12	0.170752	FALSE	NA	mix	-0.126865	0.186115	0.433618
Rv0598c	Rv0598c	vapC27	Name=vapC27,biotype=protein_coding,description=Possible toxin VapC27. Contains PIN domain.,gene_id=Rv0598c,logic_name=ena,	1663.34	1954.39	2976.01	2486.2	0.00466036	TRUE	MU_C1	up	0.232637	0.839298	0.57986
Rv0599c	Rv0599c	vapB27	Name=vapB27,biotype=protein_coding,description=Possible antitoxin VapB27,gene_id=Rv0599c,logic_name=ena,	1451.96	1867.52	3000.12	2525.85	0	TRUE	MU_C1	up	0.363117	1.04702	0.798763
Rv0600c	Rv0600c	Rv0600c	biotype=protein_coding,description=Two component sensor kinase [second part],gene_id=Rv0600c,logic_name=ena,	43.9424	37.306	41.5114	40.5419	0.427916	FALSE	NA	down	-0.236206	-0.0821038	-0.1162
Rv0601c	Rv0601c	Rv0601c	biotype=protein_coding,description=Two component sensor kinase [first part],gene_id=Rv0601c,logic_name=ena,	69.1282	47.6646	61.2912	61.6425	0.333561	FALSE	NA	down	-0.536356	-0.173595	-0.165348
Rv0602c	Rv0602c	tcrA	Name=tcrA,biotype=protein_coding,description=Two component DNA binding transcriptional regulatory protein TcrA,gene_id=Rv0602c,logic_name=ena,	59.4416	65.0132	51.6107	83.5885	0.34998	FALSE	NA	mix	0.129259	-0.203803	0.491832
Rv0603	Rv0603	Rv0603	biotype=protein_coding,description=Possible exported protein,gene_id=Rv0603,logic_name=ena,	40.363	31.6654	33.762	34.8767	0.234096	FALSE	NA	down	-0.350126	-0.257634	-0.21077
Rv0604	Rv0604	lpqO	Name=lpqO,biotype=protein_coding,description=Probable conserved lipoprotein LpqO,gene_id=Rv0604,logic_name=ena,	472.475	490.393	457.576	594.068	0.374981	FALSE	NA	mix	0.0537013	-0.046225	0.330392
Rv0605	Rv0605	Rv0605	biotype=protein_coding,description=Possible resolvase,gene_id=Rv0605,logic_name=ena,	552.258	861.214	839.548	648.37	0.00222879	TRUE	MU_C4	up	0.641029	0.60427	0.231475
Rv0606	Rv0606	Rv0606	biotype=protein_coding,description=Possible transposase (fragment),gene_id=Rv0606,logic_name=ena,	617.763	852.487	914.068	785.88	0.00393865	TRUE	MU_C1	up	0.464624	0.565248	0.347255
Rv0607	Rv0607	Rv0607	biotype=protein_coding,description=Hypothetical protein,gene_id=Rv0607,logic_name=ena,	321.642	425.046	493.387	444.295	0.000674414	TRUE	MU_C1	up	0.402163	0.617264	0.466061
Rv0608	Rv0608	vapB28	Name=vapB28,biotype=protein_coding,description=Possible antitoxin VapB28,gene_id=Rv0608,logic_name=ena,	2617.28	3676.1	3539.11	2325.22	0.0181834	TRUE	MU_C4	mix	0.490104	0.435314	-0.1707
Rv0609	Rv0609	vapC28	Name=vapC28,biotype=protein_coding,description=Possible toxin VapC28. Contains PIN domain.,gene_id=Rv0609,logic_name=ena,	2283.72	2993.37	2875.3	2178.15	0.078383	FALSE	NA	mix	0.390388	0.332331	-0.0682788
Rv0609A	Rv0609A	Rv0609A	biotype=protein_coding,description=Conserved hypothetical protein,gene_id=Rv0609A,logic_name=ena,	1265.06	1616.28	1386.53	942.781	0.0557777	FALSE	NA	mix	0.353469	0.132271	-0.424211
Rv0610c	Rv0610c	Rv0610c	biotype=protein_coding,description=Hypothetical protein,gene_id=Rv0610c,logic_name=ena,	1187.03	979.388	969.505	982.702	0.134838	FALSE	NA	down	-0.2774	-0.292032	-0.272527
Rv0611c	Rv0611c	Rv0611c	biotype=protein_coding,description=Hypothetical protein,gene_id=Rv0611c,logic_name=ena,	3392.36	3806.31	3496.99	3126.35	0.444772	FALSE	NA	mix	0.166102	0.0438237	-0.117809
Rv0612	Rv0612	Rv0612	biotype=protein_coding,description=Conserved hypothetical protein,gene_id=Rv0612,logic_name=ena,	562.698	338.469	298.535	385.204	0.000186759	TRUE	MU_C3	down	-0.733335	-0.91446	-0.546736
Rv0613c	Rv0613c	Rv0613c	biotype=protein_coding,description=Unknown protein,gene_id=Rv0613c,logic_name=ena,	1899.05	2353.37	1779.78	1896.87	0.380677	FALSE	NA	mix	0.309455	-0.0935796	-0.00165794
Rv0614	Rv0614	Rv0614	biotype=protein_coding,description=Conserved hypothetical protein,gene_id=Rv0614,logic_name=ena,	153.685	185.965	165.927	96.8479	0.11538	FALSE	NA	mix	0.275057	0.110579	-0.66618
Rv0615	Rv0615	Rv0615	biotype=protein_coding,description=Probable integral membrane protein,gene_id=Rv0615,logic_name=ena,	921.483	878.579	860.348	887.571	0.420974	FALSE	NA	down	-0.0687845	-0.0990375	-0.0540947
Rv0616A	Rv0616A	vapB29	Name=vapB29,biotype=protein_coding,description=Possible antitoxin VapB29,gene_id=Rv0616A,logic_name=ena,	1621.07	3513.39	3525.9	1826.88	0.000397902	TRUE	MU_C4	up	1.11591	1.12104	0.172431
Rv0616c	Rv0616c	Rv0616c	biotype=protein_coding,description=Hypothetical protein,gene_id=Rv0616c,logic_name=ena,	76.697	110.6	117.754	102.609	0.00560629	TRUE	MU_C1	up	0.528114	0.618537	0.419917
Rv0617	Rv0617	vapC29	Name=vapC29,biotype=protein_coding,description=Possible toxin VapC29. Contains PIN domain.,gene_id=Rv0617,logic_name=ena,	904.681	1639.95	1713.3	902.679	0.00922664	TRUE	MU_C4	mix	0.858168	0.921296	-0.00319657
Rv0618	Rv0618	galTa	Name=galTa,biotype=protein_coding,description=Probable galactose-1-phosphate uridylyltransferase GalTa [first part],gene_id=Rv0618,logic_name=ena,	530.062	885.646	850.74	661.549	0.000213674	TRUE	MU_C4	up	0.740567	0.682556	0.319686
Rv0619	Rv0619	galTb	Name=galTb,biotype=protein_coding,description=Probable galactose-1-phosphate uridylyltransferase GalTb [second part],gene_id=Rv0619,logic_name=ena,	140.932	183.601	143.652	164.056	0.301816	FALSE	NA	up	0.381575	0.0275862	0.21919
Rv0620	Rv0620	galK	Name=galK,biotype=protein_coding,description=Probable galactokinase GalK (galactose kinase),gene_id=Rv0620,logic_name=ena,	11.4903	31.3416	26.5214	19.2545	0.000477175	TRUE	MU_C4	up	1.44767	1.20674	0.744781
Rv0621	Rv0621	Rv0621	biotype=protein_coding,description=Possible membrane protein,gene_id=Rv0621,logic_name=ena,	841.215	612.603	655.186	926.92	0.0761428	FALSE	NA	mix	-0.457522	-0.360571	0.13997
Rv0622	Rv0622	Rv0622	biotype=protein_coding,description=Possible membrane protein,gene_id=Rv0622,logic_name=ena,	126.516	112.755	160.34	289.078	0.0122446	TRUE	MU_C2	mix	-0.16613	0.341807	1.19214
Rv0623	Rv0623	vapB30	Name=vapB30,biotype=protein_coding,description=Possible antitoxin VapB30,gene_id=Rv0623,logic_name=ena,	962.64	923.751	1095.05	881.362	0.415237	FALSE	NA	mix	-0.059492	0.185925	-0.127262
Rv0624	Rv0624	vapC30	Name=vapC30,biotype=protein_coding,description=Possible toxin VapC30. Contains PIN domain.,gene_id=Rv0624,logic_name=ena,	1170.68	1125.65	1253.43	938.605	0.380506	FALSE	NA	mix	-0.0565811	0.098542	-0.318754
Rv0625c	Rv0625c	Rv0625c	biotype=protein_coding,description=Probable conserved transmembrane protein,gene_id=Rv0625c,logic_name=ena,	832.548	1014.23	906.205	1149.24	0.113632	FALSE	NA	up	0.284786	0.122304	0.465073
Rv0626	Rv0626	vapB5	Name=vapB5,biotype=protein_coding,description=Possible antitoxin VapB5,gene_id=Rv0626,logic_name=ena,	1635.15	1851.41	2020.71	1258.31	0.134597	FALSE	NA	mix	0.179199	0.305437	-0.377942
Rv0627	Rv0627	vapC5	Name=vapC5,biotype=protein_coding,description=Possible toxin VapC5,gene_id=Rv0627,logic_name=ena,	1858.8	2144.82	2334.35	1425.65	0.146646	FALSE	NA	mix	0.206481	0.328647	-0.382751
Rv0628c	Rv0628c	Rv0628c	biotype=protein_coding,description=Conserved hypothetical protein,gene_id=Rv0628c,logic_name=ena,	1086.15	804.436	808.967	1406.56	0.0860931	FALSE	NA	mix	-0.433173	-0.425069	0.372945
Rv0630c	Rv0630c	recB	Name=recB,biotype=protein_coding,description=Probable exonuclease V (beta chain) RecB (exodeoxyribonuclease V beta chain)(exodeoxyribonuclease V polypeptide) (chi-specific endonuclease),gene_id=Rv0630c,logic_name=ena,	357.343	249.432	201.713	262.974	0.00350489	TRUE	MU_C3	down	-0.518663	-0.825004	-0.442389
Rv0631c	Rv0631c	recC	Name=recC,biotype=protein_coding,description=Probable exonuclease V (gamma chain) RecC (exodeoxyribonuclease V gamma chain)(exodeoxyribonuclease V polypeptide),gene_id=Rv0631c,logic_name=ena,	246.447	240.914	214.3	220.477	0.339255	FALSE	NA	down	-0.0327641	-0.201648	-0.16065
Rv0632c	Rv0632c	echA3	Name=echA3,biotype=protein_coding,description=Probable enoyl-CoA hydratase EchA3 (enoyl hydrase) (unsaturated acyl-CoA hydratase) (crotonase),gene_id=Rv0632c,logic_name=ena,	4224.95	6143.88	5990.69	5795.15	0.000419024	TRUE	MU_C1	up	0.540215	0.503787	0.455911
Rv0633c	Rv0633c	Rv0633c	biotype=protein_coding,description=Possible exported protein,gene_id=Rv0633c,logic_name=ena,	1457.13	1776.45	1939.59	1979.05	0.0202197	TRUE	MU_C1	up	0.285861	0.41262	0.441675
Rv0634A	Rv0634A	Rv0634A	biotype=protein_coding,description=Unknown protein,gene_id=Rv0634A,logic_name=ena,	5691.24	6418.98	7018.23	6076.76	0.189857	FALSE	NA	up	0.173602	0.302365	0.0945606
Rv0634B	Rv0634B	rpmG2	Name=rpmG2,biotype=protein_coding,description=50S ribosomal protein L33 RpmG2,gene_id=Rv0634B,logic_name=ena,	5832.3	8068.67	7975.1	4580.46	0.0308056	TRUE	MU_C4	mix	0.468266	0.451438	-0.348573
Rv0634c	Rv0634c	Rv0634c	biotype=protein_coding,description=Possible glyoxalase II (hydroxyacylglutathione hydrolase) (GLX II),gene_id=Rv0634c,logic_name=ena,	2675.22	3231.08	2953.13	2768.23	0.277756	FALSE	NA	up	0.272356	0.142584	0.0493046
Rv0635	Rv0635	hadA	Name=hadA,biotype=protein_coding,description=(3R)-hydroxyacyl-ACP dehydratase subunit HadA,gene_id=Rv0635,logic_name=ena,	5686.69	8876.61	7749.59	3876.64	0.00266494	TRUE	MU_C4	mix	0.642418	0.44653	-0.552783
Rv0636	Rv0636	hadB	Name=hadB,biotype=protein_coding,description=(3R)-hydroxyacyl-ACP dehydratase subunit HadB,gene_id=Rv0636,logic_name=ena,	6998.35	9485.34	8560.36	5210.92	0.0417843	TRUE	MU_C4	mix	0.438684	0.290656	-0.425477
Rv0637	Rv0637	hadC	Name=hadC,biotype=protein_coding,description=(3R)-hydroxyacyl-ACP dehydratase subunit HadC,gene_id=Rv0637,logic_name=ena,	13556.2	17803.1	15923.3	10377.4	0.0801609	FALSE	NA	mix	0.393176	0.232186	-0.385503
Rv0638	Rv0638	secE1	Name=secE1,biotype=protein_coding,description=Probable preprotein translocase SecE1,gene_id=Rv0638,logic_name=ena,	9406.36	12196.2	10775.8	6728.54	0.104044	FALSE	NA	mix	0.374719	0.196092	-0.483343
Rv0639	Rv0639	nusG	Name=nusG,biotype=protein_coding,description=Probable transcription antitermination protein NusG,gene_id=Rv0639,logic_name=ena,	8996.16	11313.2	9505.26	6015.32	0.102991	FALSE	NA	mix	0.330621	0.079417	-0.580667
Rv0640	Rv0640	rplK	Name=rplK,biotype=protein_coding,description=50S ribosomal protein L11 RplK,gene_id=Rv0640,logic_name=ena,	10771.2	14265.4	10294.5	7073.84	0.074595	FALSE	NA	mix	0.405336	-0.0653019	-0.606617
Rv0641	Rv0641	rplA	Name=rplA,biotype=protein_coding,description=50S ribosomal protein L1 RplA,gene_id=Rv0641,logic_name=ena,	14100.4	27469.7	22218.4	8898.5	0.00452061	TRUE	MU_C4	mix	0.962109	0.656022	-0.6641
Rv0642c	Rv0642c	mmaA4	Name=mmaA4,biotype=protein_coding,description=Methoxy mycolic acid synthase 4 MmaA4 (methyl mycolic acid synthase 4) (MMA4) (hydroxy mycolic acid synthase),gene_id=Rv0642c,logic_name=ena,	11978.7	16335	15116.7	8724.62	0.0832582	FALSE	NA	mix	0.447493	0.335672	-0.457308
Rv0644c	Rv0644c	mmaA2	Name=mmaA2,biotype=protein_coding,description=Methoxy mycolic acid synthase 2 MmaA2 (methyl mycolic acid synthase 2) (MMA2) (hydroxy mycolic acid synthase),gene_id=Rv0644c,logic_name=ena,	2462.14	2909.06	2701.32	1869.74	0.244927	FALSE	NA	mix	0.240641	0.133752	-0.397071
Rv0645c	Rv0645c	mmaA1	Name=mmaA1,biotype=protein_coding,description=Methoxy mycolic acid synthase 1 MmaA1 (methyl mycolic acid synthase 1) (MMA1) (hydroxy mycolic acid synthase),gene_id=Rv0645c,logic_name=ena,	877.543	1126.41	909.34	972.03	0.196907	FALSE	NA	up	0.360196	0.0513505	0.147531
Rv0646c	Rv0646c	lipG	Name=lipG,biotype=protein_coding,description=Probable lipase/esterase LipG,gene_id=Rv0646c,logic_name=ena,	1043.6	1538.24	1252.11	906.513	0.0190145	TRUE	MU_C4	mix	0.559712	0.26279	-0.203172
Rv0647c	Rv0647c	Rv0647c	biotype=protein_coding,description=Conserved protein,gene_id=Rv0647c,logic_name=ena,	1815.56	2791	2170.06	1683.36	0.0289756	TRUE	MU_C4	mix	0.620362	0.257317	-0.109077
Rv0648	Rv0648	Rv0648	biotype=protein_coding,description=Alpha-mannosidase,gene_id=Rv0648,logic_name=ena,	267.452	177.289	197.957	377.839	0.039467	TRUE	MU_C6	mix	-0.593177	-0.434094	0.498491
Rv0649	Rv0649	fabD2	Name=fabD2,biotype=protein_coding,description=Possible malonyl CoA-acyl carrier protein transacylase FabD2 (MCT),gene_id=Rv0649,logic_name=ena,	50.9443	74.6597	56.0443	30.152	0.122578	FALSE	NA	mix	0.551408	0.137645	-0.756666
Rv0650	Rv0650	Rv0650	biotype=protein_coding,description=Possible sugar kinase,gene_id=Rv0650,logic_name=ena,	36.22	34.3784	23.8253	30.5512	0.254466	FALSE	NA	down	-0.0752875	-0.604297	-0.245558
Rv0651	Rv0651	rplJ	Name=rplJ,biotype=protein_coding,description=50S ribosomal protein L10 RplJ,gene_id=Rv0651,logic_name=ena,	2404.42	4765.26	3319.91	767.37	0.00421459	TRUE	MU_C4	mix	0.98687	0.465458	-1.64769
Rv0652	Rv0652	rplL	Name=rplL,biotype=protein_coding,description=50S ribosomal protein L7/L12 RplL (SA1),gene_id=Rv0652,logic_name=ena,	3155.02	4772.54	4140.29	971.891	0.0401664	TRUE	MU_C4	mix	0.597108	0.392084	-1.69878
Rv0653c	Rv0653c	Rv0653c	biotype=protein_coding,description=Possible transcriptional regulatory protein (probably TetR-family),gene_id=Rv0653c,logic_name=ena,	214.548	185.719	297.406	280.215	0.0838344	FALSE	NA	mix	-0.208178	0.471133	0.385231
Rv0654	Rv0654	Rv0654	biotype=protein_coding,description=Probable dioxygenase,gene_id=Rv0654,logic_name=ena,	492.704	656.341	820.338	859.973	0.00174646	TRUE	MU_C1	up	0.413725	0.735498	0.803571
Rv0655	Rv0655	mkl	Name=mkl,biotype=protein_coding,description=Possible ribonucleotide-transport ATP-binding protein ABC transporter Mkl,gene_id=Rv0655,logic_name=ena,	19036.8	9291.91	8870.39	6048.37	0	TRUE	MU_C3	down	-1.03474	-1.10172	-1.65417
Rv0656c	Rv0656c	vapC6	Name=vapC6,biotype=protein_coding,description=Possible toxin VapC6,gene_id=Rv0656c,logic_name=ena,	281.648	326.071	284.338	244.991	0.378101	FALSE	NA	mix	0.211294	0.0137138	-0.201165
Rv0657c	Rv0657c	vapB6	Name=vapB6,biotype=protein_coding,description=Possible antitoxin VapB6,gene_id=Rv0657c,logic_name=ena,	856.691	932.308	889.926	1074.55	0.252477	FALSE	NA	up	0.122031	0.0549103	0.326885
Rv0658c	Rv0658c	Rv0658c	biotype=protein_coding,description=Probable conserved integral membrane protein,gene_id=Rv0658c,logic_name=ena,	1345.94	1279	1032.41	642.903	0.0319491	TRUE	MU_C5	down	-0.0736012	-0.382596	-1.06594
Rv0659c	Rv0659c	mazF2	Name=mazF2,biotype=protein_coding,description=Toxin MazF2,gene_id=Rv0659c,logic_name=ena,	7246.77	7071.98	6455.47	3906.16	0.161516	FALSE	NA	down	-0.0352227	-0.166814	-0.891586
Rv0660c	Rv0660c	mazE2	Name=mazE2,biotype=protein_coding,description=Possible antitoxin MazE2,gene_id=Rv0660c,logic_name=ena,	7175.35	6691.41	7168.02	6124.48	0.428208	FALSE	NA	down	-0.100739	-0.00147584	-0.228463
Rv0661c	Rv0661c	vapC7	Name=vapC7,biotype=protein_coding,description=Possible toxin VapC7,gene_id=Rv0661c,logic_name=ena,	98.7441	129.936	138.216	153.611	0.00295652	TRUE	MU_C2	up	0.396031	0.485157	0.637518
Rv0662c	Rv0662c	vapB7	Name=vapB7,biotype=protein_coding,description=Possible antitoxin VapB7,gene_id=Rv0662c,logic_name=ena,	115.521	182.805	185.371	211.76	2.81033e-05	TRUE	MU_C1	up	0.662154	0.682262	0.874278
Rv0663	Rv0663	atsD	Name=atsD,biotype=protein_coding,description=Possible arylsulfatase AtsD (aryl-sulfate sulphohydrolase) (arylsulphatase),gene_id=Rv0663,logic_name=ena,	3588.82	4418.19	3360.58	3362.99	0.331375	FALSE	NA	mix	0.299945	-0.094798	-0.0937649
Rv0664	Rv0664	vapB8	Name=vapB8,biotype=protein_coding,description=Possible antitoxin VapB8,gene_id=Rv0664,logic_name=ena,	321.111	525.76	435.109	342.548	0.0142566	TRUE	MU_C4	up	0.711335	0.438308	0.093236
Rv0665	Rv0665	vapC8	Name=vapC8,biotype=protein_coding,description=Possible toxin VapC8,gene_id=Rv0665,logic_name=ena,	210.956	375.069	328.861	236.797	0.00016613	TRUE	MU_C4	up	0.830214	0.640534	0.166709
Rv0666	Rv0666	Rv0666	biotype=protein_coding,description=Possible membrane protein,gene_id=Rv0666,logic_name=ena,	153.713	291.215	247.013	166.887	0.00015795	TRUE	MU_C4	up	0.921849	0.684348	0.118639
Rv0667	Rv0667	rpoB	Name=rpoB,biotype=protein_coding,description=DNA-directed RNA polymerase (beta chain) RpoB (transcriptase beta chain) (RNA polymerase beta subunit),gene_id=Rv0667,logic_name=ena,	20047.7	23204.6	18600.5	8321.74	0.0449675	TRUE	MU_C5	mix	0.210976	-0.108097	-1.26848
Rv0668	Rv0668	rpoC	Name=rpoC,biotype=protein_coding,description=DNA-directed RNA polymerase (beta' chain) RpoC (transcriptase beta' chain) (RNA polymerase beta' subunit).,gene_id=Rv0668,logic_name=ena,	7255.13	10621.4	7431.51	3838.01	0.0288354	TRUE	MU_C5	mix	0.549897	0.0346537	-0.918642
Rv0669c	Rv0669c	Rv0669c	biotype=protein_coding,description=Possible hydrolase,gene_id=Rv0669c,logic_name=ena,	781.419	945.92	991.795	879.693	0.11262	FALSE	NA	up	0.275621	0.343944	0.170903
Rv0671	Rv0671	lpqP	Name=lpqP,biotype=protein_coding,description=Possible conserved lipoprotein LpqP,gene_id=Rv0671,logic_name=ena,	1373.24	1782.07	1708.83	1571.63	0.0201919	TRUE	MU_C4	up	0.375973	0.315423	0.194676
Rv0672	Rv0672	fadE8	Name=fadE8,biotype=protein_coding,description=Probable acyl-CoA dehydrogenase FadE8,gene_id=Rv0672,logic_name=ena,	1797.78	1490.88	1572.78	1887.4	0.239808	FALSE	NA	mix	-0.270054	-0.192898	0.070186
Rv0673	Rv0673	echA4	Name=echA4,biotype=protein_coding,description=Possible enoyl-CoA hydratase EchA4 (enoyl hydrase) (unsaturated acyl-CoA hydratase) (crotonase),gene_id=Rv0673,logic_name=ena,	493.223	378.043	440.325	510.902	0.23226	FALSE	NA	mix	-0.383691	-0.163672	0.0508043
Rv0674	Rv0674	Rv0674	biotype=protein_coding,description=Conserved hypothetical protein,gene_id=Rv0674,logic_name=ena,	625.215	624.16	577.431	600.272	0.440058	FALSE	NA	down	-0.00243721	-0.114705	-0.0587362
Rv0675	Rv0675	echA5	Name=echA5,biotype=protein_coding,description=Probable enoyl-CoA hydratase EchA5 (enoyl hydrase) (unsaturated acyl-CoA hydratase) (crotonase),gene_id=Rv0675,logic_name=ena,	314.895	194.433	242.739	278.29	0.0250771	TRUE	MU_C6	down	-0.695595	-0.375465	-0.17828
Rv0676c	Rv0676c	mmpL5	Name=mmpL5,biotype=protein_coding,description=Probable conserved transmembrane transport protein MmpL5,gene_id=Rv0676c,logic_name=ena,	1658.77	3769.48	4077.99	3067.07	0	TRUE	MU_C1	up	1.18425	1.29775	0.886749
Rv0677c	Rv0677c	mmpS5	Name=mmpS5,biotype=protein_coding,description=Possible conserved membrane protein MmpS5,gene_id=Rv0677c,logic_name=ena,	2958.6	6648.13	9412.15	9362.3	0	TRUE	MU_C1	up	1.16803	1.66961	1.66195
Rv0678	Rv0678	Rv0678	biotype=protein_coding,description=Conserved protein,gene_id=Rv0678,logic_name=ena,	1072.85	1917.1	2108.45	1842.16	0	TRUE	MU_C1	up	0.837476	0.974731	0.779948
Rv0679c	Rv0679c	Rv0679c	biotype=protein_coding,description=Conserved threonine rich protein,gene_id=Rv0679c,logic_name=ena,	2037.11	1131.68	1244.3	1801.54	5.31833e-05	TRUE	MU_C6	down	-0.848059	-0.711186	-0.177296
Rv0680c	Rv0680c	Rv0680c	biotype=protein_coding,description=Probable conserved transmembrane protein,gene_id=Rv0680c,logic_name=ena,	1741.52	1146.83	984.325	1199.14	0.000522543	TRUE	MU_C3	down	-0.602701	-0.823144	-0.538352
Rv0681	Rv0681	Rv0681	biotype=protein_coding,description=Probable transcriptional regulatory protein (possibly TetR-family),gene_id=Rv0681,logic_name=ena,	1783.96	1785.19	1855.53	2091.78	0.390275	FALSE	NA	up	0.000992392	0.0567452	0.229648
Rv0682	Rv0682	rpsL	Name=rpsL,biotype=protein_coding,description=30S ribosomal protein S12 RpsL,gene_id=Rv0682,logic_name=ena,	10729.2	12126.2	11688.5	8154.66	0.246702	FALSE	NA	mix	0.176581	0.123549	-0.395851
Rv0683	Rv0683	rpsG	Name=rpsG,biotype=protein_coding,description=30S ribosomal protein S7 RpsG,gene_id=Rv0683,logic_name=ena,	11430.4	12840.1	12200.8	8725.64	0.257919	FALSE	NA	mix	0.16778	0.0941037	-0.389544
Rv0684	Rv0684	fusA1	Name=fusA1,biotype=protein_coding,description=Probable elongation factor G FusA1 (EF-G),gene_id=Rv0684,logic_name=ena,	14114.1	14268.7	12378.5	8663.98	0.0889827	FALSE	NA	mix	0.0157157	-0.189305	-0.704035
Rv0685	Rv0685	tuf	Name=tuf,biotype=protein_coding,description=Probable iron-regulated elongation factor TU Tuf (EF-TU),gene_id=Rv0685,logic_name=ena,	27727.3	37789.8	31445.4	16301.8	0.037203	TRUE	MU_C4	mix	0.446688	0.181542	-0.766277
Rv0687	Rv0687	Rv0687	biotype=protein_coding,description=Probable short-chain type dehydrogenase/reductase,gene_id=Rv0687,logic_name=ena,	494.329	771.592	826.725	680.912	2.73266e-05	TRUE	MU_C1	up	0.642366	0.741935	0.461996
Rv0688	Rv0688	Rv0688	biotype=protein_coding,description=Putative ferredoxin reductase,gene_id=Rv0688,logic_name=ena,	951.059	1373.26	1332.49	1139.98	0.00110412	TRUE	MU_C4	up	0.530001	0.486518	0.261408
Rv0689c	Rv0689c	Rv0689c	biotype=protein_coding,description=Hypothetical protein,gene_id=Rv0689c,logic_name=ena,	7.00668	8.57655	8.33361	7.2601	0.430531	FALSE	NA	up	0.291668	0.250211	0.0512584
Rv0690c	Rv0690c	Rv0690c	biotype=protein_coding,description=Conserved hypothetical protein,gene_id=Rv0690c,logic_name=ena,	5169.55	3785.69	3299	3310.13	0.0022992	TRUE	MU_C3	down	-0.449483	-0.648011	-0.643153
Rv0691A	Rv0691A	Rv0691A	biotype=protein_coding,description=Mycofactocin precursor protein,gene_id=Rv0691A,logic_name=ena,	22415.8	6558.3	7493.71	10572.6	0	TRUE	MU_C3	down	-1.77312	-1.58076	-1.08419
Rv0691c	Rv0691c	Rv0691c	biotype=protein_coding,description=Probable transcriptional regulatory protein,gene_id=Rv0691c,logic_name=ena,	8192.99	6538.73	5662.39	5570.03	0.0141212	TRUE	MU_C3	down	-0.325378	-0.532979	-0.556704
Rv0692	Rv0692	Rv0692	biotype=protein_coding,description=Conserved hypothetical protein,gene_id=Rv0692,logic_name=ena,	18442.1	5356.24	6121.12	8784.46	0	TRUE	MU_C3	down	-1.78371	-1.59113	-1.06997
Rv0693	Rv0693	pqqE	Name=pqqE,biotype=protein_coding,description=Probable coenzyme PQQ synthesis protein E PqqE (coenzyme PQQ synthesis protein III),gene_id=Rv0693,logic_name=ena,	11504.1	3093.2	3029.98	4287.29	0	TRUE	MU_C3	down	-1.89498	-1.92477	-1.42401
Rv0694	Rv0694	lldD1	Name=lldD1,biotype=protein_coding,description=Possible L-lactate dehydrogenase (cytochrome) LldD1,gene_id=Rv0694,logic_name=ena,	6135.74	1752.49	1546.8	2289.62	0	TRUE	MU_C3	down	-1.80783	-1.98795	-1.42213
Rv0695	Rv0695	Rv0695	biotype=protein_coding,description=Conserved hypothetical protein,gene_id=Rv0695,logic_name=ena,	3962.95	1119.92	761.293	1203.2	0	TRUE	MU_C3	down	-1.82317	-2.38005	-1.7197
Rv0696	Rv0696	Rv0696	biotype=protein_coding,description=Probable membrane sugar transferase,gene_id=Rv0696,logic_name=ena,	2270.07	578.739	547.283	729.844	0	TRUE	MU_C3	down	-1.97175	-2.05238	-1.63708
Rv0697	Rv0697	Rv0697	biotype=protein_coding,description=Probable dehydrogenase,gene_id=Rv0697,logic_name=ena,	983.62	225.008	207.022	257.745	0	TRUE	MU_C3	down	-2.12812	-2.24832	-1.93216
Rv0698	Rv0698	Rv0698	biotype=protein_coding,description=Conserved hypothetical protein,gene_id=Rv0698,logic_name=ena,	479.792	386.525	366.091	256.714	0.0117556	TRUE	MU_C5	down	-0.311847	-0.390206	-0.902245
Rv0699	Rv0699	Rv0699	biotype=protein_coding,description=Hypothetical protein,gene_id=Rv0699,logic_name=ena,	57.6645	50.4196	35.8422	22.7668	0.0173764	TRUE	MU_C5	down	-0.193697	-0.686025	-1.34075
Rv0700	Rv0700	rpsJ	Name=rpsJ,biotype=protein_coding,description=30S ribosomal protein S10 RpsJ (transcription antitermination factor NusE),gene_id=Rv0700,logic_name=ena,	34198	34338.4	27802	12986.2	0.0198562	TRUE	MU_C5	mix	0.00590953	-0.298723	-1.39693
Rv0701	Rv0701	rplC	Name=rplC,biotype=protein_coding,description=50S ribosomal protein L3 RplC,gene_id=Rv0701,logic_name=ena,	24376.7	24784.5	18290	7576.35	0.00965364	TRUE	MU_C5	mix	0.0239372	-0.414449	-1.68593
Rv0702	Rv0702	rplD	Name=rplD,biotype=protein_coding,description=50S ribosomal protein L4 RplD,gene_id=Rv0702,logic_name=ena,	16554.3	15394	10320.3	4305.3	0.00138303	TRUE	MU_C5	down	-0.104835	-0.681713	-1.94302
Rv0703	Rv0703	rplW	Name=rplW,biotype=protein_coding,description=50S ribosomal protein L23 RplW,gene_id=Rv0703,logic_name=ena,	21543	21097.5	15574.1	6377.23	0.0140338	TRUE	MU_C5	down	-0.0301492	-0.468065	-1.75622
Rv0705	Rv0705	rpsS	Name=rpsS,biotype=protein_coding,description=30S ribosomal protein S19 RpsS,gene_id=Rv0705,logic_name=ena,	15581.3	19096.8	10823.7	3424.25	0.00350101	TRUE	MU_C5	mix	0.293513	-0.525626	-2.18595
Rv0706	Rv0706	rplV	Name=rplV,biotype=protein_coding,description=50S ribosomal protein L22 RplV,gene_id=Rv0706,logic_name=ena,	5410.38	6232.26	3915.18	1400.35	0.00225288	TRUE	MU_C5	mix	0.204025	-0.466653	-1.94995
Rv0707	Rv0707	rpsC	Name=rpsC,biotype=protein_coding,description=30S ribosomal protein S3 RpsC,gene_id=Rv0707,logic_name=ena,	6355.39	7981.34	5036.81	1625.32	0.0018419	TRUE	MU_C5	mix	0.32865	-0.335471	-1.96726
Rv0708	Rv0708	rplP	Name=rplP,biotype=protein_coding,description=50S ribosomal protein L16 RplP,gene_id=Rv0708,logic_name=ena,	7267.37	10025.7	6495.53	2070.23	0.00175133	TRUE	MU_C5	mix	0.464198	-0.161985	-1.81164
Rv0709	Rv0709	rpmC	Name=rpmC,biotype=protein_coding,description=50S ribosomal protein L29 RpmC,gene_id=Rv0709,logic_name=ena,	9902.55	14834	9573.75	2885.16	0.00327761	TRUE	MU_C5	mix	0.583032	-0.0487169	-1.77915
Rv0710	Rv0710	rpsQ	Name=rpsQ,biotype=protein_coding,description=30S ribosomal protein S17 RpsQ,gene_id=Rv0710,logic_name=ena,	9144.79	15123.2	9779.53	2852.82	0.00349928	TRUE	MU_C5	mix	0.725737	0.0968154	-1.68056
Rv0711	Rv0711	atsA	Name=atsA,biotype=protein_coding,description=Possible arylsulfatase AtsA (aryl-sulfate sulphohydrolase) (arylsulphatase),gene_id=Rv0711,logic_name=ena,	1630.17	1695.32	1910.72	1036.84	0.189849	FALSE	NA	mix	0.0565314	0.229093	-0.652831
Rv0712	Rv0712	Rv0712	biotype=protein_coding,description=Conserved protein,gene_id=Rv0712,logic_name=ena,	802.059	862.536	867.289	650.961	0.371654	FALSE	NA	mix	0.104877	0.112805	-0.301137
Rv0713	Rv0713	Rv0713	biotype=protein_coding,description=Probable conserved transmembrane protein,gene_id=Rv0713,logic_name=ena,	2363.21	2195.46	2317.71	1806.46	0.253473	FALSE	NA	down	-0.106225	-0.0280479	-0.387582
Rv0714	Rv0714	rplN	Name=rplN,biotype=protein_coding,description=50S ribosomal protein L14 RplN,gene_id=Rv0714,logic_name=ena,	9546.36	10521.8	8271.83	3504.66	0.00501803	TRUE	MU_C5	mix	0.140352	-0.206745	-1.44568
Rv0715	Rv0715	rplX	Name=rplX,biotype=protein_coding,description=50S ribosomal protein L24 RplX,gene_id=Rv0715,logic_name=ena,	11432.9	11900.4	8995.46	3518.12	0.000746391	TRUE	MU_C5	mix	0.0578191	-0.345922	-1.70031
Rv0716	Rv0716	rplE	Name=rplE,biotype=protein_coding,description=50S ribosomal protein L5 RplE,gene_id=Rv0716,logic_name=ena,	9765.89	9488.27	7217.56	2855.93	0.000340483	TRUE	MU_C5	down	-0.0416053	-0.436239	-1.77379
Rv0717	Rv0717	rpsN1	Name=rpsN1,biotype=protein_coding,description=30S ribosomal protein S14 RpsN1,gene_id=Rv0717,logic_name=ena,	8958.65	8534.1	6574.53	2759.18	0.00101674	TRUE	MU_C5	down	-0.0700422	-0.446393	-1.69904
Rv0718	Rv0718	rpsH	Name=rpsH,biotype=protein_coding,description=30S ribosomal protein S8 RpsH,gene_id=Rv0718,logic_name=ena,	11070.4	12623.5	9466.46	3391.98	0.006676	TRUE	MU_C5	mix	0.189413	-0.225805	-1.7065
Rv0719	Rv0719	rplF	Name=rplF,biotype=protein_coding,description=50S ribosomal protein L6 RplF,gene_id=Rv0719,logic_name=ena,	7745.24	8421.9	6125.81	2313.51	0.000851444	TRUE	MU_C5	mix	0.120836	-0.33841	-1.74323
Rv0720	Rv0720	rplR	Name=rplR,biotype=protein_coding,description=50S ribosomal protein L18 RplR,gene_id=Rv0720,logic_name=ena,	3675.05	4099.18	3042.27	1095.77	0.000966062	TRUE	MU_C5	mix	0.157571	-0.272613	-1.74582
Rv0721	Rv0721	rpsE	Name=rpsE,biotype=protein_coding,description=30S ribosomal protein S5 RpsE,gene_id=Rv0721,logic_name=ena,	5626.69	6098.14	4614.88	1826.89	0.00325662	TRUE	MU_C5	mix	0.116083	-0.285993	-1.6229
Rv0722	Rv0722	rpmD	Name=rpmD,biotype=protein_coding,description=50S ribosomal protein L30 RpmD,gene_id=Rv0722,logic_name=ena,	4777.02	5636.51	4018.57	1506.23	0.0014674	TRUE	MU_C5	mix	0.23869	-0.249428	-1.66517
Rv0723	Rv0723	rplO	Name=rplO,biotype=protein_coding,description=50S ribosomal protein L15 RplO,gene_id=Rv0723,logic_name=ena,	13051.1	21788.7	14292.9	4494.62	0.000483775	TRUE	MU_C5	mix	0.73941	0.13113	-1.5379
Rv0724	Rv0724	sppA	Name=sppA,biotype=protein_coding,description=Possible protease IV SppA (endopeptidase IV) (signal peptide peptidase),gene_id=Rv0724,logic_name=ena,	3896.37	4589.33	3907.61	5382.95	0.158949	FALSE	NA	up	0.236153	0.00415537	0.466265
Rv0724A	Rv0724A	Rv0724A	biotype=protein_coding,description=Conserved hypothetical protein,gene_id=Rv0724A,logic_name=ena,	200.591	194.296	210.214	363.565	0.163192	FALSE	NA	mix	-0.0459952	0.067605	0.857958
Rv0725c	Rv0725c	Rv0725c	biotype=protein_coding,description=Conserved hypothetical protein,gene_id=Rv0725c,logic_name=ena,	765.733	1172.25	1153.38	1036.16	0.00354033	TRUE	MU_C1	up	0.614372	0.590958	0.436334
Rv0727c	Rv0727c	fucA	Name=fucA,biotype=protein_coding,description=Possible L-fuculose phosphate aldolase FucA (L-fuculose-1-phosphate aldolase),gene_id=Rv0727c,logic_name=ena,	125.108	95.7538	114.715	126.328	0.355213	FALSE	NA	mix	-0.38577	-0.125114	0.0139967
Rv0728c	Rv0728c	serA2	Name=serA2,biotype=protein_coding,description=Possible D-3-phosphoglycerate dehydrogenase SerA2 (phosphoglycerate dehydrogenase) (PGDH),gene_id=Rv0728c,logic_name=ena,	110.104	88.7711	106.756	148.683	0.172957	FALSE	NA	mix	-0.310704	-0.0445462	0.433371
Rv0729	Rv0729	xylB	Name=xylB,biotype=protein_coding,description=Possible D-xylulose kinase XylB (xylulokinase) (xylulose kinase),gene_id=Rv0729,logic_name=ena,	428.426	486.599	496.765	417.558	0.368646	FALSE	NA	mix	0.18369	0.213519	-0.037069
Rv0730	Rv0730	Rv0730	biotype=protein_coding,description=GCN5-related N-acetyltransferase,gene_id=Rv0730,logic_name=ena,	1354.78	1401.01	1465	1600.65	0.385598	FALSE	NA	up	0.0484116	0.112844	0.240598
Rv0731c	Rv0731c	Rv0731c	biotype=protein_coding,description=Possible S-adenosylmethionine-dependent methyltransferase,gene_id=Rv0731c,logic_name=ena,	239.572	271.441	329.355	285.946	0.0944141	FALSE	NA	up	0.180182	0.459186	0.255286
Rv0732	Rv0732	secY	Name=secY,biotype=protein_coding,description=Probable preprotein translocase SecY,gene_id=Rv0732,logic_name=ena,	8707.75	10662.1	8612.48	6302.11	0.127619	FALSE	NA	mix	0.292117	-0.0158718	-0.466465
Rv0733	Rv0733	adk	Name=adk,biotype=protein_coding,description=Adenylate kinase Adk (ATP-AMP transphosphorylase),gene_id=Rv0733,logic_name=ena,	7375.66	7813.67	6914.66	5170.45	0.168802	FALSE	NA	mix	0.0832283	-0.0931139	-0.512482
Rv0734	Rv0734	mapA	Name=mapA,biotype=protein_coding,description=Methionine aminopeptidase MapA (map) (peptidase M) (MetAP),gene_id=Rv0734,logic_name=ena,	5028.15	4899.94	4525.71	4031.53	0.25595	FALSE	NA	down	-0.0372625	-0.151882	-0.318701
Rv0735	Rv0735	sigL	Name=sigL,biotype=protein_coding,description=Probable alternative RNA polymerase sigma factor SigL,gene_id=Rv0735,logic_name=ena,	1399.42	1222.79	984.428	1040.38	0.00396377	TRUE	MU_C3	down	-0.194657	-0.507476	-0.427727
Rv0736	Rv0736	rslA	Name=rslA,biotype=protein_coding,description=Anti-sigma factor RslA,gene_id=Rv0736,logic_name=ena,	258.973	201.974	204.95	211.125	0.094618	FALSE	NA	down	-0.358635	-0.337532	-0.294705
Rv0737	Rv0737	Rv0737	biotype=protein_coding,description=Possible transcriptional regulatory protein,gene_id=Rv0737,logic_name=ena,	168.82	191.274	164.142	145.566	0.379134	FALSE	NA	mix	0.180157	-0.040537	-0.213813
Rv0738	Rv0738	Rv0738	biotype=protein_coding,description=Conserved protein,gene_id=Rv0738,logic_name=ena,	951.479	422.02	873.053	1314.85	0.000870399	TRUE	MU_C6	mix	-1.17286	-0.124103	0.466652
Rv0739	Rv0739	Rv0739	biotype=protein_coding,description=Conserved hypothetical protein,gene_id=Rv0739,logic_name=ena,	1282.75	1116.18	1193.94	1194.13	0.296118	FALSE	NA	down	-0.20067	-0.103501	-0.103274
Rv0740	Rv0740	Rv0740	biotype=protein_coding,description=Conserved hypothetical protein,gene_id=Rv0740,logic_name=ena,	1163.71	995.057	1027.32	1037.54	0.176456	FALSE	NA	down	-0.225878	-0.179849	-0.165557
Rv0741	Rv0741	Rv0741	biotype=protein_coding,description=Probable transposase (fragment),gene_id=Rv0741,logic_name=ena,	2300.54	2267.26	2059.98	1844.24	0.187447	FALSE	NA	down	-0.0210167	-0.159339	-0.31894
Rv0742	Rv0742	PE_PGRS8	Name=PE_PGRS8,biotype=protein_coding,description=PE-PGRS family protein PE_PGRS8,gene_id=Rv0742,logic_name=ena,	390.625	431.504	384.838	365.894	0.429082	FALSE	NA	mix	0.143589	-0.021533	-0.0943582
Rv0743c	Rv0743c	Rv0743c	biotype=protein_coding,description=Hypothetical protein,gene_id=Rv0743c,logic_name=ena,	410.214	658.386	787.822	587.073	0.000220886	TRUE	MU_C1	up	0.682557	0.941494	0.517164
Rv0744c	Rv0744c	Rv0744c	biotype=protein_coding,description=Possible transcriptional regulatory protein,gene_id=Rv0744c,logic_name=ena,	359.428	577.055	690.137	574.812	5.14231e-05	TRUE	MU_C1	up	0.683007	0.94118	0.677387
Rv0746	Rv0746	PE_PGRS9	Name=PE_PGRS9,biotype=protein_coding,description=PE-PGRS family protein PE_PGRS9,gene_id=Rv0746,logic_name=ena,	235.037	308.586	300.165	276.51	0.0576561	FALSE	NA	up	0.392788	0.352871	0.234446
Rv0747	Rv0747	PE_PGRS10	Name=PE_PGRS10,biotype=protein_coding,description=PE-PGRS family protein PE_PGRS10,gene_id=Rv0747,logic_name=ena,	341.379	362.467	445.456	616.038	0.0308771	TRUE	MU_C2	up	0.0864743	0.383908	0.851645
Rv0748	Rv0748	vapB31	Name=vapB31,biotype=protein_coding,description=Possible antitoxin VapB31,gene_id=Rv0748,logic_name=ena,	837.345	1021.83	1149.97	922.6	0.163251	FALSE	NA	up	0.287262	0.457707	0.139883
Rv0749	Rv0749	vapC31	Name=vapC31,biotype=protein_coding,description=Possible toxin VapC31. Contains PIN domain.,gene_id=Rv0749,logic_name=ena,	807.404	970.654	1037.5	754.495	0.267853	FALSE	NA	mix	0.265665	0.361751	-0.0977791
Rv0749A	Rv0749A	Rv0749A	biotype=protein_coding,description=Hypothetical protein (fragment),gene_id=Rv0749A,logic_name=ena,	1806.64	1658.41	1360.81	1258.97	0.0449658	TRUE	MU_C5	down	-0.123503	-0.408843	-0.521067
Rv0750	Rv0750	Rv0750	biotype=protein_coding,description=Conserved hypothetical protein,gene_id=Rv0750,logic_name=ena,	2274.98	1994.35	2268.48	2262.92	0.438797	FALSE	NA	down	-0.189933	-0.00413058	-0.00766837
Rv0751c	Rv0751c	mmsB	Name=mmsB,biotype=protein_coding,description=Probable 3-hydroxyisobutyrate dehydrogenase MmsB (hibadh),gene_id=Rv0751c,logic_name=ena,	1034.58	680.382	875.385	1436.8	0.0140577	TRUE	MU_C6	mix	-0.604634	-0.241061	0.473811
Rv0752c	Rv0752c	fadE9	Name=fadE9,biotype=protein_coding,description=Probable acyl-CoA dehydrogenase FadE9,gene_id=Rv0752c,logic_name=ena,	1040.55	699.494	914.643	1335.75	0.0269117	TRUE	MU_C6	mix	-0.572958	-0.186061	0.360306
Rv0753c	Rv0753c	mmsA	Name=mmsA,biotype=protein_coding,description=Probable methylmalonate-semialdehyde dehydrogenase MmsA (methylmalonic acid semialdehyde dehydrogenase) (MMSDH),gene_id=Rv0753c,logic_name=ena,	830.607	472.318	880.609	1814.58	0.000973277	TRUE	MU_C2	mix	-0.814407	0.0843363	1.1274
Rv0754	Rv0754	PE_PGRS11	Name=PE_PGRS11,biotype=protein_coding,description=PE-PGRS family protein PE_PGRS11,gene_id=Rv0754,logic_name=ena,	182.794	155.258	127.692	172.962	0.107156	FALSE	NA	down	-0.235557	-0.517558	-0.0797632
Rv0755A	Rv0755A	Rv0755A	biotype=protein_coding,description=Putative transposase (fragment),gene_id=Rv0755A,logic_name=ena,	4481.24	1610.85	1827.83	3012.53	0	TRUE	MU_C6	down	-1.47607	-1.29377	-0.572924
Rv0755c	Rv0755c	PPE12	Name=PPE12,biotype=protein_coding,description=PPE family protein PPE12,gene_id=Rv0755c,logic_name=ena,	995.87	631.209	721.441	914.849	0.0125551	TRUE	MU_C6	down	-0.657839	-0.465075	-0.122424
Rv0756c	Rv0756c	Rv0756c	biotype=protein_coding,description=Unknown protein,gene_id=Rv0756c,logic_name=ena,	953.182	898.221	970.802	1070.41	0.410316	FALSE	NA	mix	-0.0856814	0.0264258	0.167338
Rv0758	Rv0758	phoR	Name=phoR,biotype=protein_coding,description=Possible two component system response sensor kinase membrane associated PhoR,gene_id=Rv0758,logic_name=ena,	2285.22	1781.81	2274.85	2107.96	0.265214	FALSE	NA	down	-0.35899	-0.00656372	-0.116486
Rv0759c	Rv0759c	Rv0759c	biotype=protein_coding,description=Conserved hypothetical protein,gene_id=Rv0759c,logic_name=ena,	3219.14	3140.46	3528.91	2994.83	0.438516	FALSE	NA	mix	-0.0356956	0.132549	-0.1042
Rv0760c	Rv0760c	Rv0760c	biotype=protein_coding,description=Conserved protein,gene_id=Rv0760c,logic_name=ena,	3673.25	3451.78	3941.15	3928.97	0.425719	FALSE	NA	mix	-0.089717	0.10156	0.0970934
Rv0761c	Rv0761c	adhB	Name=adhB,biotype=protein_coding,description=Possible zinc-containing alcohol dehydrogenase NAD dependent AdhB,gene_id=Rv0761c,logic_name=ena,	4047.68	4205.5	4413.23	4285.98	0.421721	FALSE	NA	up	0.0551793	0.124737	0.0825272
Rv0762c	Rv0762c	Rv0762c	biotype=protein_coding,description=Conserved hypothetical protein,gene_id=Rv0762c,logic_name=ena,	488.06	431.13	419.059	450.851	0.187438	FALSE	NA	down	-0.178935	-0.219907	-0.114408
Rv0763c	Rv0763c	Rv0763c	biotype=protein_coding,description=Possible ferredoxin,gene_id=Rv0763c,logic_name=ena,	361.109	309.289	293.819	343.13	0.268807	FALSE	NA	down	-0.223478	-0.297505	-0.0736778
Rv0764c	Rv0764c	cyp51	Name=cyp51,biotype=protein_coding,description=Cytochrome P450 51 Cyp51 (CYPL1) (P450-L1A1) (sterol 14-alpha demethylase) (lanosterol 14-alpha demethylase) (P450-14DM),gene_id=Rv0764c,logic_name=ena,	482.963	452.076	460.291	497.664	0.447507	FALSE	NA	mix	-0.0953458	-0.0693659	0.0432613
Rv0765c	Rv0765c	Rv0765c	biotype=protein_coding,description=Probable oxidoreductase,gene_id=Rv0765c,logic_name=ena,	334.292	284.682	314.181	342.119	0.405942	FALSE	NA	mix	-0.231757	-0.0895158	0.0333899
Rv0766c	Rv0766c	cyp123	Name=cyp123,biotype=protein_coding,description=Probable cytochrome P450 123 Cyp123,gene_id=Rv0766c,logic_name=ena,	450.023	367.982	400.085	461.512	0.300509	FALSE	NA	mix	-0.290362	-0.169693	0.0363704
Rv0767c	Rv0767c	Rv0767c	biotype=protein_coding,description=Conserved hypothetical protein,gene_id=Rv0767c,logic_name=ena,	484.934	417.11	795.022	1568.73	0.0246719	TRUE	MU_C2	mix	-0.217362	0.713206	1.69374
Rv0768	Rv0768	aldA	Name=aldA,biotype=protein_coding,description=Probable aldehyde dehydrogenase NAD dependent AldA (aldehyde dehydrogenase [NAD+]),gene_id=Rv0768,logic_name=ena,	330.382	283.324	518.484	859.216	0.0234965	TRUE	MU_C2	mix	-0.22168	0.650167	1.37889
Rv0769	Rv0769	Rv0769	biotype=protein_coding,description=Probable dehydrogenase/reductase,gene_id=Rv0769,logic_name=ena,	461.257	448.659	522.459	484.513	0.444496	FALSE	NA	mix	-0.0399519	0.179748	0.0709648
Rv0770	Rv0770	Rv0770	biotype=protein_coding,description=Probable dehydrogenase/reductase,gene_id=Rv0770,logic_name=ena,	240.233	193.71	248.042	235.16	0.422614	FALSE	NA	mix	-0.310539	0.0461488	-0.0307887
Rv0771	Rv0771	Rv0771	biotype=protein_coding,description=Possible 4-carboxymuconolactone decarboxylase (CMD),gene_id=Rv0771,logic_name=ena,	260.557	190.506	234.211	235.447	0.190153	FALSE	NA	down	-0.451761	-0.15379	-0.146197
Rv0772	Rv0772	purD	Name=purD,biotype=protein_coding,description=Probable phosphoribosylamine--glycine ligase PurD (GARS) (glycinamide ribonucleotide synthetase) (phosphoribosylglycinamide synthetase) (5'-phosphoribosylglycinamide synthetase),gene_id=Rv0772,logic_name=ena,	652.088	775.865	696.23	453.414	0.180038	FALSE	NA	mix	0.250738	0.0944966	-0.524239
Rv0773c	Rv0773c	ggtA	Name=ggtA,biotype=protein_coding,description=Probable bifunctional acylase GgtA, cephalosporin acylase (GL-7ACA acylase) + gamma-glutamyltranspeptidase (GGT),gene_id=Rv0773c,logic_name=ena,	1300.66	1586.29	1355.48	1068.05	0.160684	FALSE	NA	mix	0.286417	0.0595681	-0.284263
Rv0774c	Rv0774c	Rv0774c	biotype=protein_coding,description=Probable conserved exported protein,gene_id=Rv0774c,logic_name=ena,	1773.01	2524.64	2091.4	1441.76	0.0539942	FALSE	NA	mix	0.509878	0.238266	-0.298371
Rv0775	Rv0775	Rv0775	biotype=protein_coding,description=Conserved hypothetical protein,gene_id=Rv0775,logic_name=ena,	1465.01	1312.44	1236.77	1135.58	0.0876281	FALSE	NA	down	-0.158654	-0.244325	-0.367483
Rv0776c	Rv0776c	Rv0776c	biotype=protein_coding,description=Conserved hypothetical protein,gene_id=Rv0776c,logic_name=ena,	96.5695	150.392	142.207	116.096	0.0153667	TRUE	MU_C4	up	0.639091	0.558348	0.265674
Rv0777	Rv0777	purB	Name=purB,biotype=protein_coding,description=Probable adenylosuccinate lyase PurB (adenylosuccinase) (ASL) (ASASE),gene_id=Rv0777,logic_name=ena,	1157.84	1136.34	1138.5	1215.13	0.449406	FALSE	NA	mix	-0.027041	-0.0243055	0.0696713
Rv0778	Rv0778	cyp126	Name=cyp126,biotype=protein_coding,description=Possible cytochrome P450 126 Cyp126,gene_id=Rv0778,logic_name=ena,	979.13	1135.43	1088.69	1106.4	0.193742	FALSE	NA	up	0.213667	0.153025	0.1763
Rv0779c	Rv0779c	Rv0779c	biotype=protein_coding,description=Possible conserved transmembrane protein,gene_id=Rv0779c,logic_name=ena,	45.2151	58.4531	71.3925	81.2533	0.00974907	TRUE	MU_C2	up	0.370475	0.658968	0.845623
Rv0780	Rv0780	purC	Name=purC,biotype=protein_coding,description=Phosphoribosylaminoimidazole-succinocarboxamide synthase PurC (SAICAR synthetase),gene_id=Rv0780,logic_name=ena,	1445.25	2035.83	1657.93	1194.5	0.0842808	FALSE	NA	mix	0.494304	0.198065	-0.274913
Rv0781	Rv0781	ptrBa	Name=ptrBa,biotype=protein_coding,description=Probable protease II PtrBa [first part] (oligopeptidase B),gene_id=Rv0781,logic_name=ena,	1587.86	2353.39	2449.43	1794.19	0.00048298	TRUE	MU_C4	up	0.567657	0.625364	0.176244
Rv0782	Rv0782	ptrBb	Name=ptrBb,biotype=protein_coding,description=Probable protease II PtrBb [second part] (oligopeptidase B),gene_id=Rv0782,logic_name=ena,	1536.63	2186.56	2357.9	1708.4	0.000864954	TRUE	MU_C4	up	0.508893	0.617734	0.152877
Rv0783c	Rv0783c	emrB	Name=emrB,biotype=protein_coding,description=Possible multidrug resistance integral membrane efflux protein EmrB,gene_id=Rv0783c,logic_name=ena,	1592.66	2273.04	2246.54	2979.27	2.82493e-05	TRUE	MU_C2	up	0.513185	0.496267	0.903522
Rv0784	Rv0784	Rv0784	biotype=protein_coding,description=Conserved hypothetical protein,gene_id=Rv0784,logic_name=ena,	524.666	606.778	1023.04	3401.27	5.38415e-05	TRUE	MU_C2	up	0.209771	0.963397	2.6966
Rv0785	Rv0785	Rv0785	biotype=protein_coding,description=Conserved protein,gene_id=Rv0785,logic_name=ena,	612.473	813.055	851.761	2411.39	0.00097246	TRUE	MU_C2	up	0.408708	0.475803	1.97715
Rv0786c	Rv0786c	Rv0786c	biotype=protein_coding,description=Conserved protein,gene_id=Rv0786c,logic_name=ena,	507.978	533.687	492.226	606.095	0.38878	FALSE	NA	mix	0.0712296	-0.0454454	0.254778
Rv0787	Rv0787	Rv0787	biotype=protein_coding,description=Unknown protein,gene_id=Rv0787,logic_name=ena,	253.073	385.558	394.248	248.524	0.0171295	TRUE	MU_C4	mix	0.607398	0.639553	-0.026165
Rv0787A	Rv0787A	Rv0787A	biotype=protein_coding,description=Conserved protein,gene_id=Rv0787A,logic_name=ena,	1260.56	1702.17	1763.62	1571.16	0.0033034	TRUE	MU_C1	up	0.433309	0.484478	0.317771
Rv0788	Rv0788	purQ	Name=purQ,biotype=protein_coding,description=Probable phosphoribosylformylglycinamidine synthase I PURG (FGAM synthase I),gene_id=Rv0788,logic_name=ena,	1861.89	1937.03	1923.29	2146.76	0.389113	FALSE	NA	up	0.0570794	0.0468092	0.205394
Rv0789c	Rv0789c	Rv0789c	biotype=protein_coding,description=Hypothetical protein,gene_id=Rv0789c,logic_name=ena,	446.345	438.606	662.312	714.41	0.0484467	TRUE	MU_C2	mix	-0.0252338	0.569351	0.678593
Rv0791c	Rv0791c	Rv0791c	biotype=protein_coding,description=Conserved protein,gene_id=Rv0791c,logic_name=ena,	479.603	538.822	492.325	408.031	0.398291	FALSE	NA	mix	0.167969	0.0377712	-0.233162
Rv0792c	Rv0792c	Rv0792c	biotype=protein_coding,description=Probable transcriptional regulatory protein (probably GntR-family),gene_id=Rv0792c,logic_name=ena,	694.678	633.626	637.186	688.591	0.439778	FALSE	NA	down	-0.132713	-0.124628	-0.0126965
Rv0793	Rv0793	Rv0793	biotype=protein_coding,description=Possible monooxygenase,gene_id=Rv0793,logic_name=ena,	169.243	211.699	248.687	274.278	0.0588839	FALSE	NA	up	0.322921	0.555234	0.696543
Rv0794c	Rv0794c	Rv0794c	biotype=protein_coding,description=Probable oxidoreductase,gene_id=Rv0794c,logic_name=ena,	295.027	347.31	365.686	380.269	0.0406613	TRUE	MU_C1	up	0.235376	0.309758	0.366172
Rv0795	Rv0795	Rv0795	biotype=protein_coding,description=Putative transposase for insertion sequence element IS6110 (fragment),gene_id=Rv0795,logic_name=ena,	102.559	112.723	126.64	151.361	0.0452497	TRUE	MU_C2	up	0.136324	0.304269	0.56153
Rv0796	Rv0796	Rv0796	biotype=protein_coding,description=Putative transposase for insertion sequence element IS6110,gene_id=Rv0796,logic_name=ena,	146.518	150.232	139.557	153.909	0.450889	FALSE	NA	mix	0.0361165	-0.0702208	0.071
Rv0797	Rv0797	Rv0797	biotype=protein_coding,description=Putative transposase for insertion sequence element IS1547,gene_id=Rv0797,logic_name=ena,	468.366	448.391	378.896	412.167	0.22445	FALSE	NA	down	-0.0628774	-0.305833	-0.184408
Rv0798c	Rv0798c	cfp29	Name=cfp29,biotype=protein_coding,description=29 KDa antigen CFP29,gene_id=Rv0798c,logic_name=ena,	1580.55	1848.5	1573.17	1747.13	0.381531	FALSE	NA	mix	0.225935	-0.00674686	0.144565
Rv0799c	Rv0799c	Rv0799c	biotype=protein_coding,description=Conserved protein,gene_id=Rv0799c,logic_name=ena,	1476.34	1931.03	1531.14	1563.95	0.178559	FALSE	NA	up	0.387349	0.052586	0.0831697
Rv0800	Rv0800	pepC	Name=pepC,biotype=protein_coding,description=Probable aminopeptidase PepC,gene_id=Rv0800,logic_name=ena,	361.948	418.216	447.772	536.456	0.0169074	TRUE	MU_C2	up	0.208464	0.306981	0.567675
Rv0801	Rv0801	Rv0801	biotype=protein_coding,description=Conserved protein,gene_id=Rv0801,logic_name=ena,	1284	1005.92	1227.88	1564.31	0.172991	FALSE	NA	mix	-0.352128	-0.0644795	0.28488
Rv0802c	Rv0802c	Rv0802c	biotype=protein_coding,description=Possible succinyltransferase in the GCN5-related N-acetyltransferase family,gene_id=Rv0802c,logic_name=ena,	390.974	346.179	396.769	464.567	0.353168	FALSE	NA	mix	-0.175556	0.0212272	0.248816
Rv0803	Rv0803	purL	Name=purL,biotype=protein_coding,description=Phosphoribosylformylglycinamidine synthase II PurL (FGAM synthase II),gene_id=Rv0803,logic_name=ena,	1077.08	1329.42	1358.9	1194.42	0.0488155	TRUE	MU_C4	up	0.303678	0.335316	0.149193
Rv0804	Rv0804	Rv0804	biotype=protein_coding,description=Conserved hypothetical protein,gene_id=Rv0804,logic_name=ena,	740.108	659.976	723.771	721.32	0.426746	FALSE	NA	down	-0.165323	-0.0322026	-0.0370956
Rv0805	Rv0805	Rv0805	biotype=protein_coding,description=Class III cyclic nucleotide phosphodiesterase (cNMP PDE),gene_id=Rv0805,logic_name=ena,	6455.12	7649.91	7033.17	7333.03	0.330377	FALSE	NA	up	0.245	0.123731	0.183967
Rv0807	Rv0807	Rv0807	biotype=protein_coding,description=Conserved hypothetical protein,gene_id=Rv0807,logic_name=ena,	457.415	255.542	262.08	470.153	0.00258161	TRUE	MU_C6	mix	-0.839945	-0.803499	0.0396246
Rv0808	Rv0808	purF	Name=purF,biotype=protein_coding,description=Amidophosphoribosyltransferase PurF (glutamine phosphoribosylpyrophosphate amidotransferase) (ATASE) (gpatase),gene_id=Rv0808,logic_name=ena,	4323.78	4069.18	3357.28	4096.27	0.189214	FALSE	NA	down	-0.0875527	-0.364999	-0.0779819
Rv0809	Rv0809	purM	Name=purM,biotype=protein_coding,description=Probable phosphoribosylformylglycinamidine CYCLO-ligase PurM (AIRS) (phosphoribosyl-aminoimidazole synthetase) (air synthase),gene_id=Rv0809,logic_name=ena,	2051.72	1947.72	1862.83	2135.28	0.396348	FALSE	NA	mix	-0.0750451	-0.139339	0.0575907
Rv0810c	Rv0810c	Rv0810c	biotype=protein_coding,description=Conserved hypothetical protein,gene_id=Rv0810c,logic_name=ena,	9833.53	8852.83	9526.53	11839.8	0.322487	FALSE	NA	mix	-0.15157	-0.0457574	0.267865
Rv0811c	Rv0811c	Rv0811c	biotype=protein_coding,description=Conserved protein,gene_id=Rv0811c,logic_name=ena,	833.73	976.383	1003.29	1168.09	0.0270137	TRUE	MU_C2	up	0.227866	0.26708	0.486497
Rv0812	Rv0812	Rv0812	biotype=protein_coding,description=Probable amino acid aminotransferase,gene_id=Rv0812,logic_name=ena,	522.621	594.68	434.941	428.63	0.15869	FALSE	NA	mix	0.186349	-0.264946	-0.286034
Rv0813c	Rv0813c	Rv0813c	biotype=protein_coding,description=Conserved protein,gene_id=Rv0813c,logic_name=ena,	1171.15	1745.47	2218.92	1534.05	0	TRUE	MU_C1	up	0.575693	0.921936	0.389422
Rv0814c	Rv0814c	sseC2	Name=sseC2,biotype=protein_coding,description=Conserved protein SseC2,gene_id=Rv0814c,logic_name=ena,	2899.31	4664.68	6335.67	5918.86	0	TRUE	MU_C1	up	0.686068	1.12779	1.02961
Rv0815c	Rv0815c	cysA2	Name=cysA2,biotype=protein_coding,description=Probable thiosulfate sulfurtransferase CysA2 (rhodanese-like protein) (thiosulfate cyanide transsulfurase) (thiosulfate thiotransferase),gene_id=Rv0815c,logic_name=ena,	3276.88	5835.69	6931.66	5416.61	0	TRUE	MU_C1	up	0.83258	1.08088	0.725068
Rv0816c	Rv0816c	thiX	Name=thiX,biotype=protein_coding,description=Probable thioredoxin ThiX,gene_id=Rv0816c,logic_name=ena,	246.28	320.363	374.982	392.465	0.000961501	TRUE	MU_C1	up	0.379404	0.606521	0.67226
Rv0817c	Rv0817c	Rv0817c	biotype=protein_coding,description=Probable conserved exported protein,gene_id=Rv0817c,logic_name=ena,	367.154	495.584	502.386	436.683	0.00971448	TRUE	MU_C4	up	0.432745	0.452411	0.250202
Rv0818	Rv0818	Rv0818	biotype=protein_coding,description=Transcriptional regulatory protein,gene_id=Rv0818,logic_name=ena,	4062.29	3879.12	3629.71	4186.58	0.420226	FALSE	NA	mix	-0.0665654	-0.16244	0.0434784
Rv0819	Rv0819	mshD	Name=mshD,biotype=protein_coding,description=GCN5-related N-acetyltransferase%2C MshD,gene_id=Rv0819,logic_name=ena,	1317.97	1090.69	1199.06	1799.36	0.0613908	FALSE	NA	mix	-0.273073	-0.136416	0.44917
Rv0820	Rv0820	phoT	Name=phoT,biotype=protein_coding,description=Probable phosphate-transport ATP-binding protein ABC transporter PhoT,gene_id=Rv0820,logic_name=ena,	957.438	845.218	806.189	1161.55	0.200271	FALSE	NA	mix	-0.179856	-0.248062	0.278804
Rv0821c	Rv0821c	phoY2	Name=phoY2,biotype=protein_coding,description=Probable phosphate-transport system transcriptional regulatory protein PhoY2,gene_id=Rv0821c,logic_name=ena,	3107.98	3432.99	3304.83	2479.74	0.292119	FALSE	NA	mix	0.143491	0.0886028	-0.325785
Rv0822c	Rv0822c	Rv0822c	biotype=protein_coding,description=Conserved protein,gene_id=Rv0822c,logic_name=ena,	2338.8	2052.97	1834.17	1535.29	0.175523	FALSE	NA	down	-0.188057	-0.350641	-0.607257
Rv0824c	Rv0824c	desA1	Name=desA1,biotype=protein_coding,description=Probable acyl-[acyl-carrier protein] desaturase DesA1 (acyl-[ACP] desaturase) (stearoyl-ACP desaturase) (protein Des),gene_id=Rv0824c,logic_name=ena,	17311.2	15254	8687.77	7763.45	0.0145889	TRUE	MU_C5	down	-0.182512	-0.994647	-1.15693
Rv0825c	Rv0825c	Rv0825c	biotype=protein_coding,description=Conserved protein,gene_id=Rv0825c,logic_name=ena,	964.646	562.872	664.851	561.056	3.02111e-05	TRUE	MU_C3	down	-0.777192	-0.536969	-0.781854
Rv0826	Rv0826	Rv0826	biotype=protein_coding,description=Conserved hypothetical protein,gene_id=Rv0826,logic_name=ena,	401.894	292.061	451.355	501.962	0.225254	FALSE	NA	mix	-0.460546	0.167448	0.320764
Rv0827c	Rv0827c	kmtR	Name=kmtR,biotype=protein_coding,description=Metal sensor transcriptional regulator KmtR (ArsR-SmtB family),gene_id=Rv0827c,logic_name=ena,	318.1	216.438	471.886	782.721	0.00539568	TRUE	MU_C2	mix	-0.555525	0.56896	1.29902
Rv0828c	Rv0828c	Rv0828c	biotype=protein_coding,description=Possible deaminase,gene_id=Rv0828c,logic_name=ena,	144.181	221.028	148.364	60.6718	0.163205	FALSE	NA	mix	0.616349	0.0412575	-1.24878
Rv0829	Rv0829	Rv0829	biotype=protein_coding,description=Possible transposase (fragment),gene_id=Rv0829,logic_name=ena,	175.156	254.683	277.831	260.005	0.00225716	TRUE	MU_C1	up	0.540062	0.665569	0.569901
Rv0830	Rv0830	Rv0830	biotype=protein_coding,description=Possible S-adenosylmethionine-dependent methyltransferase,gene_id=Rv0830,logic_name=ena,	312.562	520.155	941.008	1047.68	0	TRUE	MU_C2	up	0.734802	1.59007	1.74499
Rv0831c	Rv0831c	Rv0831c	biotype=protein_coding,description=Conserved protein,gene_id=Rv0831c,logic_name=ena,	7903.47	10214.4	9302.42	7188.1	0.199514	FALSE	NA	mix	0.37005	0.23512	-0.136875
Rv0832	Rv0832	PE_PGRS12	Name=PE_PGRS12,biotype=protein_coding,description=PE-PGRS family protein PE_PGRS12,gene_id=Rv0832,logic_name=ena,	727.442	806.063	637.415	625.208	0.34139	FALSE	NA	mix	0.148059	-0.190601	-0.218498
Rv0833	Rv0833	PE_PGRS13	Name=PE_PGRS13,biotype=protein_coding,description=PE-PGRS family protein PE_PGRS13,gene_id=Rv0833,logic_name=ena,	222.238	156.071	129.811	229.126	0.0730848	FALSE	NA	mix	-0.509907	-0.775695	0.0440371
Rv0834c	Rv0834c	PE_PGRS14	Name=PE_PGRS14,biotype=protein_coding,description=PE-PGRS family protein PE_PGRS14,gene_id=Rv0834c,logic_name=ena,	1846.04	2180.18	1922.29	1440.9	0.308703	FALSE	NA	mix	0.240016	0.0583891	-0.357464
Rv0835	Rv0835	lpqQ	Name=lpqQ,biotype=protein_coding,description=Possible lipoprotein LpqQ,gene_id=Rv0835,logic_name=ena,	523.278	520.275	572.89	583.08	0.401024	FALSE	NA	mix	-0.00830282	0.130679	0.156115
Rv0836c	Rv0836c	Rv0836c	biotype=protein_coding,description=Hypothetical protein,gene_id=Rv0836c,logic_name=ena,	61.965	83.5504	90.4619	71.6414	0.0920389	FALSE	NA	up	0.431194	0.545856	0.20934
Rv0838	Rv0838	lpqR	Name=lpqR,biotype=protein_coding,description=Probable conserved lipoprotein LpqR,gene_id=Rv0838,logic_name=ena,	496.325	529.223	630.619	875.326	0.0299583	TRUE	MU_C2	up	0.092592	0.345484	0.818536
Rv0839	Rv0839	Rv0839	biotype=protein_coding,description=Conserved hypothetical protein,gene_id=Rv0839,logic_name=ena,	1552.8	1162.26	732.795	558.772	0.00036381	TRUE	MU_C5	down	-0.417937	-1.08339	-1.47454
Rv0840c	Rv0840c	pip	Name=pip,biotype=protein_coding,description=Probable proline iminopeptidase Pip (prolyl aminopeptidase) (pap),gene_id=Rv0840c,logic_name=ena,	155.235	187.585	189.423	201.071	0.0637152	FALSE	NA	up	0.273095	0.28716	0.373256
Rv0841	Rv0841	Rv0841	biotype=protein_coding,description=Probable conserved transmembrane protein,gene_id=Rv0841,logic_name=ena,	12.3576	19.3568	24.4695	11.6144	0.0769914	FALSE	NA	mix	0.64744	0.985587	-0.0894816
Rv0842	Rv0842	Rv0842	biotype=protein_coding,description=Probable conserved integral membrane protein,gene_id=Rv0842,logic_name=ena,	241.03	281.718	260.99	205.066	0.289202	FALSE	NA	mix	0.22504	0.114785	-0.233124
Rv0843	Rv0843	Rv0843	biotype=protein_coding,description=Probable dehydrogenase,gene_id=Rv0843,logic_name=ena,	104.676	111.526	122.079	135.076	0.294346	FALSE	NA	up	0.0914582	0.221895	0.367845
Rv0844c	Rv0844c	narL	Name=narL,biotype=protein_coding,description=Possible nitrate/nitrite response transcriptional regulatory protein NarL,gene_id=Rv0844c,logic_name=ena,	2720.24	2679.68	2954.32	3127.07	0.369002	FALSE	NA	mix	-0.0216744	0.119094	0.201078
Rv0845	Rv0845	Rv0845	biotype=protein_coding,description=Possible two component sensor kinase,gene_id=Rv0845,logic_name=ena,	456.866	606.383	552.314	352.861	0.0654602	FALSE	NA	mix	0.408459	0.273719	-0.372671
Rv0846c	Rv0846c	Rv0846c	biotype=protein_coding,description=Probable oxidase,gene_id=Rv0846c,logic_name=ena,	195.881	8039.56	6732.18	1971.92	0	TRUE	MU_C4	up	5.35907	5.10303	3.33156
Rv0847	Rv0847	lpqS	Name=lpqS,biotype=protein_coding,description=Probable lipoprotein LpqS,gene_id=Rv0847,logic_name=ena,	879.142	101614	80553	14290.1	0	TRUE	MU_C4	up	6.85279	6.5177	4.02278
Rv0848	Rv0848	cysK2	Name=cysK2,biotype=protein_coding,description=Possible cysteine synthase a CysK2 (O-acetylserine sulfhydrylase) (O-acetylserine (thiol)-lyase) (CSASE),gene_id=Rv0848,logic_name=ena,	2447.66	29867.1	21565.8	7628.05	0	TRUE	MU_C4	up	3.60908	3.13927	1.63991
Rv0849	Rv0849	Rv0849	biotype=protein_coding,description=Probable conserved integral membrane transport protein,gene_id=Rv0849,logic_name=ena,	184.97	9663.14	6690.27	469.895	0	TRUE	MU_C4	up	5.70713	5.1767	1.34505
Rv0850	Rv0850	Rv0850	biotype=protein_coding,description=Putative transposase (fragment),gene_id=Rv0850,logic_name=ena,	66.3891	8745.5	4685.26	273.108	0	TRUE	MU_C4	up	7.04145	6.14104	2.04045
Rv0851c	Rv0851c	Rv0851c	biotype=protein_coding,description=Probable short-chain type dehydrogenase/reductase,gene_id=Rv0851c,logic_name=ena,	351.184	312.839	293.733	438.28	0.349226	FALSE	NA	mix	-0.166805	-0.257723	0.319626
Rv0852	Rv0852	fadD16	Name=fadD16,biotype=protein_coding,description=Possible fatty-acid-CoA ligase FadD16 (fatty-acid-CoA synthetase) (fatty-acid-CoA synthase),gene_id=Rv0852,logic_name=ena,	535.363	902.201	530.277	535.238	0.221962	FALSE	NA	mix	0.752931	-0.0137712	-0.000336433
Rv0854	Rv0854	Rv0854	biotype=protein_coding,description=Conserved protein,gene_id=Rv0854,logic_name=ena,	1010.84	623.016	848.332	1263.95	0.0372735	TRUE	MU_C6	mix	-0.698212	-0.252851	0.322385
Rv0855	Rv0855	far	Name=far,biotype=protein_coding,description=Probable fatty-acid-CoA racemase Far,gene_id=Rv0855,logic_name=ena,	784.584	510.257	592.187	874.684	0.05399	FALSE	NA	mix	-0.620704	-0.405875	0.156835
Rv0856	Rv0856	Rv0856	biotype=protein_coding,description=Conserved hypothetical protein,gene_id=Rv0856,logic_name=ena,	1156.48	1069.72	1085.53	1351.07	0.346762	FALSE	NA	mix	-0.112502	-0.0913377	0.224361
Rv0857	Rv0857	Rv0857	biotype=protein_coding,description=Conserved hypothetical protein,gene_id=Rv0857,logic_name=ena,	1452.12	1245.78	1190.42	1469.44	0.172689	FALSE	NA	mix	-0.221115	-0.286698	0.0170977
Rv0858c	Rv0858c	dapC	Name=dapC,biotype=protein_coding,description=Probable N-succinyldiaminopimelate aminotransferase DapC (DAP-at),gene_id=Rv0858c,logic_name=ena,	647.148	626.535	535.371	490.367	0.128829	FALSE	NA	down	-0.0467004	-0.273556	-0.400233
Rv0859	Rv0859	fadA	Name=fadA,biotype=protein_coding,description=Possible acyl-CoA thiolase FadA,gene_id=Rv0859,logic_name=ena,	4990.86	2445.61	2203.22	2662.05	0	TRUE	MU_C3	down	-1.02909	-1.17968	-0.906752
Rv0860	Rv0860	fadB	Name=fadB,biotype=protein_coding,description=Probable fatty oxidation protein FadB,gene_id=Rv0860,logic_name=ena,	5553.12	3568.84	2691.61	3031.38	0.000477966	TRUE	MU_C3	down	-0.637842	-1.04483	-0.873323
Rv0861c	Rv0861c	ercc3	Name=ercc3,biotype=protein_coding,description=DNA helicase Ercc3,gene_id=Rv0861c,logic_name=ena,	1040.81	1017.33	982.236	1021.31	0.443117	FALSE	NA	down	-0.0329175	-0.0835634	-0.0272813
Rv0862c	Rv0862c	Rv0862c	biotype=protein_coding,description=Conserved protein,gene_id=Rv0862c,logic_name=ena,	572.155	466.873	436.126	651.965	0.0934068	FALSE	NA	mix	-0.293374	-0.391659	0.18839
Rv0863	Rv0863	Rv0863	biotype=protein_coding,description=Conserved hypothetical protein,gene_id=Rv0863,logic_name=ena,	10502.6	11071.9	11733.7	14911	0.168811	FALSE	NA	up	0.0761516	0.159913	0.505634
Rv0864	Rv0864	moaC2	Name=moaC2,biotype=protein_coding,description=Probable molybdenum cofactor biosynthesis protein C 2 MoaC2,gene_id=Rv0864,logic_name=ena,	8176.25	8478.85	8733.65	11179.1	0.221151	FALSE	NA	up	0.0524281	0.0951453	0.451291
Rv0865	Rv0865	mog	Name=mog,biotype=protein_coding,description=Probable molybdopterin biosynthesis Mog protein,gene_id=Rv0865,logic_name=ena,	2037.7	1910.77	1816.16	2872.5	0.106815	FALSE	NA	mix	-0.0927865	-0.166048	0.495365
Rv0866	Rv0866	moaE2	Name=moaE2,biotype=protein_coding,description=Probable molybdenum cofactor biosynthesis protein E2 MoaE2 (molybdopterin converting factor large subunit) (molybdopterin [MPT] converting factor%2C subunit 2),gene_id=Rv0866,logic_name=ena,	926.513	672.235	628.42	1139.24	0.0173268	TRUE	MU_C6	mix	-0.462846	-0.560081	0.298194
Rv0867c	Rv0867c	rpfA	Name=rpfA,biotype=protein_coding,description=Possible resuscitation-promoting factor RpfA,gene_id=Rv0867c,logic_name=ena,	7998.46	12465	8019.61	4723.36	0.0715506	FALSE	NA	mix	0.640092	0.00380873	-0.75991
Rv0868c	Rv0868c	moaD2	Name=moaD2,biotype=protein_coding,description=Probable molybdenum cofactor biosynthesis protein D 2 MoaD2 (molybdopterin converting factor small subunit) (molybdopterin [MPT] converting factor%2C subunit 1),gene_id=Rv0868c,logic_name=ena,	4108.78	2750.86	3245.16	3931.99	0.0357166	TRUE	MU_C6	down	-0.578829	-0.340419	-0.0634506
Rv0870c	Rv0870c	Rv0870c	biotype=protein_coding,description=Possible conserved integral membrane protein,gene_id=Rv0870c,logic_name=ena,	3822.1	3252.01	3064.95	2631.05	0.0118181	TRUE	MU_C5	down	-0.233035	-0.318503	-0.538726
Rv0871	Rv0871	cspB	Name=cspB,biotype=protein_coding,description=Probable cold shock-like protein B CspB,gene_id=Rv0871,logic_name=ena,	4092.86	3736.03	3800.9	3382.02	0.221692	FALSE	NA	down	-0.131603	-0.106767	-0.275223
Rv0872c	Rv0872c	PE_PGRS15	Name=PE_PGRS15,biotype=protein_coding,description=PE-PGRS family protein PE_PGRS15,gene_id=Rv0872c,logic_name=ena,	1324.51	1004.97	1060.36	1559.64	0.0554767	FALSE	NA	mix	-0.398314	-0.320909	0.235754
Rv0873	Rv0873	fadE10	Name=fadE10,biotype=protein_coding,description=Probable acyl-CoA dehydrogenase FadE10,gene_id=Rv0873,logic_name=ena,	1446.52	1291.91	1703.73	2235	0.0482431	TRUE	MU_C2	mix	-0.163088	0.236105	0.627683
Rv0874c	Rv0874c	Rv0874c	biotype=protein_coding,description=Conserved hypothetical protein,gene_id=Rv0874c,logic_name=ena,	315.49	219.059	219.284	306.243	0.0535274	FALSE	NA	down	-0.526279	-0.524795	-0.0429189
Rv0875c	Rv0875c	Rv0875c	biotype=protein_coding,description=Possible conserved exported protein,gene_id=Rv0875c,logic_name=ena,	789.122	748.32	802.847	905.823	0.419775	FALSE	NA	mix	-0.076593	0.0248761	0.198982
Rv0876c	Rv0876c	Rv0876c	biotype=protein_coding,description=Possible conserved transmembrane protein,gene_id=Rv0876c,logic_name=ena,	1621.44	1796.2	2220.2	2159.79	0.0972183	FALSE	NA	up	0.147675	0.453421	0.413619
Rv0877	Rv0877	Rv0877	biotype=protein_coding,description=Conserved hypothetical protein,gene_id=Rv0877,logic_name=ena,	1943.66	1202.56	1196.82	1649.54	0.000330486	TRUE	MU_C6	down	-0.692667	-0.699565	-0.236713
Rv0878c	Rv0878c	PPE13	Name=PPE13,biotype=protein_coding,description=PPE family protein PPE13,gene_id=Rv0878c,logic_name=ena,	222.094	201.839	182.048	154.747	0.0989659	FALSE	NA	down	-0.137971	-0.286854	-0.521265
Rv0879c	Rv0879c	Rv0879c	biotype=protein_coding,description=Possible conserved transmembrane protein,gene_id=Rv0879c,logic_name=ena,	1588.57	1382.74	1228.89	1669.99	0.150318	FALSE	NA	mix	-0.200195	-0.370369	0.0721146
Rv0880	Rv0880	Rv0880	biotype=protein_coding,description=Possible transcriptional regulatory protein (possibly MarR-family),gene_id=Rv0880,logic_name=ena,	863	1037.06	870.568	637.045	0.166235	FALSE	NA	mix	0.265066	0.0125972	-0.437965
Rv0881	Rv0881	Rv0881	biotype=protein_coding,description=Possible rRNA methyltransferase (rRNA methylase),gene_id=Rv0881,logic_name=ena,	458.332	526.527	471.492	353.575	0.234357	FALSE	NA	mix	0.200115	0.0408399	-0.374377
Rv0882	Rv0882	Rv0882	biotype=protein_coding,description=Probable transmembrane protein,gene_id=Rv0882,logic_name=ena,	364.825	335.004	300.248	366.882	0.300727	FALSE	NA	mix	-0.123027	-0.281052	0.00811007
Rv0883c	Rv0883c	Rv0883c	biotype=protein_coding,description=Conserved hypothetical protein,gene_id=Rv0883c,logic_name=ena,	2772.86	2812.85	3956.69	2786.75	0.326556	FALSE	NA	up	0.0206549	0.512918	0.00720964
Rv0884c	Rv0884c	serC	Name=serC,biotype=protein_coding,description=Possible phosphoserine aminotransferase SerC (PSAT),gene_id=Rv0884c,logic_name=ena,	1425.7	2054.93	2126.21	2922.98	5.01198e-05	TRUE	MU_C2	up	0.527414	0.576615	1.03577
Rv0886	Rv0886	fprB	Name=fprB,biotype=protein_coding,description=Probable NADPH,adrenodoxin oxidoreductase FprB (adrenodoxin reductase) (AR) (ferredoxin-NADP(+) reductase),gene_id=Rv0886,logic_name=ena,	400.588	286.633	369.525	304.677	0.133836	FALSE	NA	down	-0.482913	-0.116446	-0.394837
Rv0887c	Rv0887c	Rv0887c	biotype=protein_coding,description=Conserved hypothetical protein,gene_id=Rv0887c,logic_name=ena,	178.888	175.823	319.273	402.775	0.00078268	TRUE	MU_C2	mix	-0.0249378	0.835734	1.17091
Rv0888	Rv0888	Rv0888	biotype=protein_coding,description=Probable exported protein,gene_id=Rv0888,logic_name=ena,	1448.47	374.244	1564.49	820.711	0.00053676	TRUE	MU_C3	mix	-1.95248	0.111158	-0.819585
Rv0889c	Rv0889c	citA	Name=citA,biotype=protein_coding,description=Probable citrate synthase II CitA,gene_id=Rv0889c,logic_name=ena,	1312.16	1332.48	1258.09	1550.08	0.401184	FALSE	NA	mix	0.022171	-0.0607125	0.240397
Rv0890c	Rv0890c	Rv0890c	biotype=protein_coding,description=Probable transcriptional regulatory protein (probably LuxR-family),gene_id=Rv0890c,logic_name=ena,	890.655	536.571	456.254	601.829	5.39751e-05	TRUE	MU_C3	down	-0.731099	-0.96503	-0.565514
Rv0891c	Rv0891c	Rv0891c	biotype=protein_coding,description=Possible transcriptional regulatory protein,gene_id=Rv0891c,logic_name=ena,	789.115	728.911	561.259	515.181	0.00379313	TRUE	MU_C5	down	-0.114493	-0.491571	-0.615157
Rv0892	Rv0892	Rv0892	biotype=protein_coding,description=Probable monooxygenase,gene_id=Rv0892,logic_name=ena,	615.172	1764.08	1471.49	714.943	0	TRUE	MU_C4	up	1.51985	1.25822	0.216839
Rv0893c	Rv0893c	Rv0893c	biotype=protein_coding,description=Possible S-adenosylmethionine-dependent methyltransferase,gene_id=Rv0893c,logic_name=ena,	240.934	337.328	276.897	201.741	0.0980423	FALSE	NA	mix	0.485512	0.200709	-0.256133
Rv0894	Rv0894	Rv0894	biotype=protein_coding,description=Possible transcriptional regulatory protein (possibly LuxR-family),gene_id=Rv0894,logic_name=ena,	64.777	69.6063	48.2061	48.3685	0.179423	FALSE	NA	mix	0.103735	-0.426266	-0.421414
Rv0895	Rv0895	Rv0895	biotype=protein_coding,description=Possible triacylglycerol synthase (diacylglycerol acyltransferase),gene_id=Rv0895,logic_name=ena,	98.4308	156.789	144.872	112.917	0.00995381	TRUE	MU_C4	up	0.671645	0.557601	0.198086
Rv0896	Rv0896	gltA2	Name=gltA2,biotype=protein_coding,description=Probable citrate synthase I GltA2,gene_id=Rv0896,logic_name=ena,	6663.53	7372.69	6428.99	8418.05	0.337694	FALSE	NA	mix	0.145905	-0.0516941	0.3372
Rv0897c	Rv0897c	Rv0897c	biotype=protein_coding,description=Probable oxidoreductase,gene_id=Rv0897c,logic_name=ena,	678.197	693.435	755.946	780.741	0.340615	FALSE	NA	up	0.0320556	0.156578	0.203139
Rv0898c	Rv0898c	Rv0898c	biotype=protein_coding,description=Conserved hypothetical protein,gene_id=Rv0898c,logic_name=ena,	1674.37	1752.28	1986.77	2071.33	0.120852	FALSE	NA	up	0.0656089	0.246801	0.306936
Rv0899	Rv0899	ompA	Name=ompA,biotype=protein_coding,description=Outer membrane protein A OmpA,gene_id=Rv0899,logic_name=ena,	1617.59	1223.07	1339.94	1822.25	0.0960479	FALSE	NA	mix	-0.403339	-0.271671	0.171875
Rv0900	Rv0900	Rv0900	biotype=protein_coding,description=Possible membrane protein,gene_id=Rv0900,logic_name=ena,	780.956	598.702	616.907	785.374	0.132531	FALSE	NA	mix	-0.383402	-0.340188	0.00813807
Rv0901	Rv0901	Rv0901	biotype=protein_coding,description=Possible conserved exported or membrane protein,gene_id=Rv0901,logic_name=ena,	854.515	634.942	751.182	1079.46	0.0525922	FALSE	NA	mix	-0.428483	-0.185944	0.337133
Rv0902c	Rv0902c	prrB	Name=prrB,biotype=protein_coding,description=Two component sensor histidine kinase PrrB,gene_id=Rv0902c,logic_name=ena,	939.032	957.826	1189.78	1468.15	0.057204	FALSE	NA	up	0.0285901	0.341446	0.64475
Rv0903c	Rv0903c	prrA	Name=prrA,biotype=protein_coding,description=Two component response transcriptional regulatory protein PrrA,gene_id=Rv0903c,logic_name=ena,	1614.45	2005.08	2659.17	2380.04	0.00101867	TRUE	MU_C1	up	0.312614	0.719928	0.55994
Rv0904c	Rv0904c	accD3	Name=accD3,biotype=protein_coding,description=Putative acetyl-coenzyme A carboxylase carboxyl transferase (subunit beta) AccD3 (accase beta chain),gene_id=Rv0904c,logic_name=ena,	438.231	465.8	428.288	355.904	0.347332	FALSE	NA	mix	0.0880191	-0.0331091	-0.300205
Rv0905	Rv0905	echA6	Name=echA6,biotype=protein_coding,description=Possible enoyl-CoA hydratase EchA6 (enoyl hydrase) (unsaturated acyl-CoA hydratase) (crotonase),gene_id=Rv0905,logic_name=ena,	1370.98	2673.25	2869.98	3645.68	0	TRUE	MU_C2	up	0.963384	1.06583	1.41098
Rv0906	Rv0906	Rv0906	biotype=protein_coding,description=Conserved protein,gene_id=Rv0906,logic_name=ena,	734.15	1468.87	1670.81	2422.71	0	TRUE	MU_C2	up	1.00056	1.1864	1.72248
Rv0907	Rv0907	Rv0907	biotype=protein_coding,description=Conserved protein,gene_id=Rv0907,logic_name=ena,	772.819	1121.24	1100.44	1455.76	2.90026e-05	TRUE	MU_C2	up	0.536889	0.509872	0.913567
Rv0908	Rv0908	ctpE	Name=ctpE,biotype=protein_coding,description=Probable metal cation transporter ATPase P-type CtpE,gene_id=Rv0908,logic_name=ena,	757.89	1108.74	947.8	1066.49	0.000741545	TRUE	MU_C1	up	0.548856	0.322595	0.492812
Rv0909	Rv0909	Rv0909	biotype=protein_coding,description=Conserved hypothetical protein,gene_id=Rv0909,logic_name=ena,	4761.95	4959.5	4429.3	3922.56	0.361819	FALSE	NA	mix	0.0586393	-0.104477	-0.279759
Rv0910	Rv0910	Rv0910	biotype=protein_coding,description=Conserved hypothetical protein,gene_id=Rv0910,logic_name=ena,	2970.29	2781.42	2809.67	3464.59	0.374633	FALSE	NA	mix	-0.0947828	-0.0802028	0.222082
Rv0912	Rv0912	Rv0912	biotype=protein_coding,description=Probable conserved transmembrane protein,gene_id=Rv0912,logic_name=ena,	456.421	410.325	474.772	411.159	0.414626	FALSE	NA	mix	-0.153599	0.0568704	-0.15067
Rv0913c	Rv0913c	Rv0913c	biotype=protein_coding,description=Possible dioxygenase,gene_id=Rv0913c,logic_name=ena,	1034.25	555.665	738.612	1264.23	0.00923296	TRUE	MU_C6	mix	-0.896297	-0.485695	0.289674
Rv0914c	Rv0914c	Rv0914c	biotype=protein_coding,description=Possible lipid carrier protein or keto acyl-CoA thiolase,gene_id=Rv0914c,logic_name=ena,	1415.81	1116.4	1176.47	1881.28	0.0479136	TRUE	MU_C6	mix	-0.342778	-0.267166	0.41008
Rv0915c	Rv0915c	PPE14	Name=PPE14,biotype=protein_coding,description=PPE family protein PPE14,gene_id=Rv0915c,logic_name=ena,	86.165	79.2334	114.517	157.739	0.0155531	TRUE	MU_C2	mix	-0.120994	0.410388	0.872367
Rv0916c	Rv0916c	PE7	Name=PE7,biotype=protein_coding,description=PE family protein PE7,gene_id=Rv0916c,logic_name=ena,	169.075	161.09	189.928	223.658	0.217341	FALSE	NA	mix	-0.0697958	0.167786	0.403626
Rv0917	Rv0917	betP	Name=betP,biotype=protein_coding,description=Possible glycine betaine transport integral membrane protein BetP,gene_id=Rv0917,logic_name=ena,	879.497	1014.25	816.905	617.809	0.262313	FALSE	NA	mix	0.205668	-0.106511	-0.509518
Rv0918	Rv0918	Rv0918	biotype=protein_coding,description=Conserved protein,gene_id=Rv0918,logic_name=ena,	323.9	413.488	580.318	488.032	0.00386109	TRUE	MU_C1	up	0.352296	0.841293	0.591425
Rv0919	Rv0919	Rv0919	biotype=protein_coding,description=GCN5-related N-acetyltransferase,gene_id=Rv0919,logic_name=ena,	255.439	327.094	405.348	368.924	0.00224684	TRUE	MU_C1	up	0.356725	0.666182	0.530343
Rv0920c	Rv0920c	Rv0920c	biotype=protein_coding,description=Probable transposase,gene_id=Rv0920c,logic_name=ena,	2612.91	3187.52	2535.48	2936.57	0.37741	FALSE	NA	mix	0.286777	-0.0433981	0.168476
Rv0921	Rv0921	Rv0921	biotype=protein_coding,description=Possible resolvase,gene_id=Rv0921,logic_name=ena,	984.614	1601.15	1643.33	1095.28	6.19362e-05	TRUE	MU_C4	up	0.701474	0.738988	0.153671
Rv0922	Rv0922	Rv0922	biotype=protein_coding,description=Possible transposase,gene_id=Rv0922,logic_name=ena,	4048.76	6800.48	9643.47	10261.6	0	TRUE	MU_C1	up	0.748157	1.25207	1.34171
Rv0923c	Rv0923c	Rv0923c	biotype=protein_coding,description=Conserved hypothetical protein,gene_id=Rv0923c,logic_name=ena,	643.281	593.962	576.313	607.105	0.376372	FALSE	NA	down	-0.115078	-0.158596	-0.0835024
Rv0924c	Rv0924c	mntH	Name=mntH,biotype=protein_coding,description=Divalent cation-transport integral membrane protein MntH (BRAMP) (MRAMP),gene_id=Rv0924c,logic_name=ena,	868.881	1026.85	1286.39	1044.1	0.0692476	FALSE	NA	up	0.240998	0.566096	0.265023
Rv0926c	Rv0926c	Rv0926c	biotype=protein_coding,description=Conserved hypothetical protein,gene_id=Rv0926c,logic_name=ena,	623.689	636.543	891.156	1272.23	0.00165504	TRUE	MU_C2	up	0.0294313	0.514851	1.02846
Rv0927c	Rv0927c	Rv0927c	biotype=protein_coding,description=Probable short-chain type dehydrogenase/reductase,gene_id=Rv0927c,logic_name=ena,	427.813	558.226	770.682	936.069	2.99614e-05	TRUE	MU_C2	up	0.383868	0.849155	1.12963
Rv0928	Rv0928	pstS3	Name=pstS3,biotype=protein_coding,description=Periplasmic phosphate-binding lipoprotein PstS3 (PBP-3) (PstS3) (PHOS1),gene_id=Rv0928,logic_name=ena,	1248.41	1965.77	3300.95	7729.71	0	TRUE	MU_C2	up	0.655009	1.40279	2.63033
Rv0929	Rv0929	pstC2	Name=pstC2,biotype=protein_coding,description=Phosphate-transport integral membrane ABC transporter PstC2,gene_id=Rv0929,logic_name=ena,	522.718	552.75	881.272	2203.9	0	TRUE	MU_C2	up	0.0805955	0.753554	2.07595
Rv0930	Rv0930	pstA1	Name=pstA1,biotype=protein_coding,description=Probable phosphate-transport integral membrane ABC transporter PstA1,gene_id=Rv0930,logic_name=ena,	857.494	879.4	1161.88	2571.25	0.000259942	TRUE	MU_C2	up	0.0363935	0.438261	1.58427
Rv0931c	Rv0931c	pknD	Name=pknD,biotype=protein_coding,description=Transmembrane serine/threonine-protein kinase D PknD (protein kinase D) (STPK D),gene_id=Rv0931c,logic_name=ena,	8331.51	6718.54	6225	8350.77	0.146762	FALSE	NA	mix	-0.310431	-0.420506	0.0033297
Rv0932c	Rv0932c	pstS2	Name=pstS2,biotype=protein_coding,description=Periplasmic phosphate-binding lipoprotein PstS2 (PBP-2) (PstS2),gene_id=Rv0932c,logic_name=ena,	13364.9	11869.9	10827	12801.1	0.265454	FALSE	NA	down	-0.171144	-0.303818	-0.0621781
Rv0933	Rv0933	pstB	Name=pstB,biotype=protein_coding,description=Phosphate-transport ATP-binding protein ABC transporter PstB,gene_id=Rv0933,logic_name=ena,	2552.07	2723.15	1994.37	1270.39	0.00153959	TRUE	MU_C5	mix	0.0936085	-0.355738	-1.0064
Rv0934	Rv0934	pstS1	Name=pstS1,biotype=protein_coding,description=Periplasmic phosphate-binding lipoprotein PstS1 (PBP-1) (PstS1),gene_id=Rv0934,logic_name=ena,	2792.45	2982.91	2587.07	1862.6	0.196884	FALSE	NA	mix	0.09519	-0.110209	-0.584208
Rv0935	Rv0935	pstC1	Name=pstC1,biotype=protein_coding,description=Phosphate-transport integral membrane ABC transporter PstC1,gene_id=Rv0935,logic_name=ena,	2285.01	1850.12	1347.73	1170.72	0.000530536	TRUE	MU_C5	down	-0.304581	-0.761668	-0.964802
Rv0936	Rv0936	pstA2	Name=pstA2,biotype=protein_coding,description=Phosphate-transport integral membrane ABC transporter PstA2,gene_id=Rv0936,logic_name=ena,	1170.57	766.788	548.724	554.198	2.71222e-05	TRUE	MU_C3	down	-0.610314	-1.09306	-1.07874
Rv0937c	Rv0937c	mku	Name=mku,biotype=protein_coding,description=DNA end-binding protein%2C Mku,gene_id=Rv0937c,logic_name=ena,	952.64	870.532	999.957	1145	0.322077	FALSE	NA	mix	-0.130033	0.0699352	0.265351
Rv0938	Rv0938	ligD	Name=ligD,biotype=protein_coding,description=ATP dependent DNA ligase LigD (ATP dependent polydeoxyribonucleotide synthase) (thermostable DNA ligase) (ATP dependent polynucleotide ligase) (sealase) (DNA repair enzyme) (DNA joinase),gene_id=Rv0938,logic_name=ena,	1344.73	1016.53	849.866	992.425	0.00115892	TRUE	MU_C3	down	-0.403665	-0.662013	-0.438291
Rv0940c	Rv0940c	Rv0940c	biotype=protein_coding,description=Possible oxidoreductase,gene_id=Rv0940c,logic_name=ena,	993.269	1127.31	1337.31	1201.81	0.0766387	FALSE	NA	up	0.182624	0.429081	0.274956
Rv0941c	Rv0941c	Rv0941c	biotype=protein_coding,description=Conserved hypothetical protein,gene_id=Rv0941c,logic_name=ena,	1343.67	1034.37	1246.98	1391.57	0.190607	FALSE	NA	mix	-0.377431	-0.107744	0.0505344
Rv0942	Rv0942	Rv0942	biotype=protein_coding,description=Hypothetical protein,gene_id=Rv0942,logic_name=ena,	166.227	134.451	170.698	203.199	0.344087	FALSE	NA	mix	-0.306073	0.0382961	0.289742
Rv0943c	Rv0943c	Rv0943c	biotype=protein_coding,description=Probable monooxygenase,gene_id=Rv0943c,logic_name=ena,	65.7946	46.7635	34.4222	42.6601	0.00994987	TRUE	MU_C3	down	-0.492586	-0.934632	-0.625081
Rv0944	Rv0944	Rv0944	biotype=protein_coding,description=Possible formamidopyrimidine-DNA glycosylase (FAPY-DNA glycosylase),gene_id=Rv0944,logic_name=ena,	799.56	1089.09	792.225	573.633	0.159683	FALSE	NA	mix	0.445843	-0.0132972	-0.479079
Rv0945	Rv0945	Rv0945	biotype=protein_coding,description=Probable short-chain type dehydrogenase/reductase,gene_id=Rv0945,logic_name=ena,	1107.65	1172.38	1067.36	1033.79	0.429662	FALSE	NA	mix	0.0819434	-0.0534527	-0.099557
Rv0946c	Rv0946c	pgi	Name=pgi,biotype=protein_coding,description=Probable glucose-6-phosphate isomerase Pgi (GPI) (phosphoglucose isomerase) (phosphohexose isomerase) (phi),gene_id=Rv0946c,logic_name=ena,	552.433	620.751	497.027	886.578	0.239292	FALSE	NA	mix	0.168217	-0.152474	0.682448
Rv0947c	Rv0947c	biotype=pseudogene	biotype=pseudogene,description=Probable mycolyl transferase%2C pseudogene,gene_id=Rv0947c,logic_name=ena,	902.111	945.154	783.802	645.576	0.258655	FALSE	NA	mix	0.0672443	-0.202816	-0.482718
Rv0948c	Rv0948c	Rv0948c	biotype=protein_coding,description=Chorismate mutase,gene_id=Rv0948c,logic_name=ena,	6374.55	6501.58	5712.5	5632.02	0.396023	FALSE	NA	mix	0.0284671	-0.1582	-0.17867
Rv0949	Rv0949	uvrD1	Name=uvrD1,biotype=protein_coding,description=Probable ATP-dependent DNA helicase II UvrD1,gene_id=Rv0949,logic_name=ena,	626.383	648.533	659.724	865.868	0.172917	FALSE	NA	up	0.0501346	0.0748176	0.467102
Rv0950c	Rv0950c	Rv0950c	biotype=protein_coding,description=Conserved hypothetical protein,gene_id=Rv0950c,logic_name=ena,	9949.45	8711.5	3873.14	5156.17	5.03518e-05	TRUE	MU_C5	down	-0.191697	-1.36111	-0.948319
Rv0951	Rv0951	sucC	Name=sucC,biotype=protein_coding,description=Probable succinyl-CoA synthetase (beta chain) SucC (SCS-beta),gene_id=Rv0951,logic_name=ena,	5477.9	8938.85	8610.38	8439.59	0	TRUE	MU_C1	up	0.706466	0.652454	0.62355
Rv0952	Rv0952	sucD	Name=sucD,biotype=protein_coding,description=Probable succinyl-CoA synthetase (alpha chain) SucD (SCS-alpha),gene_id=Rv0952,logic_name=ena,	5849.74	11503.3	10921.7	8015.57	0	TRUE	MU_C4	up	0.975598	0.900749	0.454433
Rv0954	Rv0954	Rv0954	biotype=protein_coding,description=Probable conserved transmembrane protein,gene_id=Rv0954,logic_name=ena,	5864.4	5167.79	5241.53	5777.84	0.35835	FALSE	NA	down	-0.182435	-0.161995	-0.0214517
Rv0955	Rv0955	Rv0955	biotype=protein_coding,description=Probable conserved integral membrane protein,gene_id=Rv0955,logic_name=ena,	4797.57	4018.24	3990.32	4211.09	0.12725	FALSE	NA	down	-0.255739	-0.265797	-0.18811
Rv0956	Rv0956	purN	Name=purN,biotype=protein_coding,description=Probable 5'-phosphoribosylglycinamide formyltransferase PurN (GART) (gar transformylase) (5'-phosphoribosylglycinamide transformylase),gene_id=Rv0956,logic_name=ena,	1192.16	1484.6	1399.81	1150.88	0.204488	FALSE	NA	mix	0.316488	0.231645	-0.0508474
Rv0957	Rv0957	purH	Name=purH,biotype=protein_coding,description=Probable bifunctional purine biosynthesis protein PurH, phosphoribosylaminoimidazolecarboxamide formyltransferase (AICAR transformylase) (5'-phosphoribosyl-5-aminoimidazole-4-carboxamide formyltransferase) + inosinemonophosphate cyclohydrolase (imp cyclohydrolase) (inosinicase) (imp synthetase) (ATIC),gene_id=Rv0957,logic_name=ena,	1556.65	1586.77	1415.76	1345.23	0.348091	FALSE	NA	mix	0.0276491	-0.136874	-0.21059
Rv0958	Rv0958	Rv0958	biotype=protein_coding,description=Possible magnesium chelatase,gene_id=Rv0958,logic_name=ena,	1211.67	1185.84	906.381	772.088	0.0217879	TRUE	MU_C5	down	-0.0310851	-0.418804	-0.650156
Rv0959	Rv0959	Rv0959	biotype=protein_coding,description=Conserved hypothetical protein,gene_id=Rv0959,logic_name=ena,	523.482	347.376	310.488	554.99	0.00185983	TRUE	MU_C6	mix	-0.591642	-0.7536	0.0843223
Rv0959A	Rv0959A	vapB9	Name=vapB9,biotype=protein_coding,description=Possible antitoxin VapB9,gene_id=Rv0959A,logic_name=ena,	1305.28	1049.21	1165.99	942.265	0.0702434	FALSE	NA	down	-0.315049	-0.162793	-0.470149
Rv0960	Rv0960	vapC9	Name=vapC9,biotype=protein_coding,description=Possible toxin VapC9,gene_id=Rv0960,logic_name=ena,	1121.75	868.861	952.593	793.951	0.0225138	TRUE	MU_C3	down	-0.368551	-0.235817	-0.498626
Rv0961	Rv0961	Rv0961	biotype=protein_coding,description=Probable integral membrane protein,gene_id=Rv0961,logic_name=ena,	1316.68	1015.9	787.396	1046.06	0.0347063	TRUE	MU_C3	down	-0.374147	-0.74174	-0.331937
Rv0962c	Rv0962c	lprP	Name=lprP,biotype=protein_coding,description=Possible lipoprotein LprP,gene_id=Rv0962c,logic_name=ena,	35.2915	69.5877	56.2998	46.6057	0.00481744	TRUE	MU_C4	up	0.979512	0.67381	0.401185
Rv0963c	Rv0963c	Rv0963c	biotype=protein_coding,description=Conserved hypothetical protein,gene_id=Rv0963c,logic_name=ena,	171.954	296.348	192.94	92.0656	0.00392808	TRUE	MU_C4	mix	0.785274	0.166133	-0.901286
Rv0964c	Rv0964c	Rv0964c	biotype=protein_coding,description=Hypothetical protein,gene_id=Rv0964c,logic_name=ena,	417.991	409.484	421.141	379.706	0.437671	FALSE	NA	mix	-0.0296645	0.010831	-0.138591
Rv0965c	Rv0965c	Rv0965c	biotype=protein_coding,description=Conserved hypothetical protein,gene_id=Rv0965c,logic_name=ena,	1041.38	879.12	726.528	688.453	0.0051765	TRUE	MU_C3	down	-0.244368	-0.519409	-0.597069
Rv0966c	Rv0966c	Rv0966c	biotype=protein_coding,description=Conserved protein,gene_id=Rv0966c,logic_name=ena,	2633.76	2792.39	2588.56	2705.33	0.449271	FALSE	NA	mix	0.0843811	-0.0249722	0.038682
Rv0967	Rv0967	csoR	Name=csoR,biotype=protein_coding,description=Copper-sensitive operon repressor CsoR,gene_id=Rv0967,logic_name=ena,	695.215	12619	7033.37	4366.5	0	TRUE	MU_C4	up	4.18199	3.33868	2.65095
Rv0968	Rv0968	Rv0968	biotype=protein_coding,description=Conserved protein,gene_id=Rv0968,logic_name=ena,	929.017	6988.51	4980.76	3294.81	0	TRUE	MU_C4	up	2.91121	2.42259	1.82642
Rv0969	Rv0969	ctpV	Name=ctpV,biotype=protein_coding,description=Probable metal cation transporter P-type ATPase CtpV,gene_id=Rv0969,logic_name=ena,	686.555	5684.61	3496.43	2579.27	0	TRUE	MU_C4	up	3.04961	2.34844	1.90952
Rv0971c	Rv0971c	echA7	Name=echA7,biotype=protein_coding,description=Probable enoyl-CoA hydratase EchA7 (enoyl hydrase) (unsaturated acyl-CoA hydratase) (crotonase),gene_id=Rv0971c,logic_name=ena,	422.873	396.568	302.974	304.618	0.0194126	TRUE	MU_C5	down	-0.0926562	-0.481028	-0.473222
Rv0972c	Rv0972c	fadE12	Name=fadE12,biotype=protein_coding,description=Acyl-CoA dehydrogenase FadE12,gene_id=Rv0972c,logic_name=ena,	385.819	319.634	281.223	337.433	0.124877	FALSE	NA	down	-0.271501	-0.456209	-0.193324
Rv0973c	Rv0973c	accA2	Name=accA2,biotype=protein_coding,description=Probable acetyl-/propionyl-coenzyme A carboxylase alpha chain (alpha subunit) AccA2, biotin carboxylase + biotin carboxyl carrier protein (BCCP),gene_id=Rv0973c,logic_name=ena,	320.893	254.139	213.092	263.266	0.0335541	TRUE	MU_C3	down	-0.336474	-0.590618	-0.285573
Rv0974c	Rv0974c	accD2	Name=accD2,biotype=protein_coding,description=Probable acetyl-/propionyl-CoA carboxylase (beta subunit) AccD2,gene_id=Rv0974c,logic_name=ena,	410.68	162.029	152.203	187.546	0	TRUE	MU_C3	down	-1.34177	-1.43202	-1.13077
Rv0975c	Rv0975c	fadE13	Name=fadE13,biotype=protein_coding,description=Probable acyl-CoA dehydrogenase FadE13,gene_id=Rv0975c,logic_name=ena,	380.778	147.059	117.852	155.707	0	TRUE	MU_C3	down	-1.37255	-1.69197	-1.29011
Rv0976c	Rv0976c	Rv0976c	biotype=protein_coding,description=Conserved hypothetical protein,gene_id=Rv0976c,logic_name=ena,	1327.79	631.801	467.752	452.76	0	TRUE	MU_C3	down	-1.07148	-1.50521	-1.55221
Rv0977	Rv0977	PE_PGRS16	Name=PE_PGRS16,biotype=protein_coding,description=PE-PGRS family protein PE_PGRS16,gene_id=Rv0977,logic_name=ena,	1382.04	1109.29	1012.2	1208.6	0.0309363	TRUE	MU_C3	down	-0.317172	-0.449305	-0.19347
Rv0978c	Rv0978c	PE_PGRS17	Name=PE_PGRS17,biotype=protein_coding,description=PE-PGRS family protein PE_PGRS17,gene_id=Rv0978c,logic_name=ena,	28.1438	31.6774	25.0074	28.0256	0.44628	FALSE	NA	mix	0.170633	-0.170463	-0.00607326
Rv0979A	Rv0979A	rpmF	Name=rpmF,biotype=protein_coding,description=50S ribosomal protein L32 RpmF,gene_id=Rv0979A,logic_name=ena,	5604.35	5700.59	5203.25	4717.03	0.355584	FALSE	NA	mix	0.0245627	-0.107135	-0.248669
Rv0979c	Rv0979c	Rv0979c	biotype=protein_coding,description=Hypothetical protein,gene_id=Rv0979c,logic_name=ena,	73.2364	69.6599	64.8027	91.9295	0.354099	FALSE	NA	mix	-0.0722342	-0.176507	0.327966
Rv0980c	Rv0980c	PE_PGRS18	Name=PE_PGRS18,biotype=protein_coding,description=PE-PGRS family protein PE_PGRS18,gene_id=Rv0980c,logic_name=ena,	44.8912	40.9142	38.3819	43.9331	0.410626	FALSE	NA	down	-0.133832	-0.226009	-0.0311243
Rv0981	Rv0981	mprA	Name=mprA,biotype=protein_coding,description=Mycobacterial persistence regulator MRPA (two component response transcriptional regulatory protein),gene_id=Rv0981,logic_name=ena,	4894.79	1693.06	2232.1	2887.78	0	TRUE	MU_C3	down	-1.53161	-1.13285	-0.761288
Rv0983	Rv0983	pepD	Name=pepD,biotype=protein_coding,description=Probable serine protease PepD (serine proteinase) (MTB32B),gene_id=Rv0983,logic_name=ena,	4086.62	2835.95	2847.53	2881.32	0.000277554	TRUE	MU_C3	down	-0.527075	-0.521196	-0.504177
Rv0984	Rv0984	moaB2	Name=moaB2,biotype=protein_coding,description=Possible pterin-4-alpha-carbinolamine dehydratase MoaB2 (PHS) (4-alpha-hydroxy-tetrahydropterin dehydratase) (pterin-4-a-carbinolamine dehydratase) (phenylalanine hydroxylase-stimulating protein) (PHS) (pterin carbinolamine dehydratase) (PCD),gene_id=Rv0984,logic_name=ena,	3604.82	2554.46	2597.24	2967.17	0.00477256	TRUE	MU_C3	down	-0.496909	-0.472948	-0.280838
Rv0985c	Rv0985c	mscL	Name=mscL,biotype=protein_coding,description=Possible large-conductance ion mechanosensitive channel MscL,gene_id=Rv0985c,logic_name=ena,	562.637	706.244	759.373	688.432	0.0692777	FALSE	NA	up	0.327961	0.432604	0.291109
Rv0986	Rv0986	Rv0986	biotype=protein_coding,description=Probable adhesion component transport ATP-binding protein ABC transporter,gene_id=Rv0986,logic_name=ena,	460.019	648.013	730.996	654.109	0.000457744	TRUE	MU_C1	up	0.49433	0.66817	0.507837
Rv0987	Rv0987	Rv0987	biotype=protein_coding,description=Probable adhesion component transport transmembrane protein ABC transporter,gene_id=Rv0987,logic_name=ena,	1122.4	1143.28	1017.16	999.497	0.382043	FALSE	NA	mix	0.0265907	-0.142039	-0.167312
Rv0988	Rv0988	Rv0988	biotype=protein_coding,description=Possible conserved exported protein,gene_id=Rv0988,logic_name=ena,	1051.57	1031.8	923.24	801.322	0.169445	FALSE	NA	down	-0.027377	-0.187764	-0.392088
Rv0989c	Rv0989c	grcC2	Name=grcC2,biotype=protein_coding,description=Probable polyprenyl-diphosphate synthase GrcC2 (polyprenyl pyrophosphate synthetase),gene_id=Rv0989c,logic_name=ena,	483.409	614.198	895.387	790.633	0.00133757	TRUE	MU_C1	up	0.34546	0.889267	0.709765
Rv0990c	Rv0990c	Rv0990c	biotype=protein_coding,description=Hypothetical protein,gene_id=Rv0990c,logic_name=ena,	1112.81	1919.72	3699.19	3330.03	0	TRUE	MU_C1	up	0.786693	1.733	1.58133
Rv0991c	Rv0991c	Rv0991c	biotype=protein_coding,description=Conserved serine rich protein,gene_id=Rv0991c,logic_name=ena,	2664.27	4548.59	9331.72	9100.15	0	TRUE	MU_C1	up	0.77168	1.8084	1.77215
Rv0992c	Rv0992c	Rv0992c	biotype=protein_coding,description=Conserved hypothetical protein,gene_id=Rv0992c,logic_name=ena,	526.681	541.497	502.353	614.23	0.43082	FALSE	NA	mix	0.0400237	-0.0682279	0.221848
Rv0993	Rv0993	galU	Name=galU,biotype=protein_coding,description=UTP--glucose-1-phosphate uridylyltransferase GalU (UDP-glucose pyrophosphorylase) (UDPGP) (alpha-D-glucosyl-1-phosphate uridylyltransferase) (uridine diphosphoglucose pyrophosphorylase),gene_id=Rv0993,logic_name=ena,	1622.02	1098.93	1175.84	888.671	2.72581e-05	TRUE	MU_C3	down	-0.561696	-0.464094	-0.868068
Rv0994	Rv0994	moeA1	Name=moeA1,biotype=protein_coding,description=Probable molybdopterin biosynthesis protein MoeA1,gene_id=Rv0994,logic_name=ena,	2764.62	1759.8	2002.36	1692.97	0.000194988	TRUE	MU_C3	down	-0.651667	-0.465378	-0.707529
Rv0995	Rv0995	rimJ	Name=rimJ,biotype=protein_coding,description=Ribosomal-protein-alanine acetyltransferase RimJ (acetylating enzyme for N-terminal of ribosomal protein S5),gene_id=Rv0995,logic_name=ena,	742.511	498.186	713.969	625.399	0.059625	FALSE	NA	down	-0.57573	-0.0565513	-0.247635
Rv0996	Rv0996	Rv0996	biotype=protein_coding,description=Probable conserved transmembrane protein,gene_id=Rv0996,logic_name=ena,	2727.48	1990.7	5581.77	5450.68	0.00256545	TRUE	MU_C2	mix	-0.454289	1.03316	0.998868
Rv0997	Rv0997	Rv0997	biotype=protein_coding,description=Hypothetical protein,gene_id=Rv0997,logic_name=ena,	5233.17	3306.86	5229.43	3366.02	0.0497793	TRUE	MU_C3	down	-0.662222	-0.00103115	-0.636639
Rv0998	Rv0998	Rv0998	biotype=protein_coding,description=Conserved hypothetical protein,gene_id=Rv0998,logic_name=ena,	3715.06	2272.68	2989.96	1977.68	6.13769e-05	TRUE	MU_C3	down	-0.70899	-0.313259	-0.909575
Rv0999	Rv0999	Rv0999	biotype=protein_coding,description=Unknown protein,gene_id=Rv0999,logic_name=ena,	1514.92	1460.03	1350.34	1241.19	0.27378	FALSE	NA	down	-0.0532435	-0.165925	-0.287517
Rv1000c	Rv1000c	Rv1000c	biotype=protein_coding,description=Conserved hypothetical protein,gene_id=Rv1000c,logic_name=ena,	719.729	795.079	818.267	954.987	0.118615	FALSE	NA	up	0.143644	0.185118	0.408027
Rv1001	Rv1001	arcA	Name=arcA,biotype=protein_coding,description=Probable arginine deiminase ArcA (adi) (ad) (arginine dihydrolase),gene_id=Rv1001,logic_name=ena,	1117.72	1209.81	1316.16	1991.57	0.039703	TRUE	MU_C2	up	0.114221	0.235766	0.833342
Rv1002c	Rv1002c	Rv1002c	biotype=protein_coding,description=Conserved membrane protein,gene_id=Rv1002c,logic_name=ena,	934.993	1085.99	943.961	903.952	0.411863	FALSE	NA	mix	0.21599	0.0137727	-0.0487089
Rv1003	Rv1003	Rv1003	biotype=protein_coding,description=Conserved protein,gene_id=Rv1003,logic_name=ena,	245.742	283.82	243.216	180.569	0.23955	FALSE	NA	mix	0.207827	-0.0149064	-0.444595
Rv1004c	Rv1004c	Rv1004c	biotype=protein_coding,description=Probable membrane protein,gene_id=Rv1004c,logic_name=ena,	449.162	349.416	377.385	665.762	0.0405306	TRUE	MU_C2	mix	-0.362288	-0.251197	0.567772
Rv1005c	Rv1005c	pabB	Name=pabB,biotype=protein_coding,description=Probable para-aminobenzoate synthase component I PABD,gene_id=Rv1005c,logic_name=ena,	418.651	376.398	500.696	693.717	0.0461458	TRUE	MU_C2	mix	-0.153487	0.258189	0.728602
Rv1006	Rv1006	Rv1006	biotype=protein_coding,description=Unknown protein,gene_id=Rv1006,logic_name=ena,	9474.91	9788.78	7707.76	4327.2	0.00677838	TRUE	MU_C5	mix	0.0470167	-0.297801	-1.13068
Rv1007c	Rv1007c	metS	Name=metS,biotype=protein_coding,description=Methionyl-tRNA synthetase MetS (MetRS) (methionine--tRNA ligase),gene_id=Rv1007c,logic_name=ena,	1015.99	1168.59	1056.65	1307.82	0.164624	FALSE	NA	up	0.201879	0.0566063	0.364281
Rv1008	Rv1008	tatD	Name=tatD,biotype=protein_coding,description=Probable deoxyribonuclease TatD (YJJV protein),gene_id=Rv1008,logic_name=ena,	254.367	272.232	244.795	198.975	0.33828	FALSE	NA	mix	0.0979249	-0.0553345	-0.35432
Rv1009	Rv1009	rpfB	Name=rpfB,biotype=protein_coding,description=Probable resuscitation-promoting factor RpfB,gene_id=Rv1009,logic_name=ena,	4771.34	3595.91	2433.54	2283.57	0	TRUE	MU_C3	down	-0.408037	-0.971334	-1.0631
Rv1010	Rv1010	ksgA	Name=ksgA,biotype=protein_coding,description=Probable dimethyladenosine transferase KsgA (S-adenosylmethionine-6-N'%2C N'-adenosyl(rRNA) dimethyltransferase) (16S rRNA dimethylase) (high level kasugamycin resistance protein KsgA) (kasugamycin dimethyltransferase),gene_id=Rv1010,logic_name=ena,	3305.86	2304.72	1595.4	1430.64	0	TRUE	MU_C3	down	-0.520437	-1.05111	-1.20836
Rv1012	Rv1012	Rv1012	biotype=protein_coding,description=Hypothetical protein,gene_id=Rv1012,logic_name=ena,	190.873	199.768	207.193	165.371	0.418723	FALSE	NA	mix	0.0657076	0.118361	-0.206906
Rv1013	Rv1013	pks16	Name=pks16,biotype=protein_coding,description=Putative polyketide synthase Pks16,gene_id=Rv1013,logic_name=ena,	2706.83	3662.66	3545.75	2478.97	0.137238	FALSE	NA	mix	0.436289	0.389489	-0.126862
Rv1014c	Rv1014c	pth	Name=pth,biotype=protein_coding,description=Probable peptidyl-tRNA hydrolase Pth,gene_id=Rv1014c,logic_name=ena,	1702.61	2446.57	2245.87	946.85	0.00687866	TRUE	MU_C4	mix	0.523011	0.399527	-0.84654
Rv1015c	Rv1015c	rplY	Name=rplY,biotype=protein_coding,description=50S ribosomal protein L25 RplY,gene_id=Rv1015c,logic_name=ena,	3936.96	3652.9	2728.65	2263.51	0.000965699	TRUE	MU_C5	down	-0.108039	-0.528897	-0.798519
Rv1016c	Rv1016c	lpqT	Name=lpqT,biotype=protein_coding,description=Probable conserved lipoprotein LpqT,gene_id=Rv1016c,logic_name=ena,	2451.99	2488.34	2486.89	1905.82	0.349415	FALSE	NA	mix	0.0212304	0.0203908	-0.363544
Rv1017c	Rv1017c	prsA	Name=prsA,biotype=protein_coding,description=Probable ribose-phosphate pyrophosphokinase PrsA (phosphoribosyl pyrophosphate synthetase) (PRPP synthetase),gene_id=Rv1017c,logic_name=ena,	4218.37	4759.99	4827.18	4059.84	0.36363	FALSE	NA	mix	0.174275	0.194497	-0.0552619
Rv1018c	Rv1018c	glmU	Name=glmU,biotype=protein_coding,description=Probable UDP-N-acetylglucosamine pyrophosphorylase GlmU,gene_id=Rv1018c,logic_name=ena,	2577.9	2132.68	2165.33	2633.39	0.207037	FALSE	NA	mix	-0.273528	-0.25161	0.0307242
Rv1019	Rv1019	Rv1019	biotype=protein_coding,description=Probable transcriptional regulatory protein (probably TetR-family),gene_id=Rv1019,logic_name=ena,	1075.11	798.921	956.753	1660.89	0.0298321	TRUE	MU_C2	mix	-0.42836	-0.168267	0.627471
Rv1020	Rv1020	mfd	Name=mfd,biotype=protein_coding,description=Probable transcription-repair coupling factor Mfd (TRCF),gene_id=Rv1020,logic_name=ena,	859.832	954.508	864.693	1014.7	0.350169	FALSE	NA	up	0.150702	0.00813302	0.238925
Rv1021	Rv1021	Rv1021	biotype=protein_coding,description=Conserved protein,gene_id=Rv1021,logic_name=ena,	932.477	1065.07	1111	1164.98	0.0615901	FALSE	NA	up	0.191803	0.25272	0.321161
Rv1022	Rv1022	lpqU	Name=lpqU,biotype=protein_coding,description=Probable conserved lipoprotein LpqU,gene_id=Rv1022,logic_name=ena,	783.309	757.379	982.225	984.894	0.0873941	FALSE	NA	mix	-0.0485659	0.326472	0.330387
Rv1023	Rv1023	eno	Name=eno,biotype=protein_coding,description=Probable enolase Eno,gene_id=Rv1023,logic_name=ena,	1523.87	1858.9	2141.01	2055.25	0.0023453	TRUE	MU_C1	up	0.286705	0.490547	0.431573
Rv1024	Rv1024	Rv1024	biotype=protein_coding,description=Possible conserved membrane protein,gene_id=Rv1024,logic_name=ena,	755.948	775.053	859.297	781.968	0.419024	FALSE	NA	up	0.0360091	0.18487	0.0488228
Rv1026	Rv1026	Rv1026	biotype=protein_coding,description=Conserved protein,gene_id=Rv1026,logic_name=ena,	645.438	558.043	503.925	531.125	0.0717527	FALSE	NA	down	-0.209903	-0.35707	-0.281226
Rv1027c	Rv1027c	kdpE	Name=kdpE,biotype=protein_coding,description=Probable transcriptional regulatory protein KdpE,gene_id=Rv1027c,logic_name=ena,	209.629	159.281	236.245	241.14	0.224718	FALSE	NA	mix	-0.396268	0.172444	0.202029
Rv1028A	Rv1028A	kdpF	Name=kdpF,biotype=protein_coding,description=Probable membrane protein KdpF,gene_id=Rv1028A,logic_name=ena,	181.939	185.807	266.421	143.886	0.192166	FALSE	NA	mix	0.030348	0.550254	-0.338528
Rv1028c	Rv1028c	kdpD	Name=kdpD,biotype=protein_coding,description=Probable sensor protein KdpD,gene_id=Rv1028c,logic_name=ena,	310.297	288.898	340.918	360.986	0.364171	FALSE	NA	mix	-0.103088	0.135778	0.218295
Rv1029	Rv1029	kdpA	Name=kdpA,biotype=protein_coding,description=Probable potassium-transporting ATPase a chain KdpA (potassium-translocating ATPase a chain) (ATP phosphohydrolase [potassium-transporting] a chain) (potassium binding and translocating subunit A),gene_id=Rv1029,logic_name=ena,	318.691	366.751	482.565	308.185	0.114311	FALSE	NA	mix	0.202641	0.598564	-0.0483615
Rv1030	Rv1030	kdpB	Name=kdpB,biotype=protein_coding,description=Probable potassium-transporting P-type ATPase B chain KdpB (potassium-translocating ATPase B chain) (ATP phosphohydrolase [potassium-transporting] B chain) (potassium binding and translocating subunit B),gene_id=Rv1030,logic_name=ena,	252.358	233.909	303.663	198.268	0.315873	FALSE	NA	mix	-0.109525	0.267002	-0.348017
Rv1031	Rv1031	kdpC	Name=kdpC,biotype=protein_coding,description=Probable potassium-transporting ATPase C chain KdpC (potassium-translocating ATPase C chain) (ATP phosphohydrolase [potassium-transporting] C chain) (potassium binding and translocating subunit C),gene_id=Rv1031,logic_name=ena,	533.738	466.72	466.48	503.385	0.297441	FALSE	NA	down	-0.193577	-0.194318	-0.0844718
Rv1032c	Rv1032c	trcS	Name=trcS,biotype=protein_coding,description=Two component sensor histidine kinase TrcS,gene_id=Rv1032c,logic_name=ena,	817.41	457.172	648.347	869.592	0.036065	TRUE	MU_C6	mix	-0.838323	-0.334294	0.0892799
Rv1033c	Rv1033c	trcR	Name=trcR,biotype=protein_coding,description=Two component transcriptional regulator TrcR,gene_id=Rv1033c,logic_name=ena,	2653.14	1442.56	2217.72	2873.26	0.0681091	FALSE	NA	mix	-0.879075	-0.258626	0.114985
Rv1034c	Rv1034c	Rv1034c	biotype=protein_coding,description=Probable transposase (fragment),gene_id=Rv1034c,logic_name=ena,	34.6687	45.8091	56.0713	51.1208	0.0513349	FALSE	NA	up	0.402001	0.693627	0.560275
Rv1035c	Rv1035c	Rv1035c	biotype=protein_coding,description=Probable transposase (fragment),gene_id=Rv1035c,logic_name=ena,	236.75	286.245	501.371	381.956	0.00113385	TRUE	MU_C1	up	0.273889	1.08252	0.690044
Rv1036c	Rv1036c	Rv1036c	biotype=protein_coding,description=Probable IS1560 transposase (fragment),gene_id=Rv1036c,logic_name=ena,	220.512	305.659	449.035	338.666	0.000364451	TRUE	MU_C1	up	0.471066	1.02597	0.619005
Rv1037c	Rv1037c	esxI	Name=esxI,biotype=protein_coding,description=Putative ESAT-6 like protein EsxI (ESAT-6 like protein 1),gene_id=Rv1037c,logic_name=ena,	451.282	453.493	996.484	7046.73	0	TRUE	MU_C2	up	0.00705304	1.14282	3.96485
Rv1038c	Rv1038c	esxJ	Name=esxJ,biotype=protein_coding,description=ESAT-6 like protein EsxJ (ESAT-6 like protein 2),gene_id=Rv1038c,logic_name=ena,	505.068	439.305	1164.84	9758.47	0	TRUE	MU_C2	mix	-0.201256	1.20558	4.2721
Rv1039c	Rv1039c	PPE15	Name=PPE15,biotype=protein_coding,description=PPE family protein PPE15,gene_id=Rv1039c,logic_name=ena,	77.2275	113.903	158.058	106.223	0.0102587	TRUE	MU_C1	up	0.560623	1.03327	0.45991
Rv1041c	Rv1041c	Rv1041c	biotype=protein_coding,description=Probable is like-2 transposase,gene_id=Rv1041c,logic_name=ena,	1951.35	1931.91	2268.75	2490.12	0.23774	FALSE	NA	mix	-0.0144483	0.217427	0.351744
Rv1042c	Rv1042c	Rv1042c	biotype=protein_coding,description=Probable is like-2 transposase,gene_id=Rv1042c,logic_name=ena,	1951.35	1931.91	2268.75	2490.12	0.237999	FALSE	NA	mix	-0.0144483	0.217427	0.351744
Rv1043c	Rv1043c	Rv1043c	biotype=protein_coding,description=Conserved hypothetical protein,gene_id=Rv1043c,logic_name=ena,	316.613	423.637	436.531	235.964	0.0857412	FALSE	NA	mix	0.420108	0.463363	-0.424154
Rv1044	Rv1044	Rv1044	biotype=protein_coding,description=Conserved hypothetical protein,gene_id=Rv1044,logic_name=ena,	165.376	170.381	251.578	296.298	0.0520965	FALSE	NA	up	0.0430105	0.605255	0.8413
Rv1045	Rv1045	Rv1045	biotype=protein_coding,description=Hypothetical protein,gene_id=Rv1045,logic_name=ena,	239.116	246.211	322.151	259.137	0.183405	FALSE	NA	up	0.0421803	0.430024	0.116001
Rv1046c	Rv1046c	Rv1046c	biotype=protein_coding,description=Hypothetical protein,gene_id=Rv1046c,logic_name=ena,	7682.48	7074.43	7868.19	5294.11	0.288074	FALSE	NA	mix	-0.118959	0.0344581	-0.537184
Rv1047	Rv1047	Rv1047	biotype=protein_coding,description=Probable transposase,gene_id=Rv1047,logic_name=ena,	130.851	209.866	144.069	62.0287	0.147677	FALSE	NA	mix	0.681541	0.138835	-1.07692
Rv1048c	Rv1048c	Rv1048c	biotype=protein_coding,description=Hypothetical protein,gene_id=Rv1048c,logic_name=ena,	342.541	490.824	861.289	728.84	0.00266506	TRUE	MU_C1	up	0.51893	1.33022	1.08933
Rv1049	Rv1049	Rv1049	biotype=protein_coding,description=Probable transcriptional repressor protein,gene_id=Rv1049,logic_name=ena,	473.668	428.177	575.725	545.886	0.358533	FALSE	NA	mix	-0.145672	0.281502	0.204722
Rv1050	Rv1050	Rv1050	biotype=protein_coding,description=Probable oxidoreductase,gene_id=Rv1050,logic_name=ena,	111.085	107.563	168.778	160.531	0.158227	FALSE	NA	mix	-0.0464851	0.603461	0.531194
Rv1051c	Rv1051c	Rv1051c	biotype=protein_coding,description=Conserved hypothetical protein,gene_id=Rv1051c,logic_name=ena,	18.7759	21.8274	32.6413	34.4089	0.0276813	TRUE	MU_C2	up	0.217261	0.797821	0.873902
Rv1052	Rv1052	Rv1052	biotype=protein_coding,description=Hypothetical protein,gene_id=Rv1052,logic_name=ena,	652.74	700.871	802.823	905.496	0.0601989	FALSE	NA	up	0.102641	0.298574	0.4722
Rv1053c	Rv1053c	Rv1053c	biotype=protein_coding,description=Hypothetical protein,gene_id=Rv1053c,logic_name=ena,	8.96364	14.4204	12.2232	13.298	0.120787	FALSE	NA	up	0.685951	0.447465	0.569057
Rv1054	Rv1054	Rv1054	biotype=protein_coding,description=Probable integrase (fragment),gene_id=Rv1054,logic_name=ena,	1141.35	1035.45	790.905	870.32	0.0373168	TRUE	MU_C3	down	-0.140478	-0.529162	-0.39112
Rv1055	Rv1055	Rv1055	biotype=protein_coding,description=Possible integrase (fragment),gene_id=Rv1055,logic_name=ena,	1088.54	1160.47	1085.07	1352.5	0.323917	FALSE	NA	mix	0.0923121	-0.00460998	0.313235
Rv1056	Rv1056	Rv1056	biotype=protein_coding,description=Conserved protein,gene_id=Rv1056,logic_name=ena,	651.212	806.371	689.728	714.226	0.24212	FALSE	NA	up	0.308316	0.0829008	0.133253
Rv1058	Rv1058	fadD14	Name=fadD14,biotype=protein_coding,description=Probable medium chain fatty-acid-CoA ligase FadD14 (fatty-acid-CoA synthetase) (fatty-acid-CoA synthase),gene_id=Rv1058,logic_name=ena,	423.471	491.049	503.033	796.578	0.00446692	TRUE	MU_C2	up	0.213605	0.248393	0.911553
Rv1059	Rv1059	Rv1059	biotype=protein_coding,description=Conserved protein,gene_id=Rv1059,logic_name=ena,	924.324	675.097	911.575	1251.02	0.118638	FALSE	NA	mix	-0.453304	-0.0200371	0.436638
Rv1060	Rv1060	Rv1060	biotype=protein_coding,description=Unknown protein,gene_id=Rv1060,logic_name=ena,	2943.18	3331.81	2924.79	2649.16	0.396185	FALSE	NA	mix	0.178932	-0.00904238	-0.15184
Rv1061	Rv1061	Rv1061	biotype=protein_coding,description=Conserved protein,gene_id=Rv1061,logic_name=ena,	745.963	833.819	742.179	667.453	0.387277	FALSE	NA	mix	0.16063	-0.00733823	-0.160438
Rv1062	Rv1062	Rv1062	biotype=protein_coding,description=Conserved hypothetical protein,gene_id=Rv1062,logic_name=ena,	299.85	272.679	237.348	294.808	0.249977	FALSE	NA	down	-0.137041	-0.337238	-0.0244667
Rv1063c	Rv1063c	Rv1063c	biotype=protein_coding,description=Conserved hypothetical protein,gene_id=Rv1063c,logic_name=ena,	454.157	379.31	468.163	715.212	0.0381908	TRUE	MU_C2	mix	-0.259813	0.0438187	0.65518
Rv1064c	Rv1064c	lpqV	Name=lpqV,biotype=protein_coding,description=Possible lipoprotein LpqV,gene_id=Rv1064c,logic_name=ena,	308.588	239.434	257.053	314.014	0.263041	FALSE	NA	mix	-0.366056	-0.263618	0.0251434
Rv1065	Rv1065	Rv1065	biotype=protein_coding,description=Conserved hypothetical protein,gene_id=Rv1065,logic_name=ena,	3907.01	5975.55	5252.6	5373.33	0.0452854	TRUE	MU_C4	up	0.613007	0.426969	0.459751
Rv1066	Rv1066	Rv1066	biotype=protein_coding,description=Conserved hypothetical protein,gene_id=Rv1066,logic_name=ena,	390.142	494.085	445.823	569.359	0.133862	FALSE	NA	up	0.340758	0.192472	0.545339
Rv1067c	Rv1067c	PE_PGRS19	Name=PE_PGRS19,biotype=protein_coding,description=PE-PGRS family protein PE_PGRS19,gene_id=Rv1067c,logic_name=ena,	40.4102	37.1714	30.3838	22.6036	0.131685	FALSE	NA	down	-0.120527	-0.411418	-0.838164
Rv1068c	Rv1068c	PE_PGRS20	Name=PE_PGRS20,biotype=protein_coding,description=PE-PGRS family protein PE_PGRS20,gene_id=Rv1068c,logic_name=ena,	109.218	77.5783	64.7755	64.3475	0.0108899	TRUE	MU_C3	down	-0.493484	-0.753688	-0.763253
Rv1069c	Rv1069c	Rv1069c	biotype=protein_coding,description=Conserved protein,gene_id=Rv1069c,logic_name=ena,	1052.06	1160.99	1418.74	1482.28	0.0585721	FALSE	NA	up	0.142141	0.431392	0.494595
Rv1070c	Rv1070c	echA8	Name=echA8,biotype=protein_coding,description=Probable enoyl-CoA hydratase EchA8 (enoyl hydrase) (unsaturated acyl-CoA hydratase) (crotonase),gene_id=Rv1070c,logic_name=ena,	1750.98	2133	2731.62	2728.12	0.0037878	TRUE	MU_C1	up	0.284722	0.641597	0.639744
Rv1072	Rv1072	Rv1072	biotype=protein_coding,description=Probable conserved transmembrane protein,gene_id=Rv1072,logic_name=ena,	9300.55	5197.45	5822.43	9193.27	0.00225446	TRUE	MU_C6	down	-0.839513	-0.675696	-0.0167388
Rv1073	Rv1073	Rv1073	biotype=protein_coding,description=Conserved hypothetical protein,gene_id=Rv1073,logic_name=ena,	3570.81	1863.01	2362.17	3338.79	0.000410415	TRUE	MU_C6	down	-0.938614	-0.59614	-0.0969247
Rv1074c	Rv1074c	fadA3	Name=fadA3,biotype=protein_coding,description=Probable beta-ketoacyl CoA thiolase FadA3,gene_id=Rv1074c,logic_name=ena,	4833.5	4692.06	5269.37	6023.92	0.341776	FALSE	NA	mix	-0.042846	0.124563	0.317635
Rv1075c	Rv1075c	Rv1075c	biotype=protein_coding,description=Conserved exported protein,gene_id=Rv1075c,logic_name=ena,	806.049	548.123	1435.86	1439.32	0.0554486	FALSE	NA	mix	-0.556367	0.832976	0.836444
Rv1076	Rv1076	lipU	Name=lipU,biotype=protein_coding,description=Possible lipase LipU,gene_id=Rv1076,logic_name=ena,	1108.61	522.041	1369.21	1550.63	0.118634	FALSE	NA	mix	-1.08652	0.304592	0.484103
Rv1077	Rv1077	cbs	Name=cbs,biotype=protein_coding,description=Probable cystathionine beta-synthase Cbs (serine sulfhydrase) (beta-thionase) (hemoprotein H-450),gene_id=Rv1077,logic_name=ena,	1856.85	1646.06	1645.91	2321.09	0.165289	FALSE	NA	mix	-0.173842	-0.173972	0.321945
Rv1078	Rv1078	pra	Name=pra,biotype=protein_coding,description=Probable proline-rich antigen homolog Pra,gene_id=Rv1078,logic_name=ena,	11891.8	10996.4	11242.7	9846.63	0.346952	FALSE	NA	down	-0.112939	-0.0809824	-0.272268
Rv1079	Rv1079	metB	Name=metB,biotype=protein_coding,description=Cystathionine gamma-synthase MetB (CGS) (O-succinylhomoserine [thiol]-lyase),gene_id=Rv1079,logic_name=ena,	10033.2	8993.58	9289.68	8102.73	0.261828	FALSE	NA	down	-0.157818	-0.111084	-0.308305
Rv1080c	Rv1080c	greA	Name=greA,biotype=protein_coding,description=Probable transcription elongation factor GreA (transcript cleavage factor GreA),gene_id=Rv1080c,logic_name=ena,	12187.3	15835.2	17654.9	10255.4	0.0870666	FALSE	NA	mix	0.377754	0.534682	-0.249
Rv1081c	Rv1081c	Rv1081c	biotype=protein_coding,description=Probable conserved membrane protein,gene_id=Rv1081c,logic_name=ena,	1039.21	938.318	1075.54	940.074	0.412171	FALSE	NA	mix	-0.147332	0.049575	-0.144634
Rv1082	Rv1082	mca	Name=mca,biotype=protein_coding,description=Mycothiol conjugate amidase Mca (mycothiol S-conjugate amidase),gene_id=Rv1082,logic_name=ena,	945.62	1600.04	1848.23	1704.88	0	TRUE	MU_C1	up	0.758777	0.966813	0.850335
Rv1083	Rv1083	Rv1083	biotype=protein_coding,description=Conserved hypothetical protein,gene_id=Rv1083,logic_name=ena,	915.158	1276.12	1264.76	1430.32	0.000413965	TRUE	MU_C1	up	0.479671	0.466767	0.644246
Rv1084	Rv1084	Rv1084	biotype=protein_coding,description=Conserved protein,gene_id=Rv1084,logic_name=ena,	756.456	1024.36	1022.33	1190.03	0.00108608	TRUE	MU_C2	up	0.437392	0.434531	0.653672
Rv1085c	Rv1085c	Rv1085c	biotype=protein_coding,description=Possible hemolysin-like protein,gene_id=Rv1085c,logic_name=ena,	1854.74	1980.34	1775.86	1587.52	0.395534	FALSE	NA	mix	0.0945351	-0.0626967	-0.224441
Rv1086	Rv1086	Rv1086	biotype=protein_coding,description=Short (C15) chain Z-isoprenyl diphosphate synthase (Z-FPP synthase) (Z-farnesyl diphosphate synthase) (Z-FPP synthetase) (Z-farnesyl diphosphate synthetase) (geranyltranstransferase) (farnesyl pyrophosphate synthetase),gene_id=Rv1086,logic_name=ena,	1050.62	1127.58	1171.71	1423.05	0.0962962	FALSE	NA	up	0.101981	0.157369	0.437743
Rv1087A	Rv1087A	Rv1087A	biotype=protein_coding,description=Conserved hypothetical protein,gene_id=Rv1087A,logic_name=ena,	51.787	46.8423	33.4295	21.8629	0.00929253	TRUE	MU_C5	down	-0.144777	-0.631467	-1.2441
Rv1088	Rv1088	PE9	Name=PE9,biotype=protein_coding,description=PE family protein PE9,gene_id=Rv1088,logic_name=ena,	92.9322	63.7987	67.4936	65.6624	0.00842667	TRUE	MU_C3	down	-0.542652	-0.461428	-0.501111
Rv1089	Rv1089	PE10	Name=PE10,biotype=protein_coding,description=PE family protein PE10,gene_id=Rv1089,logic_name=ena,	92.9322	63.7987	67.4936	65.6624	0.00838254	TRUE	MU_C3	down	-0.542652	-0.461428	-0.501111
Rv1089A	Rv1089A	celA2a	Name=celA2a,biotype=protein_coding,description=Probable cellulase CelA2a (endo-1%2C4-beta-glucanase) (endoglucanase) (carboxymethyl cellulase),gene_id=Rv1089A,logic_name=ena,	115.128	110.649	85.3028	67.5013	0.0372588	TRUE	MU_C5	down	-0.0572475	-0.432569	-0.770246
Rv1090	Rv1090	celA2b	Name=celA2b,biotype=protein_coding,description=Probable cellulase CelA2b (endo-1%2C4-beta-glucanase) (endoglucanase) (carboxymethyl cellulase),gene_id=Rv1090,logic_name=ena,	340.661	354.457	288.406	326.029	0.415541	FALSE	NA	mix	0.0572746	-0.240234	-0.0633364
Rv1091	Rv1091	PE_PGRS22	Name=PE_PGRS22,biotype=protein_coding,description=PE-PGRS family protein PE_PGRS22,gene_id=Rv1091,logic_name=ena,	242.58	217.617	251.474	266.405	0.389943	FALSE	NA	mix	-0.15667	0.0519479	0.13516
Rv1092c	Rv1092c	coaA	Name=coaA,biotype=protein_coding,description=Probable pantothenate kinase CoaA (pantothenic acid kinase),gene_id=Rv1092c,logic_name=ena,	621.52	748.009	636.288	1010.99	0.0405621	TRUE	MU_C2	up	0.267254	0.0338786	0.701899
Rv1093	Rv1093	glyA1	Name=glyA1,biotype=protein_coding,description=Serine hydroxymethyltransferase 1 GlyA1,gene_id=Rv1093,logic_name=ena,	3371.26	4549.16	4084.42	3239.69	0.134611	FALSE	NA	mix	0.432313	0.276845	-0.0574317
Rv1094	Rv1094	desA2	Name=desA2,biotype=protein_coding,description=Possible acyl-[acyl-carrier protein] desaturase DesA2 (acyl-[ACP] desaturase) (stearoyl-ACP desaturase),gene_id=Rv1094,logic_name=ena,	29113.6	32973.1	18440.6	10606.1	0.0595314	FALSE	NA	mix	0.179599	-0.658805	-1.45679
Rv1095	Rv1095	phoH2	Name=phoH2,biotype=protein_coding,description=Probable PHOH-like protein PhoH2 (phosphate starvation-inducible protein PSIH),gene_id=Rv1095,logic_name=ena,	4940.27	4767.25	4174.79	3277.97	0.226858	FALSE	NA	down	-0.0514346	-0.242886	-0.591787
Rv1096	Rv1096	Rv1096	biotype=protein_coding,description=Possible glycosyl hydrolase,gene_id=Rv1096,logic_name=ena,	4673.23	5892.42	5165.25	2873.89	0.111935	FALSE	NA	mix	0.334441	0.144418	-0.701414
Rv1097c	Rv1097c	Rv1097c	biotype=protein_coding,description=Probable membrane glycine and proline rich protein,gene_id=Rv1097c,logic_name=ena,	3993.17	4912.43	4984.95	4433.05	0.12308	FALSE	NA	up	0.298903	0.320043	0.150765
Rv1098c	Rv1098c	fum	Name=fum,biotype=protein_coding,description=Probable fumarase Fum (fumarate hydratase),gene_id=Rv1098c,logic_name=ena,	2945.29	3554.92	3679.29	3140.61	0.144359	FALSE	NA	up	0.271406	0.321018	0.0926328
Rv1099c	Rv1099c	glpX	Name=glpX,biotype=protein_coding,description=Fructose 1%2C6-bisphosphatase GlpX,gene_id=Rv1099c,logic_name=ena,	1839.22	2208.29	2306.1	2196.01	0.0351153	TRUE	MU_C1	up	0.263833	0.32636	0.255788
Rv1101c	Rv1101c	Rv1101c	biotype=protein_coding,description=Conserved membrane protein,gene_id=Rv1101c,logic_name=ena,	3615.14	3923.81	4338.32	3439.04	0.358166	FALSE	NA	mix	0.118204	0.263087	-0.0720441
Rv1102c	Rv1102c	mazF3	Name=mazF3,biotype=protein_coding,description=Toxin MazF3,gene_id=Rv1102c,logic_name=ena,	4257.89	4315.19	4920.25	4100.76	0.430676	FALSE	NA	mix	0.0192862	0.208594	-0.0542464
Rv1103c	Rv1103c	mazE3	Name=mazE3,biotype=protein_coding,description=Possible antitoxin MazE3,gene_id=Rv1103c,logic_name=ena,	4083.95	4111.66	5273.37	4232.67	0.370242	FALSE	NA	up	0.00975418	0.36876	0.0516031
Rv1104	Rv1104	Rv1104	biotype=protein_coding,description=Possible para-nitrobenzyl esterase (fragment),gene_id=Rv1104,logic_name=ena,	1264.24	1318.1	1449.8	1690.72	0.120822	FALSE	NA	up	0.0601898	0.19758	0.419364
Rv1105	Rv1105	Rv1105	biotype=protein_coding,description=Possible para-nitrobenzyl esterase (fragment),gene_id=Rv1105,logic_name=ena,	144.278	185.264	193.597	149.567	0.0931348	FALSE	NA	up	0.360731	0.424211	0.0519402
Rv1106c	Rv1106c	Rv1106c	biotype=protein_coding,description=3-beta-hydroxysteroid dehydrogenase,gene_id=Rv1106c,logic_name=ena,	1749.94	1503.75	1223.89	1236.01	0.00616063	TRUE	MU_C3	down	-0.218745	-0.515833	-0.501623
Rv1107c	Rv1107c	xseB	Name=xseB,biotype=protein_coding,description=Probable exodeoxyribonuclease VII (small subunit) XseB (exonuclease VII small subunit),gene_id=Rv1107c,logic_name=ena,	3859.49	3199.21	2262.49	2241.68	0.000668121	TRUE	MU_C3	down	-0.270695	-0.7705	-0.783833
Rv1108c	Rv1108c	xseA	Name=xseA,biotype=protein_coding,description=Probable exodeoxyribonuclease VII (large subunit) XseA (exonuclease VII large subunit),gene_id=Rv1108c,logic_name=ena,	2720.6	2243.2	2199.53	2512.61	0.0715142	FALSE	NA	down	-0.27837	-0.306732	-0.114738
Rv1109c	Rv1109c	Rv1109c	biotype=protein_coding,description=Conserved protein,gene_id=Rv1109c,logic_name=ena,	5196.74	5435.78	4917.06	4783.76	0.42513	FALSE	NA	mix	0.0648792	-0.0798113	-0.119463
Rv1110	Rv1110	lytB2	Name=lytB2,biotype=protein_coding,description=Probable LYTB-related protein LytB2,gene_id=Rv1110,logic_name=ena,	1345.45	1120.16	1591.85	2424.47	0.00175087	TRUE	MU_C2	mix	-0.26439	0.242618	0.84958
Rv1111c	Rv1111c	Rv1111c	biotype=protein_coding,description=Conserved hypothetical protein,gene_id=Rv1111c,logic_name=ena,	3543.89	3674.34	3552.37	3220.9	0.442286	FALSE	NA	mix	0.0521543	0.003449	-0.13787
Rv1112	Rv1112	Rv1112	biotype=protein_coding,description=Probable GTP binding protein,gene_id=Rv1112,logic_name=ena,	445.212	602.21	611.764	573.704	0.0449552	TRUE	MU_C1	up	0.435774	0.458481	0.365814
Rv1113	Rv1113	vapB32	Name=vapB32,biotype=protein_coding,description=Possible antitoxin VapB32,gene_id=Rv1113,logic_name=ena,	535.715	576.377	637.472	571.301	0.363088	FALSE	NA	up	0.105547	0.250897	0.0927871
Rv1114	Rv1114	vapC32	Name=vapC32,biotype=protein_coding,description=Possible toxin VapC32. Contains PIN domain.,gene_id=Rv1114,logic_name=ena,	422.315	455.183	493.572	461.838	0.373059	FALSE	NA	up	0.108126	0.224941	0.129065
Rv1115	Rv1115	Rv1115	biotype=protein_coding,description=Possible exported protein,gene_id=Rv1115,logic_name=ena,	207.337	224.342	232.077	237.109	0.345236	FALSE	NA	up	0.113726	0.16263	0.193573
Rv1116	Rv1116	Rv1116	biotype=protein_coding,description=Hypothetical protein,gene_id=Rv1116,logic_name=ena,	158.788	203.773	205.162	182.46	0.129104	FALSE	NA	up	0.359857	0.369661	0.200477
Rv1116A	Rv1116A	Rv1116A	biotype=protein_coding,description=Conserved hypothetical protein (fragment),gene_id=Rv1116A,logic_name=ena,	775.451	611.149	554.971	671.936	0.0350592	TRUE	MU_C3	down	-0.34351	-0.482623	-0.206711
Rv1117	Rv1117	Rv1117	biotype=protein_coding,description=Conserved protein,gene_id=Rv1117,logic_name=ena,	5423.52	5054.26	4474.51	4070.2	0.0857782	FALSE	NA	down	-0.101732	-0.2775	-0.41413
Rv1118c	Rv1118c	Rv1118c	biotype=protein_coding,description=Conserved protein,gene_id=Rv1118c,logic_name=ena,	478.198	395.384	379.081	348.345	0.018996	TRUE	MU_C3	down	-0.274355	-0.335103	-0.45709
Rv1119c	Rv1119c	Rv1119c	biotype=protein_coding,description=Hypothetical protein,gene_id=Rv1119c,logic_name=ena,	35.1324	37.6108	27.3288	32.2803	0.392752	FALSE	NA	mix	0.098343	-0.36238	-0.122152
Rv1120c	Rv1120c	Rv1120c	biotype=protein_coding,description=Conserved hypothetical protein,gene_id=Rv1120c,logic_name=ena,	84.704	100.269	89.9976	83.3331	0.432979	FALSE	NA	mix	0.243379	0.0874571	-0.0235399
Rv1121	Rv1121	zwf1	Name=zwf1,biotype=protein_coding,description=Probable glucose-6-phosphate 1-dehydrogenase Zwf1 (G6PD),gene_id=Rv1121,logic_name=ena,	2864.87	2869.14	2859.78	3853.48	0.365071	FALSE	NA	mix	0.00214515	-0.00256931	0.427689
Rv1123c	Rv1123c	bpoB	Name=bpoB,biotype=protein_coding,description=Possible peroxidase BpoB (non-haem peroxidase),gene_id=Rv1123c,logic_name=ena,	901.289	763.133	802.181	1033.89	0.19725	FALSE	NA	mix	-0.240054	-0.168061	0.198017
Rv1124	Rv1124	ephC	Name=ephC,biotype=protein_coding,description=Probable epoxide hydrolase EphC (epoxide hydratase),gene_id=Rv1124,logic_name=ena,	400.585	309.246	346.458	467.309	0.155383	FALSE	NA	mix	-0.373353	-0.209427	0.222268
Rv1125	Rv1125	Rv1125	biotype=protein_coding,description=Conserved hypothetical protein,gene_id=Rv1125,logic_name=ena,	309.132	370.437	411.276	408.35	0.0218755	TRUE	MU_C1	up	0.261005	0.411885	0.401581
Rv1126c	Rv1126c	Rv1126c	biotype=protein_coding,description=Conserved protein,gene_id=Rv1126c,logic_name=ena,	669.451	824.88	889.932	1128.48	0.00057741	TRUE	MU_C2	up	0.301205	0.410716	0.753325
Rv1127c	Rv1127c	ppdK	Name=ppdK,biotype=protein_coding,description=Probable pyruvate%2C phosphate dikinase PpdK,gene_id=Rv1127c,logic_name=ena,	1140.41	1726.15	1769.43	1889.67	0	TRUE	MU_C1	up	0.598003	0.633728	0.728576
Rv1128c	Rv1128c	Rv1128c	biotype=protein_coding,description=Conserved hypothetical protein,gene_id=Rv1128c,logic_name=ena,	311.789	645.81	664.429	626.728	0	TRUE	MU_C1	up	1.05054	1.09154	1.00727
Rv1129c	Rv1129c	Rv1129c	biotype=protein_coding,description=Probable transcriptional regulator protein,gene_id=Rv1129c,logic_name=ena,	345.91	274.541	358.268	661.675	0.284211	FALSE	NA	mix	-0.333373	0.0506442	0.935728
Rv1130	Rv1130	prpD	Name=prpD,biotype=protein_coding,description=Possible methylcitrate dehydratase PrpD,gene_id=Rv1130,logic_name=ena,	1313.45	748.267	1855.02	4998.84	0.0381336	TRUE	MU_C2	mix	-0.811742	0.498069	1.92823
Rv1131	Rv1131	prpC	Name=prpC,biotype=protein_coding,description=Probable methylcitrate synthase PrpC,gene_id=Rv1131,logic_name=ena,	1578.8	715.944	2289.51	6065.74	0.022526	TRUE	MU_C2	mix	-1.14091	0.536216	1.94186
Rv1132	Rv1132	Rv1132	biotype=protein_coding,description=Conserved membrane protein,gene_id=Rv1132,logic_name=ena,	1025.68	993.952	1800.03	3750.87	0.00870864	TRUE	MU_C2	mix	-0.0453271	0.811447	1.87065
Rv1133c	Rv1133c	metE	Name=metE,biotype=protein_coding,description=Probable 5-methyltetrahydropteroyltriglutamate--homocysteine methyltransferase MetE (methionine synthase%2C vitamin-B12 independent isozyme),gene_id=Rv1133c,logic_name=ena,	10771.9	10211.4	9683.45	7268.36	0.285579	FALSE	NA	down	-0.0771015	-0.153686	-0.567578
Rv1134	Rv1134	Rv1134	biotype=protein_coding,description=Hypothetical protein,gene_id=Rv1134,logic_name=ena,	100.694	57.0124	49.666	71.663	0.000463775	TRUE	MU_C3	down	-0.820624	-1.01964	-0.490672
Rv1135A	Rv1135A	Rv1135A	biotype=protein_coding,description=Possible acetyl-CoA acetyltransferase (acetoacetyl-CoA thiolase),gene_id=Rv1135A,logic_name=ena,	42.1148	41.8992	37.8815	22.7328	0.22088	FALSE	NA	down	-0.00740176	-0.152833	-0.889551
Rv1135c	Rv1135c	PPE16	Name=PPE16,biotype=protein_coding,description=PPE family protein PPE16,gene_id=Rv1135c,logic_name=ena,	370.939	359.241	347.235	362.236	0.444634	FALSE	NA	down	-0.0462286	-0.0952666	-0.0342515
Rv1136	Rv1136	Rv1136	biotype=protein_coding,description=Possible enoyl-CoA hydratase,gene_id=Rv1136,logic_name=ena,	355.991	433.442	435.286	332.964	0.208273	FALSE	NA	mix	0.283998	0.290125	-0.0964721
Rv1137c	Rv1137c	Rv1137c	biotype=protein_coding,description=Hypothetical protein,gene_id=Rv1137c,logic_name=ena,	213.4	176.545	204.784	344.626	0.0741535	FALSE	NA	mix	-0.273529	-0.0594595	0.691466
Rv1138c	Rv1138c	Rv1138c	biotype=protein_coding,description=Possible oxidoreductase,gene_id=Rv1138c,logic_name=ena,	298.238	241.636	223.816	368.849	0.129537	FALSE	NA	mix	-0.303625	-0.414147	0.306567
Rv1139c	Rv1139c	Rv1139c	biotype=protein_coding,description=Conserved hypothetical membrane protein,gene_id=Rv1139c,logic_name=ena,	864.172	719.445	722.665	1112.8	0.138562	FALSE	NA	mix	-0.264433	-0.25799	0.364804
Rv1140	Rv1140	Rv1140	biotype=protein_coding,description=Probable integral membrane protein,gene_id=Rv1140,logic_name=ena,	2049.34	2378.21	1976.32	2491.77	0.298101	FALSE	NA	mix	0.214717	-0.052344	0.282011
Rv1141c	Rv1141c	echA11	Name=echA11,biotype=protein_coding,description=Probable enoyl-CoA hydratase EchA11 (enoyl hydrase) (unsaturated acyl-CoA hydratase) (crotonase),gene_id=Rv1141c,logic_name=ena,	901.726	846.108	915.912	955.152	0.443946	FALSE	NA	mix	-0.0918477	0.0225208	0.0830411
Rv1142c	Rv1142c	echA10	Name=echA10,biotype=protein_coding,description=Probable enoyl-CoA hydratase EchA10 (enoyl hydrase) (unsaturated acyl-CoA hydratase) (crotonase),gene_id=Rv1142c,logic_name=ena,	1092.88	570.408	856.707	936.604	0.00524682	TRUE	MU_C6	down	-0.938073	-0.351265	-0.222629
Rv1143	Rv1143	mcr	Name=mcr,biotype=protein_coding,description=Probable alpha-methylacyl-CoA racemase Mcr (2-methylacyl-CoA racemase) (2-arylpropionyl-CoA epimerase ),gene_id=Rv1143,logic_name=ena,	630.069	622.302	636.352	523.57	0.404206	FALSE	NA	mix	-0.0178939	0.0143164	-0.267126
Rv1144	Rv1144	Rv1144	biotype=protein_coding,description=Probable short-chain type dehydrogenase/reductase,gene_id=Rv1144,logic_name=ena,	387.376	309.83	365.641	367.803	0.281919	FALSE	NA	down	-0.322259	-0.0833096	-0.0748011
Rv1145	Rv1145	mmpL13a	Name=mmpL13a,biotype=protein_coding,description=Probable conserved transmembrane transport protein MmpL13a,gene_id=Rv1145,logic_name=ena,	259.526	152.545	193.114	214.814	0.00698737	TRUE	MU_C6	down	-0.76664	-0.426425	-0.272794
Rv1146	Rv1146	mmpL13b	Name=mmpL13b,biotype=protein_coding,description=Probable conserved transmembrane transport protein MmpL13b,gene_id=Rv1146,logic_name=ena,	614.691	690.781	587.548	536.086	0.404048	FALSE	NA	mix	0.168366	-0.0651552	-0.197397
Rv1147	Rv1147	Rv1147	biotype=protein_coding,description=Conserved protein,gene_id=Rv1147,logic_name=ena,	281.892	187.14	193.714	210.171	0.00156071	TRUE	MU_C3	down	-0.591028	-0.541213	-0.423578
Rv1148c	Rv1148c	Rv1148c	biotype=protein_coding,description=Conserved hypothetical protein,gene_id=Rv1148c,logic_name=ena,	614.418	566.873	802.16	840.124	0.169128	FALSE	NA	mix	-0.116194	0.384671	0.451383
Rv1150	Rv1150	biotype=pseudogene	biotype=pseudogene,description=Possible transposase (fragment),gene_id=Rv1150,logic_name=ena,	894.918	959.993	1144.65	761.805	0.281689	FALSE	NA	mix	0.101268	0.355079	-0.232333
Rv1151c	Rv1151c	Rv1151c	biotype=protein_coding,description=Transcriptional regulatory protein,gene_id=Rv1151c,logic_name=ena,	385.565	423.286	480.113	546.58	0.0242787	TRUE	MU_C2	up	0.134658	0.316402	0.503459
Rv1152	Rv1152	Rv1152	biotype=protein_coding,description=Probable transcriptional regulatory protein,gene_id=Rv1152,logic_name=ena,	1189.62	1022.8	1768.27	2335.34	0.000740423	TRUE	MU_C2	mix	-0.217968	0.571846	0.973136
Rv1153c	Rv1153c	omt	Name=omt,biotype=protein_coding,description=Probable O-methyltransferase Omt,gene_id=Rv1153c,logic_name=ena,	475.737	375.206	365.643	444.049	0.0548162	FALSE	NA	down	-0.342479	-0.379727	-0.0994439
Rv1154c	Rv1154c	Rv1154c	biotype=protein_coding,description=Hypothetical protein,gene_id=Rv1154c,logic_name=ena,	493.744	358.673	361.105	627.551	0.0351207	TRUE	MU_C6	mix	-0.461092	-0.451343	0.345969
Rv1155	Rv1155	Rv1155	biotype=protein_coding,description=Possible pyridoxamine 5'-phosphate oxidase (PNP/PMP oxidase) (pyridoxinephosphate oxidase) (PNPOX) (pyridoxine 5'-phosphate oxidase),gene_id=Rv1155,logic_name=ena,	2238.06	1976.08	1745.35	2007.08	0.0884238	FALSE	NA	down	-0.179611	-0.358733	-0.157153
Rv1156	Rv1156	Rv1156	biotype=protein_coding,description=Conserved protein,gene_id=Rv1156,logic_name=ena,	5337.09	5074.76	5204.94	5647.91	0.437953	FALSE	NA	mix	-0.0727144	-0.0361703	0.0816649
Rv1157c	Rv1157c	Rv1157c	biotype=protein_coding,description=Conserved ala-%2C pro-rich protein,gene_id=Rv1157c,logic_name=ena,	1427.74	685.166	2493.58	1525.96	0.0222338	TRUE	MU_C1	mix	-1.05921	0.804478	0.0959758
Rv1158c	Rv1158c	Rv1158c	biotype=protein_coding,description=Conserved hypothetical ala-%2C pro-rich protein,gene_id=Rv1158c,logic_name=ena,	1956.77	1088.04	4468.25	1926.26	0.113465	FALSE	NA	mix	-0.846738	1.19123	-0.0226698
Rv1159	Rv1159	pimE	Name=pimE,biotype=protein_coding,description=Mannosyltransferase PimE,gene_id=Rv1159,logic_name=ena,	630.86	565.383	499.307	578.005	0.143182	FALSE	NA	down	-0.15809	-0.337393	-0.126238
Rv1159A	Rv1159A	Rv1159A	biotype=protein_coding,description=Unknown protein,gene_id=Rv1159A,logic_name=ena,	1548.53	1257.11	1461.78	1897.72	0.203415	FALSE	NA	mix	-0.300785	-0.0831755	0.293372
Rv1160	Rv1160	mutT2	Name=mutT2,biotype=protein_coding,description=Probable mutator protein MutT2 (7%2C8-dihydro-8-oxoguanine-triphosphatase) (8-oxo-dGTPase),gene_id=Rv1160,logic_name=ena,	1037.03	1208.12	1137.02	805.89	0.177441	FALSE	NA	mix	0.220314	0.132804	-0.363799
Rv1161	Rv1161	narG	Name=narG,biotype=protein_coding,description=Respiratory nitrate reductase (alpha chain) NarG,gene_id=Rv1161,logic_name=ena,	7267.71	3055.77	3304.89	6042.53	0	TRUE	MU_C6	down	-1.24997	-1.1369	-0.26635
Rv1162	Rv1162	narH	Name=narH,biotype=protein_coding,description=Probable respiratory nitrate reductase (beta chain) NarH,gene_id=Rv1162,logic_name=ena,	3795.82	2125.2	2369.44	2611.48	0	TRUE	MU_C3	down	-0.836815	-0.679866	-0.539546
Rv1163	Rv1163	narJ	Name=narJ,biotype=protein_coding,description=Probable respiratory nitrate reductase (delta chain) NarJ,gene_id=Rv1163,logic_name=ena,	1759.12	773.36	903.785	1224.03	0	TRUE	MU_C6	down	-1.18564	-0.960802	-0.523215
Rv1164	Rv1164	narI	Name=narI,biotype=protein_coding,description=Probable respiratory nitrate reductase (gamma chain) NarI,gene_id=Rv1164,logic_name=ena,	1721.51	870.242	824.853	979.065	0	TRUE	MU_C3	down	-0.984188	-1.06147	-0.814199
Rv1166	Rv1166	lpqW	Name=lpqW,biotype=protein_coding,description=Probable conserved lipoprotein LpqW,gene_id=Rv1166,logic_name=ena,	2922.88	2005.12	1751.42	2605.37	0.00134676	TRUE	MU_C6	down	-0.543703	-0.738863	-0.165902
Rv1167c	Rv1167c	Rv1167c	biotype=protein_coding,description=Probable transcriptional regulatory protein,gene_id=Rv1167c,logic_name=ena,	1472.93	1028.95	1105.17	1246.48	0.0104131	TRUE	MU_C6	down	-0.517507	-0.414416	-0.240824
Rv1168c	Rv1168c	PPE17	Name=PPE17,biotype=protein_coding,description=PPE family protein PPE17,gene_id=Rv1168c,logic_name=ena,	3417.82	2551.93	2171.65	2282.65	5.04686e-05	TRUE	MU_C3	down	-0.421489	-0.654289	-0.582366
Rv1169c	Rv1169c	lipX	Name=lipX,biotype=protein_coding,description=PE family protein. Possible lipase LipX.,gene_id=Rv1169c,logic_name=ena,	1700.7	706.808	863.768	1286.85	0.0311498	TRUE	MU_C6	down	-1.26674	-0.977411	-0.402277
Rv1170	Rv1170	mshB	Name=mshB,biotype=protein_coding,description=N-acetyl-1-D-myo-inosityl-2-amino-2-deoxy-alpha-D-glucopyranoside deacetylase MshB (GlcNAc-Ins deacetylase),gene_id=Rv1170,logic_name=ena,	702.874	871.77	613.561	631.111	0.326354	FALSE	NA	mix	0.310682	-0.19606	-0.155373
Rv1171	Rv1171	Rv1171	biotype=protein_coding,description=Conserved hypothetical protein,gene_id=Rv1171,logic_name=ena,	6273.66	2394.09	2636.01	5132.05	0	TRUE	MU_C6	down	-1.38983	-1.25095	-0.289773
Rv1172c	Rv1172c	PE12	Name=PE12,biotype=protein_coding,description=PE family protein PE12,gene_id=Rv1172c,logic_name=ena,	5564.49	4987.74	4778.86	3730.52	0.0541796	FALSE	NA	down	-0.157863	-0.219583	-0.576874
Rv1173	Rv1173	fbiC	Name=fbiC,biotype=protein_coding,description=Probable F420 biosynthesis protein FbiC,gene_id=Rv1173,logic_name=ena,	5577.78	5063.16	4369.07	5403.31	0.19257	FALSE	NA	down	-0.139651	-0.352364	-0.0458457
Rv1174c	Rv1174c	TB8.4	Name=TB8.4,biotype=protein_coding,description=Low molecular weight T-cell antigen TB8.4,gene_id=Rv1174c,logic_name=ena,	15706.9	13414.1	13427.6	11848.7	0.0815644	FALSE	NA	down	-0.227647	-0.226192	-0.40667
Rv1175c	Rv1175c	fadH	Name=fadH,biotype=protein_coding,description=Probable NADPH dependent 2%2C4-dienoyl-CoA reductase FadH (2%2C4-dienoyl coenzyme A reductase) (4-enoyl-CoA reductase),gene_id=Rv1175c,logic_name=ena,	3416.25	3610.83	3298.41	2465.92	0.208102	FALSE	NA	mix	0.0799145	-0.050643	-0.470289
Rv1176c	Rv1176c	Rv1176c	biotype=protein_coding,description=Conserved hypothetical protein,gene_id=Rv1176c,logic_name=ena,	662.978	937.197	1166.78	624.81	0.0153818	TRUE	MU_C4	mix	0.499392	0.815503	-0.0855423
Rv1177	Rv1177	fdxC	Name=fdxC,biotype=protein_coding,description=Probable ferredoxin FdxC,gene_id=Rv1177,logic_name=ena,	9373.14	10232.1	8343.88	8181.02	0.41432	FALSE	NA	mix	0.126498	-0.167813	-0.19625
Rv1178	Rv1178	Rv1178	biotype=protein_coding,description=Probable aminotransferase,gene_id=Rv1178,logic_name=ena,	6084.58	6050.42	5073.8	5023.65	0.374284	FALSE	NA	down	-0.00812321	-0.262091	-0.276422
Rv1180	Rv1180	pks3	Name=pks3,biotype=protein_coding,description=Probable polyketide beta-ketoacyl synthase Pks3,gene_id=Rv1180,logic_name=ena,	3630.24	1962.33	1578.29	1710.84	0	TRUE	MU_C3	down	-0.887498	-1.2017	-1.08536
Rv1181	Rv1181	pks4	Name=pks4,biotype=protein_coding,description=Probable polyketide beta-ketoacyl synthase Pks4,gene_id=Rv1181,logic_name=ena,	3736.12	3070.36	2487.74	2610.32	0.0680932	FALSE	NA	down	-0.283135	-0.586705	-0.517314
Rv1182	Rv1182	papA3	Name=papA3,biotype=protein_coding,description=Probable conserved polyketide synthase associated protein PapA3,gene_id=Rv1182,logic_name=ena,	5408.6	2354.83	2353.35	2867.08	0	TRUE	MU_C3	down	-1.19963	-1.20054	-0.915672
Rv1183	Rv1183	mmpL10	Name=mmpL10,biotype=protein_coding,description=Probable conserved transmembrane transport protein MmpL10,gene_id=Rv1183,logic_name=ena,	3823.39	1335.03	1026.22	1344.19	0	TRUE	MU_C3	down	-1.51798	-1.89751	-1.50811
Rv1184c	Rv1184c	Rv1184c	biotype=protein_coding,description=Possible exported protein,gene_id=Rv1184c,logic_name=ena,	4218.71	3109.95	2089.56	1434.68	5.02355e-05	TRUE	MU_C5	down	-0.439911	-1.01361	-1.55608
Rv1186c	Rv1186c	Rv1186c	biotype=protein_coding,description=Conserved protein,gene_id=Rv1186c,logic_name=ena,	864.537	718.559	1646.74	1284.79	0.0105964	TRUE	MU_C1	mix	-0.266821	0.929616	0.57153
Rv1187	Rv1187	rocA	Name=rocA,biotype=protein_coding,description=Probable pyrroline-5-carboxylate dehydrogenase RocA,gene_id=Rv1187,logic_name=ena,	2374.15	1038.85	1056.79	834.635	0	TRUE	MU_C3	down	-1.19243	-1.16772	-1.50819
Rv1188	Rv1188	Rv1188	biotype=protein_coding,description=Probable proline dehydrogenase,gene_id=Rv1188,logic_name=ena,	195.675	85.4804	77.9087	97.3072	0	TRUE	MU_C3	down	-1.19479	-1.3286	-1.00784
Rv1189	Rv1189	sigI	Name=sigI,biotype=protein_coding,description=Possible alternative RNA polymerase sigma factor SigI,gene_id=Rv1189,logic_name=ena,	249.57	187.183	184.724	195.075	0.0326423	TRUE	MU_C3	down	-0.414993	-0.43407	-0.355414
Rv1190	Rv1190	Rv1190	biotype=protein_coding,description=Conserved hypothetical protein,gene_id=Rv1190,logic_name=ena,	152.702	113.906	137.487	110.344	0.0482232	TRUE	MU_C3	down	-0.422876	-0.151425	-0.468717
Rv1191	Rv1191	Rv1191	biotype=protein_coding,description=Conserved protein,gene_id=Rv1191,logic_name=ena,	813.01	795.796	817.932	928.423	0.424097	FALSE	NA	mix	-0.0308735	0.00870796	0.19151
Rv1192	Rv1192	Rv1192	biotype=protein_coding,description=Unknown protein,gene_id=Rv1192,logic_name=ena,	3330.15	3563.48	3521.15	4258.72	0.287169	FALSE	NA	up	0.0977012	0.0804623	0.354832
Rv1193	Rv1193	fadD36	Name=fadD36,biotype=protein_coding,description=Probable fatty-acid-CoA ligase FadD36 (fatty-acid-CoA synthetase) (fatty-acid-CoA synthase),gene_id=Rv1193,logic_name=ena,	1845.49	1638.07	1562.51	2300.15	0.201131	FALSE	NA	mix	-0.172005	-0.240136	0.317723
Rv1194c	Rv1194c	Rv1194c	biotype=protein_coding,description=Conserved protein,gene_id=Rv1194c,logic_name=ena,	3631	5326.55	4483.65	4718.45	0.0116561	TRUE	MU_C4	up	0.552836	0.304308	0.377945
Rv1195	Rv1195	PE13	Name=PE13,biotype=protein_coding,description=PE family protein PE13,gene_id=Rv1195,logic_name=ena,	10937.2	12238.6	3850.06	7084.85	0.145289	FALSE	NA	mix	0.16219	-1.50629	-0.626434
Rv1196	Rv1196	PPE18	Name=PPE18,biotype=protein_coding,description=PPE family protein PPE18,gene_id=Rv1196,logic_name=ena,	9844.83	8046.89	2644.84	5046.07	0.035196	TRUE	MU_C3	down	-0.290935	-1.89619	-0.964204
Rv1197	Rv1197	esxK	Name=esxK,biotype=protein_coding,description=ESAT-6 like protein EsxK (ESAT-6 like protein 3),gene_id=Rv1197,logic_name=ena,	8000.06	8579.37	4822.68	8366.03	0.188251	FALSE	NA	mix	0.100861	-0.730175	0.0645319
Rv1198	Rv1198	esxL	Name=esxL,biotype=protein_coding,description=Putative ESAT-6 like protein EsxL (ESAT-6 like protein 4),gene_id=Rv1198,logic_name=ena,	5283.03	6912.91	3299.24	5459.34	0.301598	FALSE	NA	mix	0.387927	-0.679232	0.0473597
Rv1199c	Rv1199c	Rv1199c	biotype=protein_coding,description=Possible transposase,gene_id=Rv1199c,logic_name=ena,	231.116	254.351	193.202	145.24	0.14486	FALSE	NA	mix	0.1382	-0.25851	-0.670177
Rv1201c	Rv1201c	dapD	Name=dapD,biotype=protein_coding,description=Tetrahydrodipicolinate N-succinyltransferase DapD,gene_id=Rv1201c,logic_name=ena,	3500.33	4260.71	3600.59	4019.55	0.265695	FALSE	NA	up	0.283602	0.0407421	0.199541
Rv1202	Rv1202	dapE	Name=dapE,biotype=protein_coding,description=Probable succinyl-diaminopimelate desuccinylase DapE,gene_id=Rv1202,logic_name=ena,	967.203	1074.68	902.215	722.286	0.20313	FALSE	NA	mix	0.152022	-0.100347	-0.421249
Rv1203c	Rv1203c	Rv1203c	biotype=protein_coding,description=Hypothetical protein,gene_id=Rv1203c,logic_name=ena,	536.179	500.672	518.95	552.317	0.436824	FALSE	NA	mix	-0.0988488	-0.0471201	0.0427819
Rv1204c	Rv1204c	Rv1204c	biotype=protein_coding,description=Conserved hypothetical protein,gene_id=Rv1204c,logic_name=ena,	1406.73	1448.54	1385.41	1572.24	0.438235	FALSE	NA	mix	0.0422569	-0.0220308	0.160482
Rv1205	Rv1205	Rv1205	biotype=protein_coding,description=Conserved hypothetical protein,gene_id=Rv1205,logic_name=ena,	1273.85	1195.08	1331.45	1644.23	0.27071	FALSE	NA	mix	-0.0920815	0.0638091	0.368222
Rv1206	Rv1206	fadD6	Name=fadD6,biotype=protein_coding,description=Probable fatty-acid-CoA ligase FadD6 (fatty-acid-CoA synthetase) (fatty-acid-CoA synthase),gene_id=Rv1206,logic_name=ena,	1164.51	751.946	964.931	1417.23	0.0247909	TRUE	MU_C6	mix	-0.631021	-0.271224	0.283357
Rv1207	Rv1207	folP2	Name=folP2,biotype=protein_coding,description=Dihydropteroate synthase 2 FolP2 (DHPS 2) (dihydropteroate pyrophosphorylase 2),gene_id=Rv1207,logic_name=ena,	850.7	806.573	807.611	1134.71	0.255703	FALSE	NA	mix	-0.0768457	-0.0749888	0.415608
Rv1208	Rv1208	gpgS	Name=gpgS,biotype=protein_coding,description=Probable glucosyl-3-phosphoglycerate synthase GpgS,gene_id=Rv1208,logic_name=ena,	1419.21	1356.42	1303.44	1428.65	0.416909	FALSE	NA	mix	-0.0652789	-0.122761	0.00956765
Rv1209	Rv1209	Rv1209	biotype=protein_coding,description=Conserved protein,gene_id=Rv1209,logic_name=ena,	1569.54	1594.9	1548.08	1994.41	0.350357	FALSE	NA	mix	0.0231238	-0.0198581	0.34562
Rv1210	Rv1210	tagA	Name=tagA,biotype=protein_coding,description=Probable DNA-3-methyladenine glycosylase I TagA (tag I) (3-methyladenine-DNA glycosylase I%2C constitutive) (DNA-3-methyladenine glycosidase I),gene_id=Rv1210,logic_name=ena,	1545.59	1594.24	1488.27	1466.9	0.443393	FALSE	NA	mix	0.0447119	-0.0545261	-0.0753939
Rv1211	Rv1211	Rv1211	biotype=protein_coding,description=Conserved protein,gene_id=Rv1211,logic_name=ena,	5293.49	5461.57	6562.4	8223.81	0.0240682	TRUE	MU_C2	up	0.0450961	0.310004	0.635587
Rv1212c	Rv1212c	glgA	Name=glgA,biotype=protein_coding,description=Putative glycosyl transferase GlgA,gene_id=Rv1212c,logic_name=ena,	741.267	1015.48	883.948	796.57	0.0789865	FALSE	NA	up	0.454092	0.253969	0.103808
Rv1213	Rv1213	glgC	Name=glgC,biotype=protein_coding,description=Glucose-1-phosphate adenylyltransferase GlgC (ADP-glucose synthase) (ADP-glucose pyrophosphorylase),gene_id=Rv1213,logic_name=ena,	844.818	748.372	817.846	1164.18	0.154096	FALSE	NA	mix	-0.174885	-0.0468109	0.462605
Rv1214c	Rv1214c	PE14	Name=PE14,biotype=protein_coding,description=PE family protein PE14,gene_id=Rv1214c,logic_name=ena,	478.759	463.373	632.429	454.147	0.31629	FALSE	NA	mix	-0.0471248	0.401606	-0.0761395
Rv1215c	Rv1215c	Rv1215c	biotype=protein_coding,description=Conserved protein,gene_id=Rv1215c,logic_name=ena,	869.942	833.517	901.179	1003.85	0.386774	FALSE	NA	mix	-0.0617079	0.050894	0.206546
Rv1217c	Rv1217c	Rv1217c	biotype=protein_coding,description=Probable tetronasin-transport integral membrane protein ABC transporter,gene_id=Rv1217c,logic_name=ena,	641.88	779.548	1151.68	713.375	0.0100641	TRUE	MU_C1	up	0.280333	0.843359	0.152356
Rv1218c	Rv1218c	Rv1218c	biotype=protein_coding,description=Probable tetronasin-transport ATP-binding protein ABC transporter,gene_id=Rv1218c,logic_name=ena,	592.442	780.296	1243.09	584.545	0.00113974	TRUE	MU_C1	mix	0.397347	1.06918	-0.0193618
Rv1219c	Rv1219c	Rv1219c	biotype=protein_coding,description=Probable transcriptional regulatory protein,gene_id=Rv1219c,logic_name=ena,	816.127	1004.48	1648.2	817.272	0.0092106	TRUE	MU_C1	up	0.29959	1.01402	0.00202247
Rv1220c	Rv1220c	Rv1220c	biotype=protein_coding,description=Probable methyltransferase,gene_id=Rv1220c,logic_name=ena,	1705.66	1623.71	2133.11	1075.79	0.201989	FALSE	NA	mix	-0.071041	0.322629	-0.664933
Rv1221	Rv1221	sigE	Name=sigE,biotype=protein_coding,description=Alternative RNA polymerase sigma factor SigE,gene_id=Rv1221,logic_name=ena,	14055	18928.8	25646.7	20789.3	0.00500684	TRUE	MU_C1	up	0.429498	0.867692	0.564761
Rv1222	Rv1222	rseA	Name=rseA,biotype=protein_coding,description=Anti-sigma factor RseA,gene_id=Rv1222,logic_name=ena,	4260.16	2125.42	3347.57	4300.99	0.0120292	TRUE	MU_C6	mix	-1.00316	-0.347792	0.0137616
Rv1223	Rv1223	htrA	Name=htrA,biotype=protein_coding,description=Probable serine protease HtrA (DEGP protein),gene_id=Rv1223,logic_name=ena,	3538.74	2568.44	3063.85	3374.54	0.0829519	FALSE	NA	down	-0.462342	-0.207888	-0.0685432
Rv1224	Rv1224	tatB	Name=tatB,biotype=protein_coding,description=Probable protein TatB,gene_id=Rv1224,logic_name=ena,	2054.35	1635.6	1693.06	1737.75	0.045634	TRUE	MU_C3	down	-0.328866	-0.279047	-0.241462
Rv1225c	Rv1225c	Rv1225c	biotype=protein_coding,description=Conserved hypothetical protein,gene_id=Rv1225c,logic_name=ena,	225.146	219.727	212.115	333.193	0.208257	FALSE	NA	mix	-0.0351475	-0.0860137	0.565501
Rv1226c	Rv1226c	Rv1226c	biotype=protein_coding,description=Probable transmembrane protein,gene_id=Rv1226c,logic_name=ena,	210.268	177.912	185.211	276.177	0.173489	FALSE	NA	mix	-0.241068	-0.183056	0.393365
Rv1227c	Rv1227c	Rv1227c	biotype=protein_coding,description=Probable transmembrane protein,gene_id=Rv1227c,logic_name=ena,	272.482	251.488	256.923	352.429	0.291448	FALSE	NA	mix	-0.115672	-0.0848256	0.371173
Rv1228	Rv1228	lpqX	Name=lpqX,biotype=protein_coding,description=Probable lipoprotein LpqX,gene_id=Rv1228,logic_name=ena,	282.686	232.136	244.135	346.881	0.146398	FALSE	NA	mix	-0.284229	-0.211523	0.29524
Rv1229c	Rv1229c	mrp	Name=mrp,biotype=protein_coding,description=Probable Mrp-related protein Mrp,gene_id=Rv1229c,logic_name=ena,	2993.56	3579.43	3010.47	3140.64	0.379821	FALSE	NA	up	0.257867	0.00812602	0.069196
Rv1230c	Rv1230c	Rv1230c	biotype=protein_coding,description=Possible membrane protein,gene_id=Rv1230c,logic_name=ena,	4188.33	2292.86	2530.93	2342.6	0	TRUE	MU_C3	down	-0.869227	-0.726711	-0.838267
Rv1231c	Rv1231c	Rv1231c	biotype=protein_coding,description=Probable membrane protein,gene_id=Rv1231c,logic_name=ena,	1146.4	882.724	895.564	1426.3	0.0387937	TRUE	MU_C6	mix	-0.37708	-0.356246	0.315162
Rv1232c	Rv1232c	Rv1232c	biotype=protein_coding,description=Conserved protein,gene_id=Rv1232c,logic_name=ena,	2634.14	2657.55	2468.46	2613.55	0.452632	FALSE	NA	mix	0.0127687	-0.09372	-0.0113177
Rv1234	Rv1234	Rv1234	biotype=protein_coding,description=Probable transmembrane protein,gene_id=Rv1234,logic_name=ena,	1299.06	1295.98	1185.73	1432.03	0.410161	FALSE	NA	mix	-0.00343416	-0.131695	0.140586
Rv1235	Rv1235	lpqY	Name=lpqY,biotype=protein_coding,description=Probable sugar-binding lipoprotein LpqY,gene_id=Rv1235,logic_name=ena,	563.408	474.453	470.166	658.511	0.15114	FALSE	NA	mix	-0.247913	-0.261008	0.225028
Rv1236	Rv1236	sugA	Name=sugA,biotype=protein_coding,description=Probable sugar-transport integral membrane protein ABC transporter SugA,gene_id=Rv1236,logic_name=ena,	686.255	494.875	488.902	694.264	0.0479874	TRUE	MU_C6	mix	-0.47168	-0.4892	0.0167409
Rv1237	Rv1237	sugB	Name=sugB,biotype=protein_coding,description=Probable sugar-transport integral membrane protein ABC transporter SugB,gene_id=Rv1237,logic_name=ena,	1194.6	867.525	806.434	1126.01	0.00907471	TRUE	MU_C6	down	-0.461552	-0.5669	-0.0853124
Rv1238	Rv1238	sugC	Name=sugC,biotype=protein_coding,description=Probable sugar-transport ATP-binding protein ABC transporter SugC,gene_id=Rv1238,logic_name=ena,	2238.62	2017.7	2164.64	2223.56	0.417515	FALSE	NA	down	-0.149896	-0.0484847	-0.00973723
Rv1239c	Rv1239c	corA	Name=corA,biotype=protein_coding,description=Possible magnesium and cobalt transport transmembrane protein CorA,gene_id=Rv1239c,logic_name=ena,	621.176	563.603	647.946	806.322	0.312096	FALSE	NA	mix	-0.140324	0.0608698	0.376354
Rv1240	Rv1240	mdh	Name=mdh,biotype=protein_coding,description=Probable malate dehydrogenase Mdh,gene_id=Rv1240,logic_name=ena,	3211.11	3556.02	3638.95	4449.58	0.0977968	FALSE	NA	up	0.147192	0.18045	0.470597
Rv1241	Rv1241	vapB33	Name=vapB33,biotype=protein_coding,description=Possible antitoxin VapB33,gene_id=Rv1241,logic_name=ena,	2315.34	2706.25	2683.23	2355.03	0.253969	FALSE	NA	up	0.225074	0.212749	0.0245191
Rv1242	Rv1242	vapC33	Name=vapC33,biotype=protein_coding,description=Possible toxin VapC33. Contains PIN domain.,gene_id=Rv1242,logic_name=ena,	1762.4	1956.19	2011.01	1856.12	0.329576	FALSE	NA	up	0.150506	0.190383	0.0747493
Rv1243c	Rv1243c	PE_PGRS23	Name=PE_PGRS23,biotype=protein_coding,description=PE-PGRS family protein PE_PGRS23,gene_id=Rv1243c,logic_name=ena,	60.0998	63.3821	64.5613	60.2202	0.451829	FALSE	NA	up	0.0767143	0.103309	0.00288619
Rv1244	Rv1244	lpqZ	Name=lpqZ,biotype=protein_coding,description=Probable lipoprotein LpqZ,gene_id=Rv1244,logic_name=ena,	2141.77	2741.98	2290.43	2461.71	0.214902	FALSE	NA	up	0.356414	0.096813	0.200857
Rv1245c	Rv1245c	Rv1245c	biotype=protein_coding,description=Probable short-chain type dehydrogenase/reductase,gene_id=Rv1245c,logic_name=ena,	740.07	817.644	744.651	607.24	0.336322	FALSE	NA	mix	0.143811	0.00890217	-0.285397
Rv1246c	Rv1246c	relE	Name=relE,biotype=protein_coding,description=Toxin RelE,gene_id=Rv1246c,logic_name=ena,	1348.56	1217.57	1457.32	1253.38	0.423653	FALSE	NA	mix	-0.147415	0.111899	-0.105595
Rv1247c	Rv1247c	relB	Name=relB,biotype=protein_coding,description=Antitoxin RelB,gene_id=Rv1247c,logic_name=ena,	1800.4	1675.1	1934.43	1684.67	0.438937	FALSE	NA	mix	-0.104067	0.103592	-0.0958485
Rv1249c	Rv1249c	Rv1249c	biotype=protein_coding,description=Possible membrane protein,gene_id=Rv1249c,logic_name=ena,	1327.33	918.373	1003.38	1360.31	0.0273468	TRUE	MU_C6	mix	-0.531373	-0.403659	0.0354082
Rv1250	Rv1250	Rv1250	biotype=protein_coding,description=Probable drug-transport integral membrane protein,gene_id=Rv1250,logic_name=ena,	332.1	321.79	295.324	442.529	0.308276	FALSE	NA	mix	-0.0454993	-0.169319	0.414156
Rv1251c	Rv1251c	Rv1251c	biotype=protein_coding,description=Conserved hypothetical protein,gene_id=Rv1251c,logic_name=ena,	1056.43	900.642	1218.04	499.558	0.126282	FALSE	NA	mix	-0.230169	0.205372	-1.08047
Rv1252c	Rv1252c	lprE	Name=lprE,biotype=protein_coding,description=Probable lipoprotein LprE,gene_id=Rv1252c,logic_name=ena,	1389.88	1634.47	2242.01	984.77	0.0948683	FALSE	NA	mix	0.233859	0.689826	-0.497105
Rv1253	Rv1253	deaD	Name=deaD,biotype=protein_coding,description=Probable cold-shock DeaD-box protein A homolog DeaD (ATP-dependent RNA helicase dead homolog),gene_id=Rv1253,logic_name=ena,	1038.02	1148.4	1303.31	1182.56	0.0882149	FALSE	NA	up	0.145786	0.328344	0.18808
Rv1254	Rv1254	Rv1254	biotype=protein_coding,description=Probable acyltransferase,gene_id=Rv1254,logic_name=ena,	1025.71	987.613	1195.04	1179.9	0.273545	FALSE	NA	mix	-0.0546103	0.220431	0.202036
Rv1255c	Rv1255c	Rv1255c	biotype=protein_coding,description=Probable transcriptional regulatory protein,gene_id=Rv1255c,logic_name=ena,	300.631	274.102	290.22	324.207	0.434409	FALSE	NA	mix	-0.13328	-0.0508465	0.108923
Rv1256c	Rv1256c	cyp130	Name=cyp130,biotype=protein_coding,description=Probable cytochrome P450 130 Cyp130,gene_id=Rv1256c,logic_name=ena,	319.391	360.339	388.315	436.344	0.0978993	FALSE	NA	up	0.174032	0.281903	0.450141
Rv1257c	Rv1257c	Rv1257c	biotype=protein_coding,description=Probable oxidoreductase,gene_id=Rv1257c,logic_name=ena,	1522.29	1387.85	1396.52	1481.18	0.364712	FALSE	NA	down	-0.133392	-0.124405	-0.0394909
Rv1258c	Rv1258c	Rv1258c	biotype=protein_coding,description=Probable conserved integral membrane transport protein,gene_id=Rv1258c,logic_name=ena,	224.72	278.999	387.721	266.898	0.0105682	TRUE	MU_C1	up	0.312132	0.78689	0.248161
Rv1259	Rv1259	udgB	Name=udgB,biotype=protein_coding,description=Probable uracil DNA glycosylase%2C UdgB,gene_id=Rv1259,logic_name=ena,	383.978	582.111	452.652	330.647	0.0462968	TRUE	MU_C4	mix	0.600271	0.237378	-0.215732
Rv1261c	Rv1261c	Rv1261c	biotype=protein_coding,description=Conserved protein,gene_id=Rv1261c,logic_name=ena,	1832.94	1686.24	1785.26	2173.41	0.340421	FALSE	NA	mix	-0.12035	-0.0380223	0.2458
Rv1262c	Rv1262c	Rv1262c	biotype=protein_coding,description=Hypothetical hit-like protein,gene_id=Rv1262c,logic_name=ena,	1569.34	1815.92	1580.12	1380.24	0.386942	FALSE	NA	mix	0.210546	0.00987812	-0.185239
Rv1263	Rv1263	amiB2	Name=amiB2,biotype=protein_coding,description=Probable amidase AmiB2 (aminohydrolase),gene_id=Rv1263,logic_name=ena,	211.812	312.649	350.401	494.655	0	TRUE	MU_C2	up	0.56176	0.726224	1.22364
Rv1264	Rv1264	Rv1264	biotype=protein_coding,description=Adenylyl cyclase (ATP pyrophosphate-lyase) (adenylate cyclase),gene_id=Rv1264,logic_name=ena,	2751.49	2702.37	2368.81	2969.32	0.401503	FALSE	NA	mix	-0.025986	-0.216046	0.10992
Rv1265	Rv1265	Rv1265	biotype=protein_coding,description=Unknown protein,gene_id=Rv1265,logic_name=ena,	3201.85	2734.01	2600.62	5944.04	0.0118174	TRUE	MU_C2	mix	-0.227884	-0.300051	0.892538
Rv1266c	Rv1266c	pknH	Name=pknH,biotype=protein_coding,description=Probable transmembrane serine/threonine-protein kinase H PknH (protein kinase H) (STPK H),gene_id=Rv1266c,logic_name=ena,	948.388	861.231	898.537	1309.12	0.135003	FALSE	NA	mix	-0.139077	-0.0779003	0.46505
Rv1267c	Rv1267c	embR	Name=embR,biotype=protein_coding,description=Probable transcriptional regulatory protein EmbR,gene_id=Rv1267c,logic_name=ena,	286.569	276.388	395.027	504.651	0.0269951	TRUE	MU_C2	mix	-0.0521859	0.463067	0.816405
Rv1268c	Rv1268c	Rv1268c	biotype=protein_coding,description=Hypothetical protein,gene_id=Rv1268c,logic_name=ena,	162.062	81.5346	110.843	123.884	0.000965185	TRUE	MU_C6	down	-0.99106	-0.548029	-0.387556
Rv1269c	Rv1269c	Rv1269c	biotype=protein_coding,description=Conserved probable secreted protein,gene_id=Rv1269c,logic_name=ena,	1054.63	457.069	582.057	1000.96	0.00330822	TRUE	MU_C6	down	-1.20625	-0.857501	-0.0753443
Rv1270c	Rv1270c	lprA	Name=lprA,biotype=protein_coding,description=Possible lipoprotein LprA,gene_id=Rv1270c,logic_name=ena,	1718.23	1301.53	1614.27	1810.91	0.325544	FALSE	NA	mix	-0.400714	-0.0900401	0.0757863
Rv1271c	Rv1271c	Rv1271c	biotype=protein_coding,description=Conserved hypothetical secreted protein,gene_id=Rv1271c,logic_name=ena,	805.833	486.664	426.991	439.838	0.00027703	TRUE	MU_C3	down	-0.727555	-0.916275	-0.873509
Rv1272c	Rv1272c	Rv1272c	biotype=protein_coding,description=Probable drugs-transport transmembrane ATP-binding protein ABC transporter,gene_id=Rv1272c,logic_name=ena,	835.242	674.439	576.301	479.18	0.00109667	TRUE	MU_C5	down	-0.308506	-0.535373	-0.801627
Rv1273c	Rv1273c	Rv1273c	biotype=protein_coding,description=Probable drugs-transport transmembrane ATP-binding protein ABC transporter,gene_id=Rv1273c,logic_name=ena,	794.865	652.321	552.588	457.257	0.00118378	TRUE	MU_C5	down	-0.285127	-0.524504	-0.797704
Rv1274	Rv1274	lprB	Name=lprB,biotype=protein_coding,description=Possible lipoprotein LprB,gene_id=Rv1274,logic_name=ena,	2625.02	3029.92	2894.1	2312.46	0.283754	FALSE	NA	mix	0.206949	0.140785	-0.1829
Rv1275	Rv1275	lprC	Name=lprC,biotype=protein_coding,description=Possible lipoprotein LprC,gene_id=Rv1275,logic_name=ena,	2237.91	2127.92	2345.84	2290.41	0.445595	FALSE	NA	mix	-0.072713	0.0679509	0.0334506
Rv1276c	Rv1276c	Rv1276c	biotype=protein_coding,description=Conserved hypothetical protein,gene_id=Rv1276c,logic_name=ena,	158.582	179.809	226.708	225.725	0.012451	TRUE	MU_C1	up	0.181236	0.51561	0.509341
Rv1277	Rv1277	Rv1277	biotype=protein_coding,description=Conserved hypothetical protein,gene_id=Rv1277,logic_name=ena,	857.056	1207.93	1559.99	993.216	0.0118211	TRUE	MU_C1	up	0.49507	0.864078	0.212718
Rv1278	Rv1278	Rv1278	biotype=protein_coding,description=Hypothetical protein,gene_id=Rv1278,logic_name=ena,	1084.06	1122.78	1579.83	900.336	0.21816	FALSE	NA	mix	0.050632	0.543325	-0.267912
Rv1279	Rv1279	Rv1279	biotype=protein_coding,description=Probable dehydrogenase FAD flavoprotein GMC oxidoreductase,gene_id=Rv1279,logic_name=ena,	2749.07	2591.34	3561.01	3030.04	0.284667	FALSE	NA	mix	-0.0852414	0.373346	0.140397
Rv1280c	Rv1280c	oppA	Name=oppA,biotype=protein_coding,description=Probable periplasmic oligopeptide-binding lipoprotein OppA,gene_id=Rv1280c,logic_name=ena,	1787.87	1431.02	1578.54	1465.6	0.103892	FALSE	NA	down	-0.321193	-0.179653	-0.286746
Rv1281c	Rv1281c	oppD	Name=oppD,biotype=protein_coding,description=Probable oligopeptide-transport ATP-binding protein ABC transporter OppD,gene_id=Rv1281c,logic_name=ena,	1194.29	983.3	1158.74	1149.54	0.299635	FALSE	NA	down	-0.280455	-0.0436021	-0.055099
Rv1282c	Rv1282c	oppC	Name=oppC,biotype=protein_coding,description=Probable oligopeptide-transport integral membrane protein ABC transporter OppC,gene_id=Rv1282c,logic_name=ena,	721.349	663.298	722.959	649.899	0.400383	FALSE	NA	mix	-0.12104	0.00321695	-0.150482
Rv1283c	Rv1283c	oppB	Name=oppB,biotype=protein_coding,description=Probable oligopeptide-transport integral membrane protein ABC transporter OppB,gene_id=Rv1283c,logic_name=ena,	807.481	755.811	721.28	543.91	0.0730056	FALSE	NA	down	-0.0954019	-0.162869	-0.57006
Rv1284	Rv1284	canA	Name=canA,biotype=protein_coding,description=Beta-carbonic anhydrase,gene_id=Rv1284,logic_name=ena,	1356.57	730.2	1371.78	2076.67	0.0452389	TRUE	MU_C2	mix	-0.893596	0.0160932	0.614314
Rv1285	Rv1285	cysD	Name=cysD,biotype=protein_coding,description=Probable sulfate adenylyltransferase subunit 2 CysD,gene_id=Rv1285,logic_name=ena,	393.714	440.942	1189.17	1261.37	2.92365e-05	TRUE	MU_C2	up	0.16344	1.59473	1.67977
Rv1286	Rv1286	cysN	Name=cysN,biotype=protein_coding,description=Probable bifunctional enzyme CysN/CysC, sulfate adenyltransferase (subunit 1) + adenylylsulfate kinase,gene_id=Rv1286,logic_name=ena,	713.632	1386.22	2392.03	1852.91	0	TRUE	MU_C1	up	0.957901	1.74499	1.37654
Rv1287	Rv1287	Rv1287	biotype=protein_coding,description=Conserved hypothetical protein,gene_id=Rv1287,logic_name=ena,	1155.14	1597.18	2385.72	2335.66	0	TRUE	MU_C1	up	0.467457	1.04636	1.01577
Rv1289	Rv1289	Rv1289	biotype=protein_coding,description=Unknown protein,gene_id=Rv1289,logic_name=ena,	1135.92	1275.53	1212.48	1347.91	0.203699	FALSE	NA	up	0.167232	0.0941027	0.246862
Rv1290A	Rv1290A	Rv1290A	biotype=protein_coding,description=Hypothetical protein,gene_id=Rv1290A,logic_name=ena,	19.5218	27.3881	25.1409	19.5399	0.315456	FALSE	NA	up	0.488461	0.364946	0.00133839
Rv1290c	Rv1290c	Rv1290c	biotype=protein_coding,description=Conserved protein,gene_id=Rv1290c,logic_name=ena,	333.827	358.975	356.685	349.248	0.422316	FALSE	NA	up	0.104784	0.0955516	0.0651519
Rv1291c	Rv1291c	Rv1291c	biotype=protein_coding,description=Conserved hypothetical secreted protein,gene_id=Rv1291c,logic_name=ena,	73.6537	105.465	79.1544	111.918	0.126281	FALSE	NA	up	0.517931	0.103912	0.603616
Rv1292	Rv1292	argS	Name=argS,biotype=protein_coding,description=Probable arginyl-tRNA synthetase ArgS (ARGRS) (arginine--tRNA ligase),gene_id=Rv1292,logic_name=ena,	1338.18	1944.72	1878.78	1898.6	0.000130322	TRUE	MU_C1	up	0.539296	0.489525	0.504667
Rv1293	Rv1293	lysA	Name=lysA,biotype=protein_coding,description=Diaminopimelate decarboxylase LysA (DAP decarboxylase),gene_id=Rv1293,logic_name=ena,	2279.88	2895.6	2929.86	3288.28	0.0039627	TRUE	MU_C2	up	0.344902	0.361871	0.528373
Rv1294	Rv1294	thrA	Name=thrA,biotype=protein_coding,description=Probable homoserine dehydrogenase ThrA,gene_id=Rv1294,logic_name=ena,	1826.22	2424.29	2236.37	2297.69	0.0123418	TRUE	MU_C1	up	0.408697	0.292297	0.331319
Rv1295	Rv1295	thrC	Name=thrC,biotype=protein_coding,description=Threonine synthase ThrC (ts),gene_id=Rv1295,logic_name=ena,	1767.19	2215.12	1940.53	2031.82	0.122766	FALSE	NA	up	0.325925	0.134996	0.201313
Rv1296	Rv1296	thrB	Name=thrB,biotype=protein_coding,description=Probable homoserine kinase ThrB,gene_id=Rv1296,logic_name=ena,	1076.51	1229.39	1271.28	1253.58	0.111111	FALSE	NA	up	0.191573	0.239914	0.219691
Rv1297	Rv1297	rho	Name=rho,biotype=protein_coding,description=Probable transcription termination factor Rho homolog,gene_id=Rv1297,logic_name=ena,	33720	19012.3	17703.8	12211.7	5.13018e-05	TRUE	MU_C3	down	-0.826673	-0.929542	-1.46535
Rv1298	Rv1298	rpmE	Name=rpmE,biotype=protein_coding,description=50S ribosomal protein L31 RpmE,gene_id=Rv1298,logic_name=ena,	26021.7	17941.2	14514.7	12419.6	0.000213255	TRUE	MU_C3	down	-0.536439	-0.842194	-1.0671
Rv1299	Rv1299	prfA	Name=prfA,biotype=protein_coding,description=Probable peptide chain release factor 1 PrfA (RF-1),gene_id=Rv1299,logic_name=ena,	8446.46	6187.65	5334.25	4415.55	0.00047876	TRUE	MU_C3	down	-0.448954	-0.663061	-0.935753
Rv1300	Rv1300	hemK	Name=hemK,biotype=protein_coding,description=Probable HemK protein homolog HemK,gene_id=Rv1300,logic_name=ena,	3571.96	3766.42	3255.61	3265.87	0.390441	FALSE	NA	mix	0.0764787	-0.133787	-0.129248
Rv1302	Rv1302	rfe	Name=rfe,biotype=protein_coding,description=Probable undecapaprenyl-phosphate alpha-N-acetylglucosaminyltransferase Rfe (UDP-GlcNAc transferase),gene_id=Rv1302,logic_name=ena,	1323.63	1095.71	762.373	766.744	0.00012031	TRUE	MU_C3	down	-0.272631	-0.795932	-0.787685
Rv1303	Rv1303	Rv1303	biotype=protein_coding,description=Conserved hypothetical transmembrane protein,gene_id=Rv1303,logic_name=ena,	6522.6	5738	4790.75	6238.5	0.136301	FALSE	NA	down	-0.184899	-0.445195	-0.0642472
Rv1304	Rv1304	atpB	Name=atpB,biotype=protein_coding,description=Probable ATP synthase a chain AtpB (protein 6),gene_id=Rv1304,logic_name=ena,	11507.9	9074.18	7832.25	10499.5	0.0271525	TRUE	MU_C6	down	-0.342789	-0.555129	-0.132306
Rv1305	Rv1305	atpE	Name=atpE,biotype=protein_coding,description=Probable ATP synthase C chain AtpE (lipid-binding protein) (dicyclohexylcarbodiimide-binding protein),gene_id=Rv1305,logic_name=ena,	16381.2	12277.7	12685.4	19141.6	0.111973	FALSE	NA	mix	-0.416003	-0.36887	0.224667
Rv1306	Rv1306	atpF	Name=atpF,biotype=protein_coding,description=Probable ATP synthase B chain AtpF,gene_id=Rv1306,logic_name=ena,	19551.2	14704.5	14960.7	20166.2	0.131716	FALSE	NA	mix	-0.411002	-0.386079	0.0446836
Rv1307	Rv1307	atpH	Name=atpH,biotype=protein_coding,description=Probable ATP synthase delta chain AtpH,gene_id=Rv1307,logic_name=ena,	15682.7	12151.7	11299.4	14437.4	0.0731089	FALSE	NA	down	-0.368019	-0.472929	-0.119366
Rv1308	Rv1308	atpA	Name=atpA,biotype=protein_coding,description=Probable ATP synthase alpha chain AtpA,gene_id=Rv1308,logic_name=ena,	12018.5	9622.97	8901.45	11439.6	0.10193	FALSE	NA	down	-0.320706	-0.433149	-0.0712255
Rv1309	Rv1309	atpG	Name=atpG,biotype=protein_coding,description=Probable ATP synthase gamma chain AtpG,gene_id=Rv1309,logic_name=ena,	13008.3	10386.9	8857.2	9138.6	0.00352186	TRUE	MU_C3	down	-0.324667	-0.554508	-0.509385
Rv1310	Rv1310	atpD	Name=atpD,biotype=protein_coding,description=Probable ATP synthase beta chain AtpD,gene_id=Rv1310,logic_name=ena,	10005.1	8097.27	6824.14	8096.3	0.0349506	TRUE	MU_C3	down	-0.305229	-0.552019	-0.305402
Rv1311	Rv1311	atpC	Name=atpC,biotype=protein_coding,description=Probable ATP synthase epsilon chain AtpC,gene_id=Rv1311,logic_name=ena,	8221.56	6544.8	5230.91	6160.6	0.00332288	TRUE	MU_C3	down	-0.329064	-0.652351	-0.41634
Rv1312	Rv1312	Rv1312	biotype=protein_coding,description=Conserved hypothetical secreted protein,gene_id=Rv1312,logic_name=ena,	2887.41	2003.8	1566.38	2106.35	0.000156973	TRUE	MU_C3	down	-0.527036	-0.882348	-0.455036
Rv1313c	Rv1313c	Rv1313c	biotype=protein_coding,description=Possible transposase,gene_id=Rv1313c,logic_name=ena,	2059.66	2324.35	1817.01	1834.27	0.340033	FALSE	NA	mix	0.174426	-0.180838	-0.167196
Rv1314c	Rv1314c	Rv1314c	biotype=protein_coding,description=Conserved protein,gene_id=Rv1314c,logic_name=ena,	663.912	720.38	821.863	860.83	0.135032	FALSE	NA	up	0.117767	0.307906	0.374735
Rv1315	Rv1315	murA	Name=murA,biotype=protein_coding,description=Probable UDP-N-acetylglucosamine 1-carboxyvinyltransferase MurA,gene_id=Rv1315,logic_name=ena,	3083.41	3422.47	3723.42	2756.78	0.301381	FALSE	NA	mix	0.150514	0.272102	-0.161543
Rv1316c	Rv1316c	ogt	Name=ogt,biotype=protein_coding,description=Methylated-DNA--protein-cysteine methyltransferase Ogt (6-O-methylguanine-DNA methyltransferase) (O-6-methylguanine-DNA-alkyltransferase),gene_id=Rv1316c,logic_name=ena,	370.765	437.344	586.352	711.431	0.00109515	TRUE	MU_C2	up	0.238261	0.661261	0.940219
Rv1317c	Rv1317c	alkA	Name=alkA,biotype=protein_coding,description=Probable bifunctional regulatory protein and DNA repair enzyme AlkA (regulatory protein of adaptative response) (methylphosphotriester-DNA--protein-cysteine S-methyltransferase),gene_id=Rv1317c,logic_name=ena,	376.205	475.245	523.747	492.908	0.0064028	TRUE	MU_C1	up	0.337153	0.477351	0.389799
Rv1318c	Rv1318c	Rv1318c	biotype=protein_coding,description=Possible adenylate cyclase (ATP pyrophosphate-lyase) (adenylyl cyclase),gene_id=Rv1318c,logic_name=ena,	625.84	508.402	488.515	443.633	0.0132467	TRUE	MU_C3	down	-0.299824	-0.357393	-0.496426
Rv1319c	Rv1319c	Rv1319c	biotype=protein_coding,description=Possible adenylate cyclase (ATP pyrophosphate-lyase) (adenylyl cyclase),gene_id=Rv1319c,logic_name=ena,	1428.55	1310.4	1151.63	866.617	0.00455735	TRUE	MU_C5	down	-0.124549	-0.310873	-0.721087
Rv1320c	Rv1320c	Rv1320c	biotype=protein_coding,description=Possible adenylate cyclase (ATP pyrophosphate-lyase) (adenylyl cyclase),gene_id=Rv1320c,logic_name=ena,	1441.25	1344.9	1226.39	984.599	0.022609	TRUE	MU_C5	down	-0.0998149	-0.232905	-0.549711
Rv1321	Rv1321	Rv1321	biotype=protein_coding,description=Conserved hypothetical protein,gene_id=Rv1321,logic_name=ena,	2342.62	2598.3	1861.36	1518.83	0.0311017	TRUE	MU_C5	mix	0.149449	-0.331765	-0.625159
Rv1322	Rv1322	Rv1322	biotype=protein_coding,description=Conserved hypothetical protein,gene_id=Rv1322,logic_name=ena,	1840.17	1983.17	2035.96	1273.82	0.239034	FALSE	NA	mix	0.107967	0.145872	-0.530683
Rv1322A	Rv1322A	Rv1322A	biotype=protein_coding,description=Conserved protein,gene_id=Rv1322A,logic_name=ena,	28370.1	27648.9	21978.9	23958.5	0.208651	FALSE	NA	down	-0.0371489	-0.368255	-0.243832
Rv1323	Rv1323	fadA4	Name=fadA4,biotype=protein_coding,description=Probable acetyl-CoA acetyltransferase FadA4 (acetoacetyl-CoA thiolase),gene_id=Rv1323,logic_name=ena,	6200.27	5895.6	5302.04	6239.31	0.391764	FALSE	NA	mix	-0.0726918	-0.225783	0.00905618
Rv1324	Rv1324	Rv1324	biotype=protein_coding,description=Possible thioredoxin,gene_id=Rv1324,logic_name=ena,	5934.99	7152.51	5836.53	5447.67	0.359632	FALSE	NA	mix	0.269204	-0.0241346	-0.123606
Rv1325c	Rv1325c	PE_PGRS24	Name=PE_PGRS24,biotype=protein_coding,description=PE-PGRS family protein PE_PGRS24,gene_id=Rv1325c,logic_name=ena,	432.513	492.367	450.932	523.174	0.258165	FALSE	NA	up	0.18699	0.0601657	0.274547
Rv1327c	Rv1327c	glgE	Name=glgE,biotype=protein_coding,description=Probable glucanase GlgE,gene_id=Rv1327c,logic_name=ena,	1228.22	1326.97	1300.16	1642.41	0.187492	FALSE	NA	up	0.111567	0.0821157	0.419244
Rv1328	Rv1328	glgP	Name=glgP,biotype=protein_coding,description=Probable glycogen phosphorylase GlgP,gene_id=Rv1328,logic_name=ena,	1585.98	1596.21	1660	1748.59	0.427186	FALSE	NA	up	0.00927499	0.0658073	0.140817
Rv1329c	Rv1329c	dinG	Name=dinG,biotype=protein_coding,description=Probable ATP-dependent helicase DinG,gene_id=Rv1329c,logic_name=ena,	1029.37	1112.08	1003.76	893.302	0.391268	FALSE	NA	mix	0.111499	-0.0363438	-0.20454
Rv1330c	Rv1330c	pncB1	Name=pncB1,biotype=protein_coding,description=Nicotinic acid phosphoribosyltransferase PncB1,gene_id=Rv1330c,logic_name=ena,	329.251	347.124	343.008	389.501	0.383571	FALSE	NA	up	0.0762611	0.0590554	0.242437
Rv1331	Rv1331	Rv1331	biotype=protein_coding,description=Conserved hypothetical protein,gene_id=Rv1331,logic_name=ena,	4906.49	4573.42	5364.48	6680.12	0.153494	FALSE	NA	mix	-0.101418	0.128747	0.445183
Rv1332	Rv1332	Rv1332	biotype=protein_coding,description=Probable transcriptional regulatory protein,gene_id=Rv1332,logic_name=ena,	5185.19	4774.25	5630.55	7081.31	0.149571	FALSE	NA	mix	-0.119124	0.118879	0.449619
Rv1333	Rv1333	Rv1333	biotype=protein_coding,description=Probable hydrolase,gene_id=Rv1333,logic_name=ena,	1569.36	1677.93	1958.78	2024.65	0.0427215	TRUE	MU_C2	up	0.0965082	0.319781	0.367494
Rv1334	Rv1334	mec	Name=mec,biotype=protein_coding,description=Possible hydrolase,gene_id=Rv1334,logic_name=ena,	1602.22	1716.46	2256.8	2259.78	0.00724062	TRUE	MU_C1	up	0.0993611	0.494203	0.496109
Rv1335	Rv1335	cysO	Name=cysO,biotype=protein_coding,description=Sulfur carrier protein CysO,gene_id=Rv1335,logic_name=ena,	1680.22	1630.13	2019.76	2333.11	0.0573652	FALSE	NA	mix	-0.0436628	0.265534	0.473609
Rv1336	Rv1336	cysM	Name=cysM,biotype=protein_coding,description=Cysteine synthase B CysM (CSASE B) (O-phosphoserine sulfhydrylase B) (O-phosphoserine (thiol)-lyase B),gene_id=Rv1336,logic_name=ena,	3568.37	3278.5	3332.56	3792.46	0.397159	FALSE	NA	mix	-0.122226	-0.0986347	0.0878704
Rv1337	Rv1337	Rv1337	biotype=protein_coding,description=Probable integral membrane protein,gene_id=Rv1337,logic_name=ena,	3533.11	3227.5	3291.6	3656.49	0.403414	FALSE	NA	mix	-0.130524	-0.102149	0.0495211
Rv1338	Rv1338	murI	Name=murI,biotype=protein_coding,description=Probable glutamate racemase MurI,gene_id=Rv1338,logic_name=ena,	1771.77	1520.42	1468.92	1405.9	0.0355806	TRUE	MU_C3	down	-0.220716	-0.270432	-0.333698
Rv1339	Rv1339	Rv1339	biotype=protein_coding,description=Conserved protein,gene_id=Rv1339,logic_name=ena,	2556.01	3042.9	2626.87	3575.72	0.0967989	FALSE	NA	up	0.251551	0.0394485	0.484341
Rv1341	Rv1341	Rv1341	biotype=protein_coding,description=Conserved protein,gene_id=Rv1341,logic_name=ena,	1343.03	1420.04	1294.12	1477.59	0.429517	FALSE	NA	mix	0.0804413	-0.0535182	0.137757
Rv1342c	Rv1342c	Rv1342c	biotype=protein_coding,description=Conserved membrane protein,gene_id=Rv1342c,logic_name=ena,	637.737	790.828	670.215	853.668	0.146345	FALSE	NA	up	0.310403	0.0716634	0.420714
Rv1343c	Rv1343c	lprD	Name=lprD,biotype=protein_coding,description=Probable conserved lipoprotein LprD,gene_id=Rv1343c,logic_name=ena,	556.096	706.782	604.281	736.421	0.0857238	FALSE	NA	up	0.345932	0.119887	0.405197
Rv1344	Rv1344	mbtL	Name=mbtL,biotype=protein_coding,description=Acyl carrier protein (ACP) MbtL,gene_id=Rv1344,logic_name=ena,	1534.82	1858.93	1426.99	1559.7	0.397483	FALSE	NA	mix	0.276401	-0.105093	0.023196
Rv1345	Rv1345	mbtM	Name=mbtM,biotype=protein_coding,description=Probable fatty acyl-AMP ligase MbtM,gene_id=Rv1345,logic_name=ena,	1558.57	1887.24	1445.46	1580.15	0.396673	FALSE	NA	mix	0.276052	-0.108692	0.0198403
Rv1346	Rv1346	mbtN	Name=mbtN,biotype=protein_coding,description=Acyl-CoA dehydrogenase MbtN,gene_id=Rv1346,logic_name=ena,	946.821	1504.57	954.33	920.803	0.0968241	FALSE	NA	mix	0.668188	0.0113957	-0.040199
Rv1347c	Rv1347c	mbtK	Name=mbtK,biotype=protein_coding,description=Lysine N-acetyltransferase MbtK,gene_id=Rv1347c,logic_name=ena,	369.545	733.481	311.955	230.23	0.00110565	TRUE	MU_C4	mix	0.989011	-0.244412	-0.682673
Rv1348	Rv1348	irtA	Name=irtA,biotype=protein_coding,description=Iron-regulated transporter IrtA,gene_id=Rv1348,logic_name=ena,	752.438	1486.08	843.881	387.184	0.00906658	TRUE	MU_C4	mix	0.981864	0.165465	-0.958553
Rv1349	Rv1349	irtB	Name=irtB,biotype=protein_coding,description=Iron-regulated transporter IrtB,gene_id=Rv1349,logic_name=ena,	248.23	515.519	286.681	194.813	0.0326316	TRUE	MU_C4	mix	1.05435	0.20777	-0.349586
Rv1350	Rv1350	fabG2	Name=fabG2,biotype=protein_coding,description=Probable 3-oxoacyl-[acyl-carrier protein] reductase FabG2 (3-ketoacyl-acyl carrier protein reductase),gene_id=Rv1350,logic_name=ena,	295.958	467.203	576.113	417.367	0	TRUE	MU_C1	up	0.658658	0.96096	0.495925
Rv1351	Rv1351	Rv1351	biotype=protein_coding,description=Hypothetical protein,gene_id=Rv1351,logic_name=ena,	388.363	613.364	804.942	918.198	0	TRUE	MU_C2	up	0.65934	1.05148	1.2414
Rv1352	Rv1352	Rv1352	biotype=protein_coding,description=Conserved protein,gene_id=Rv1352,logic_name=ena,	1449.86	1299.44	1209.09	1421.09	0.314199	FALSE	NA	down	-0.158022	-0.261996	-0.0289153
Rv1353c	Rv1353c	Rv1353c	biotype=protein_coding,description=Probable transcriptional regulatory protein,gene_id=Rv1353c,logic_name=ena,	123.874	153.522	118.642	136.982	0.400223	FALSE	NA	mix	0.309572	-0.0622667	0.145105
Rv1354c	Rv1354c	Rv1354c	biotype=protein_coding,description=Conserved hypothetical protein,gene_id=Rv1354c,logic_name=ena,	228.024	257.215	226.725	219.473	0.436965	FALSE	NA	mix	0.173793	-0.00824237	-0.0551375
Rv1356c	Rv1356c	Rv1356c	biotype=protein_coding,description=Hypothetical protein,gene_id=Rv1356c,logic_name=ena,	71.6677	87.1049	80.63	65.0625	0.362907	FALSE	NA	mix	0.28143	0.169993	-0.139497
Rv1357c	Rv1357c	Rv1357c	biotype=protein_coding,description=Conserved hypothetical protein,gene_id=Rv1357c,logic_name=ena,	13.6717	19.3918	19.4843	16.3737	0.184014	FALSE	NA	up	0.504255	0.511116	0.260189
Rv1358	Rv1358	Rv1358	biotype=protein_coding,description=Probable transcriptional regulatory protein,gene_id=Rv1358,logic_name=ena,	96.1733	129.439	85.672	111.492	0.333363	FALSE	NA	mix	0.428559	-0.166812	0.213228
Rv1359	Rv1359	Rv1359	biotype=protein_coding,description=Probable transcriptional regulatory protein,gene_id=Rv1359,logic_name=ena,	214.372	205.009	240.737	274.794	0.270472	FALSE	NA	mix	-0.0644305	0.167341	0.358233
Rv1360	Rv1360	Rv1360	biotype=protein_coding,description=Probable oxidoreductase,gene_id=Rv1360,logic_name=ena,	2224.09	2125.82	1781.32	1461.35	0.035096	TRUE	MU_C5	down	-0.0651946	-0.320267	-0.605913
Rv1361c	Rv1361c	PPE19	Name=PPE19,biotype=protein_coding,description=PPE family protein PPE19,gene_id=Rv1361c,logic_name=ena,	32383.7	12303.4	5803.86	4993.33	0	TRUE	MU_C3	down	-1.39621	-2.48018	-2.69719
Rv1362c	Rv1362c	Rv1362c	biotype=protein_coding,description=Possible membrane protein,gene_id=Rv1362c,logic_name=ena,	916.354	821.384	1158.2	1208.66	0.0881385	FALSE	NA	mix	-0.157848	0.337902	0.399426
Rv1363c	Rv1363c	Rv1363c	biotype=protein_coding,description=Possible membrane protein,gene_id=Rv1363c,logic_name=ena,	875.719	845.117	1129.95	1036.07	0.206473	FALSE	NA	mix	-0.0513165	0.367716	0.242586
Rv1364c	Rv1364c	Rv1364c	biotype=protein_coding,description=Possible sigma factor regulatory protein,gene_id=Rv1364c,logic_name=ena,	1095	887.264	943.795	1141.56	0.20754	FALSE	NA	mix	-0.3035	-0.214389	0.0600722
Rv1365c	Rv1365c	rsfA	Name=rsfA,biotype=protein_coding,description=Anti-anti-sigma factor RsfA (anti-sigma factor antagonist) (regulator of sigma F A),gene_id=Rv1365c,logic_name=ena,	2491.11	1085.79	1311.42	1979.12	0	TRUE	MU_C6	down	-1.19804	-0.925656	-0.331926
Rv1366	Rv1366	Rv1366	biotype=protein_coding,description=Hypothetical protein,gene_id=Rv1366,logic_name=ena,	556.538	573.253	551.158	554.959	0.455423	FALSE	NA	mix	0.0426919	-0.0140152	-0.00410026
Rv1366A	Rv1366A	Rv1366A	biotype=protein_coding,description=Conserved protein,gene_id=Rv1366A,logic_name=ena,	670.503	826.754	871.775	988.662	0.00411935	TRUE	MU_C2	up	0.302214	0.378712	0.560234
Rv1368	Rv1368	lprF	Name=lprF,biotype=protein_coding,description=Probable conserved lipoprotein LprF,gene_id=Rv1368,logic_name=ena,	1845.56	1286.71	1006.65	1112.32	2.84712e-05	TRUE	MU_C3	down	-0.520374	-0.874496	-0.73049
Rv1369c	Rv1369c	Rv1369c	biotype=protein_coding,description=Probable transposase,gene_id=Rv1369c,logic_name=ena,	105.462	128.744	141.992	166.392	0.00412791	TRUE	MU_C2	up	0.287783	0.429086	0.657861
Rv1370c	Rv1370c	Rv1370c	biotype=protein_coding,description=Putative transposase for insertion sequence element IS6110 (fragment),gene_id=Rv1370c,logic_name=ena,	91.8782	117.448	137.944	164.376	0.000479557	TRUE	MU_C2	up	0.354225	0.586284	0.839206
Rv1371	Rv1371	Rv1371	biotype=protein_coding,description=Probable conserved membrane protein,gene_id=Rv1371,logic_name=ena,	18.3154	39.4833	35.4868	20.4937	0.0284264	TRUE	MU_C4	up	1.10819	0.954226	0.162123
Rv1372	Rv1372	Rv1372	biotype=protein_coding,description=Conserved hypothetical protein,gene_id=Rv1372,logic_name=ena,	680.173	822.752	820.306	621.919	0.244672	FALSE	NA	mix	0.274554	0.27026	-0.129175
Rv1373	Rv1373	Rv1373	biotype=protein_coding,description=Glycolipid sulfotransferase,gene_id=Rv1373,logic_name=ena,	732.867	782.842	678.091	582.754	0.352046	FALSE	NA	mix	0.0951698	-0.112073	-0.330664
Rv1374c	Rv1374c	Rv1374c	biotype=protein_coding,description=Hypothetical protein,gene_id=Rv1374c,logic_name=ena,	115.043	118.033	133.899	178.09	0.26833	FALSE	NA	up	0.0370197	0.218965	0.630433
Rv1375	Rv1375	Rv1375	biotype=protein_coding,description=Conserved hypothetical protein,gene_id=Rv1375,logic_name=ena,	2712.65	3318.44	4801.86	6197.59	0	TRUE	MU_C2	up	0.290802	0.823891	1.192
Rv1376	Rv1376	Rv1376	biotype=protein_coding,description=Conserved hypothetical protein,gene_id=Rv1376,logic_name=ena,	670.379	625.832	482.21	726.172	0.215917	FALSE	NA	mix	-0.0992022	-0.475316	0.115335
Rv1377c	Rv1377c	Rv1377c	biotype=protein_coding,description=Putative transferase,gene_id=Rv1377c,logic_name=ena,	979.351	878.083	912.784	976.951	0.392093	FALSE	NA	down	-0.157469	-0.101553	-0.00354037
Rv1378c	Rv1378c	Rv1378c	biotype=protein_coding,description=Conserved hypothetical protein,gene_id=Rv1378c,logic_name=ena,	500.037	432.833	564.203	703.185	0.25939	FALSE	NA	mix	-0.208223	0.174182	0.491871
Rv1379	Rv1379	pyrR	Name=pyrR,biotype=protein_coding,description=Probable pyrimidine operon regulatory protein PyrR,gene_id=Rv1379,logic_name=ena,	3888.71	4692.45	3862.74	3093.5	0.259634	FALSE	NA	mix	0.271048	-0.00966832	-0.330054
Rv1380	Rv1380	pyrB	Name=pyrB,biotype=protein_coding,description=Probable aspartate carbamoyltransferase PyrB (ATCase) (aspartate transcarbamylase),gene_id=Rv1380,logic_name=ena,	284.358	361.599	349.819	329.638	0.113627	FALSE	NA	up	0.346682	0.298899	0.213174
Rv1381	Rv1381	pyrC	Name=pyrC,biotype=protein_coding,description=Probable dihydroorotase PyrC (DHOase),gene_id=Rv1381,logic_name=ena,	374.71	426.523	510.96	542.514	0.0221794	TRUE	MU_C2	up	0.18685	0.447435	0.533887
Rv1382	Rv1382	Rv1382	biotype=protein_coding,description=Probable export or membrane protein,gene_id=Rv1382,logic_name=ena,	302.67	363.71	465.888	448.487	0.0233482	TRUE	MU_C1	up	0.265041	0.622236	0.567319
Rv1384	Rv1384	carB	Name=carB,biotype=protein_coding,description=Probable carbamoyl-phosphate synthase large chain CarB (carbamoyl-phosphate synthetase ammonia chain),gene_id=Rv1384,logic_name=ena,	947.06	793.265	755.737	944.575	0.187863	FALSE	NA	down	-0.255653	-0.325572	-0.00379027
Rv1385	Rv1385	pyrF	Name=pyrF,biotype=protein_coding,description=Probable orotidine 5'-phosphate decarboxylase PyrF (OMP decarboxylase) (ompdecase),gene_id=Rv1385,logic_name=ena,	463.623	331.077	276.56	402.645	0.0143246	TRUE	MU_C6	down	-0.485788	-0.745363	-0.203445
Rv1386	Rv1386	PE15	Name=PE15,biotype=protein_coding,description=PE family protein PE15,gene_id=Rv1386,logic_name=ena,	3267.48	4157.8	3004.1	1405.29	0.045548	TRUE	MU_C5	mix	0.347642	-0.121245	-1.21731
Rv1387	Rv1387	PPE20	Name=PPE20,biotype=protein_coding,description=PPE family protein PPE20,gene_id=Rv1387,logic_name=ena,	4872.39	5932.88	4007.11	1541.16	0.00486758	TRUE	MU_C5	mix	0.284103	-0.282067	-1.66061
Rv1388	Rv1388	mihF	Name=mihF,biotype=protein_coding,description=Putative integration host factor MihF,gene_id=Rv1388,logic_name=ena,	13229.8	14526.8	17990.3	15786.4	0.105439	FALSE	NA	up	0.134932	0.44343	0.254891
Rv1389	Rv1389	gmk	Name=gmk,biotype=protein_coding,description=Probable guanylate kinase Gmk,gene_id=Rv1389,logic_name=ena,	20112.2	21606.4	25808.1	22097.2	0.315664	FALSE	NA	up	0.103387	0.359756	0.135796
Rv1390	Rv1390	rpoZ	Name=rpoZ,biotype=protein_coding,description=Probable DNA-directed RNA polymerase (omega chain) RpoZ (transcriptase omega chain) (RNA polymerase omega subunit),gene_id=Rv1390,logic_name=ena,	9923.51	9103.07	9382.52	8925.68	0.36018	FALSE	NA	down	-0.124499	-0.0808758	-0.152889
Rv1391	Rv1391	dfp	Name=dfp,biotype=protein_coding,description=Probable DNA/pantothenate metabolism flavoprotein homolog Dfp,gene_id=Rv1391,logic_name=ena,	8413.68	9005.12	8969.83	7239.38	0.388613	FALSE	NA	mix	0.0980089	0.0923443	-0.216871
Rv1392	Rv1392	metK	Name=metK,biotype=protein_coding,description=Probable S-adenosylmethionine synthetase MetK (mat) (AdoMet synthetase) (methionine adenosyltransferase),gene_id=Rv1392,logic_name=ena,	4522.56	4942.37	4367.83	4230.1	0.419926	FALSE	NA	mix	0.128063	-0.0502234	-0.0964452
Rv1393c	Rv1393c	Rv1393c	biotype=protein_coding,description=Probable monoxygenase,gene_id=Rv1393c,logic_name=ena,	665.055	337.31	372.602	671.574	0.00020339	TRUE	MU_C6	mix	-0.979398	-0.835839	0.0140723
Rv1394c	Rv1394c	cyp132	Name=cyp132,biotype=protein_coding,description=Probable cytochrome P450 132 Cyp132,gene_id=Rv1394c,logic_name=ena,	1295.58	1330.51	1255.42	1348.9	0.453565	FALSE	NA	mix	0.0383798	-0.0454313	0.0581845
Rv1395	Rv1395	Rv1395	biotype=protein_coding,description=Transcriptional regulatory protein,gene_id=Rv1395,logic_name=ena,	620.607	694.662	1077.39	1410.91	0.000357382	TRUE	MU_C2	up	0.162632	0.795785	1.18488
Rv1397c	Rv1397c	vapC10	Name=vapC10,biotype=protein_coding,description=Possible toxin VapC10,gene_id=Rv1397c,logic_name=ena,	24267	10976.4	11286.4	10558.1	0	TRUE	MU_C3	down	-1.14459	-1.10441	-1.20064
Rv1398c	Rv1398c	vapB10	Name=vapB10,biotype=protein_coding,description=Possible antitoxin VapB10,gene_id=Rv1398c,logic_name=ena,	157294	76257.3	74845	73350.1	0	TRUE	MU_C3	down	-1.04452	-1.07149	-1.10059
Rv1399c	Rv1399c	nlhH	Name=nlhH,biotype=protein_coding,description=Probable non lipolytic carboxylesterase NlhH,gene_id=Rv1399c,logic_name=ena,	757.16	746.201	729.5	841.73	0.438375	FALSE	NA	mix	-0.0210337	-0.0536904	0.15276
Rv1400c	Rv1400c	lipI	Name=lipI,biotype=protein_coding,description=Probable lipase LipH,gene_id=Rv1400c,logic_name=ena,	2090.46	1858.09	1812.23	2848.8	0.120806	FALSE	NA	mix	-0.170002	-0.206057	0.446534
Rv1401	Rv1401	Rv1401	biotype=protein_coding,description=Possible membrane protein,gene_id=Rv1401,logic_name=ena,	628.326	424.957	491.493	739.964	0.0202464	TRUE	MU_C6	mix	-0.564197	-0.354342	0.235942
Rv1402	Rv1402	priA	Name=priA,biotype=protein_coding,description=Putative primosomal protein N' PriA (replication factor Y),gene_id=Rv1402,logic_name=ena,	497.988	329.34	394.873	508.919	0.0724793	FALSE	NA	mix	-0.596532	-0.334721	0.0313254
Rv1403c	Rv1403c	Rv1403c	biotype=protein_coding,description=Putative methyltransferase,gene_id=Rv1403c,logic_name=ena,	141.678	286.742	1024.47	2427.71	0	TRUE	MU_C2	up	1.01714	2.85419	4.09891
Rv1404	Rv1404	Rv1404	biotype=protein_coding,description=Probable transcriptional regulatory protein,gene_id=Rv1404,logic_name=ena,	5416.58	6066.61	10453.3	11689.7	0	TRUE	MU_C2	up	0.163508	0.948509	1.10979
Rv1405c	Rv1405c	Rv1405c	biotype=protein_coding,description=Putative methyltransferase,gene_id=Rv1405c,logic_name=ena,	544.83	1350.72	3023.77	3201.88	0	TRUE	MU_C1	up	1.30985	2.47247	2.55504
Rv1406	Rv1406	fmt	Name=fmt,biotype=protein_coding,description=Probable methionyl-tRNA formyltransferase Fmt,gene_id=Rv1406,logic_name=ena,	419.548	500.717	518.363	562.162	0.0246739	TRUE	MU_C2	up	0.255159	0.305128	0.42215
Rv1407	Rv1407	fmu	Name=fmu,biotype=protein_coding,description=Probable Fmu protein (sun protein),gene_id=Rv1407,logic_name=ena,	385.907	414.306	425.581	635.101	0.0338423	TRUE	MU_C2	up	0.102444	0.14118	0.718731
Rv1408	Rv1408	rpe	Name=rpe,biotype=protein_coding,description=Probable ribulose-phosphate 3-epimerase Rpe (PPE) (R5P3E) (pentose-5-phosphate 3-epimerase),gene_id=Rv1408,logic_name=ena,	1585.31	2232.82	2061.42	2192.38	0.000578326	TRUE	MU_C1	up	0.494102	0.378876	0.467732
Rv1409	Rv1409	ribG	Name=ribG,biotype=protein_coding,description=Probable bifunctional riboflavin biosynthesis protein RibG , diaminohydroxyphosphoribosylaminopyrimidine deaminase (riboflavin-specific deaminase) + 5-amino-6-(5-phosphoribosylamino) uracil reductase (HTP reductase),gene_id=Rv1409,logic_name=ena,	1579.07	1901.69	2039.99	2411.11	0.00191065	TRUE	MU_C2	up	0.268204	0.369483	0.610622
Rv1410c	Rv1410c	Rv1410c	biotype=protein_coding,description=Aminoglycosides/tetracycline-transport integral membrane protein,gene_id=Rv1410c,logic_name=ena,	3652.83	3458.25	3436.83	3718.36	0.430387	FALSE	NA	mix	-0.0789746	-0.0879357	0.0256519
Rv1411c	Rv1411c	lprG	Name=lprG,biotype=protein_coding,description=Conserved lipoprotein LprG,gene_id=Rv1411c,logic_name=ena,	4738.99	5191.4	5031.47	5362.5	0.338671	FALSE	NA	up	0.131546	0.0864013	0.178327
Rv1412	Rv1412	ribC	Name=ribC,biotype=protein_coding,description=Probable riboflavin synthase alpha chain RibC (RibE),gene_id=Rv1412,logic_name=ena,	393.573	482.382	480.836	454.185	0.0614434	FALSE	NA	up	0.293545	0.288915	0.20665
Rv1413	Rv1413	Rv1413	biotype=protein_coding,description=Conserved hypothetical protein,gene_id=Rv1413,logic_name=ena,	461.964	556.24	542.886	555.131	0.0976582	FALSE	NA	up	0.267925	0.232866	0.265047
Rv1414	Rv1414	Rv1414	biotype=protein_coding,description=Conserved hypothetical protein,gene_id=Rv1414,logic_name=ena,	129.927	92.5725	84.3458	126.194	0.0722942	FALSE	NA	down	-0.489046	-0.623314	-0.0420611
Rv1415	Rv1415	ribA2	Name=ribA2,biotype=protein_coding,description=Probable riboflavin biosynthesis protein RibA2 , GTP cyclohydrolase II + 3%2C4-dihydroxy-2-butanone 4-phosphate synthase (DHBP synthase),gene_id=Rv1415,logic_name=ena,	2126.06	2030.92	2184.78	2670.24	0.299854	FALSE	NA	mix	-0.0660455	0.0393069	0.328791
Rv1416	Rv1416	ribH	Name=ribH,biotype=protein_coding,description=Probable riboflavin synthase beta chain RibH (6%2C7-dimethyl-8-ribityllumazine synthase) (DMRL synthase) (lumazine synthase),gene_id=Rv1416,logic_name=ena,	2196.35	1854.7	2042.48	2866.47	0.139773	FALSE	NA	mix	-0.24392	-0.104786	0.384169
Rv1417	Rv1417	Rv1417	biotype=protein_coding,description=Possible conserved membrane protein,gene_id=Rv1417,logic_name=ena,	1068.55	771.314	799.076	1041.56	0.0608165	FALSE	NA	down	-0.470269	-0.419254	-0.0369156
Rv1418	Rv1418	lprH	Name=lprH,biotype=protein_coding,description=Probable lipoprotein LprH,gene_id=Rv1418,logic_name=ena,	1534.71	1585.35	1575.08	1666.25	0.440198	FALSE	NA	up	0.0468355	0.0374596	0.118639
Rv1419	Rv1419	Rv1419	biotype=protein_coding,description=Unknown protein,gene_id=Rv1419,logic_name=ena,	2691.76	3616.18	4121.98	7266.46	5.34447e-05	TRUE	MU_C2	up	0.425917	0.614792	1.43271
Rv1420	Rv1420	uvrC	Name=uvrC,biotype=protein_coding,description=Probable excinuclease ABC (subunit C-nuclease) UvrC,gene_id=Rv1420,logic_name=ena,	1269.21	1927.33	1844.98	3145.17	0	TRUE	MU_C2	up	0.602676	0.539681	1.30921
Rv1421	Rv1421	Rv1421	biotype=protein_coding,description=Conserved protein,gene_id=Rv1421,logic_name=ena,	967.501	994.723	907.489	1092.87	0.423356	FALSE	NA	mix	0.0400315	-0.0923825	0.175784
Rv1422	Rv1422	Rv1422	biotype=protein_coding,description=Conserved hypothetical protein,gene_id=Rv1422,logic_name=ena,	918.783	879.656	852.5	1154.71	0.328774	FALSE	NA	mix	-0.0627855	-0.108025	0.32973
Rv1423	Rv1423	whiA	Name=whiA,biotype=protein_coding,description=Probable transcriptional regulatory protein WhiA,gene_id=Rv1423,logic_name=ena,	921.289	880.239	1157.93	1359.02	0.0233145	TRUE	MU_C2	mix	-0.0657577	0.329824	0.56084
Rv1424c	Rv1424c	Rv1424c	biotype=protein_coding,description=Possible membrane protein,gene_id=Rv1424c,logic_name=ena,	531.863	534.794	500.409	665.8	0.415998	FALSE	NA	mix	0.00792977	-0.0879481	0.324034
Rv1425	Rv1425	Rv1425	biotype=protein_coding,description=Possible triacylglycerol synthase (diacylglycerol acyltransferase),gene_id=Rv1425,logic_name=ena,	1231.42	757.405	804.926	1168.06	0.00168765	TRUE	MU_C6	down	-0.701186	-0.613394	-0.0762066
Rv1426c	Rv1426c	lipO	Name=lipO,biotype=protein_coding,description=Probable esterase LipO,gene_id=Rv1426c,logic_name=ena,	1488.58	764.887	849.348	1481.29	0.000650847	TRUE	MU_C6	down	-0.960621	-0.80951	-0.00708918
Rv1427c	Rv1427c	fadD12	Name=fadD12,biotype=protein_coding,description=Possible long-chain-fatty-acid--CoA ligase FadD12 (fatty-acid-CoA synthetase) (fatty-acid-CoA synthase),gene_id=Rv1427c,logic_name=ena,	1362.29	631.174	745.987	1417.5	0.00105104	TRUE	MU_C6	mix	-1.10993	-0.868815	0.0573103
Rv1428c	Rv1428c	Rv1428c	biotype=protein_coding,description=Conserved hypothetical protein,gene_id=Rv1428c,logic_name=ena,	2027.27	2632.51	2373.42	1895.76	0.120473	FALSE	NA	mix	0.376898	0.22743	-0.0967637
Rv1430	Rv1430	PE16	Name=PE16,biotype=protein_coding,description=PE family protein PE16,gene_id=Rv1430,logic_name=ena,	1888.1	2365.56	2832.82	1582.38	0.0835301	FALSE	NA	mix	0.325245	0.585304	-0.254839
Rv1431	Rv1431	Rv1431	biotype=protein_coding,description=Conserved membrane protein,gene_id=Rv1431,logic_name=ena,	505.431	404.619	452.871	590.345	0.146314	FALSE	NA	mix	-0.32095	-0.158414	0.224042
Rv1432	Rv1432	Rv1432	biotype=protein_coding,description=Probable dehydrogenase,gene_id=Rv1432,logic_name=ena,	215.569	129.88	183.247	211.288	0.0467968	TRUE	MU_C6	down	-0.730976	-0.234365	-0.028942
Rv1433	Rv1433	Rv1433	biotype=protein_coding,description=Possible conserved exported protein,gene_id=Rv1433,logic_name=ena,	736.027	699.395	2056.3	1186.29	0.000426146	TRUE	MU_C1	mix	-0.0736505	1.48222	0.688624
Rv1434	Rv1434	Rv1434	biotype=protein_coding,description=Hypothetical protein,gene_id=Rv1434,logic_name=ena,	467.811	536.472	1218.86	658.517	0.00176752	TRUE	MU_C1	up	0.197577	1.38154	0.493294
Rv1435c	Rv1435c	Rv1435c	biotype=protein_coding,description=Probable conserved proline%2C glycine%2C valine-rich secreted protein,gene_id=Rv1435c,logic_name=ena,	4739.06	2681.21	7435.99	4136.68	0.129989	FALSE	NA	mix	-0.821716	0.649924	-0.196126
Rv1436	Rv1436	gap	Name=gap,biotype=protein_coding,description=Probable glyceraldehyde 3-phosphate dehydrogenase Gap (GAPDH),gene_id=Rv1436,logic_name=ena,	4780.12	5528.87	5688.05	6096.63	0.0936767	FALSE	NA	up	0.209938	0.250886	0.350964
Rv1437	Rv1437	pgk	Name=pgk,biotype=protein_coding,description=Probable phosphoglycerate kinase Pgk,gene_id=Rv1437,logic_name=ena,	2700.24	2621.8	2759.98	3101.49	0.418119	FALSE	NA	mix	-0.04253	0.0315665	0.199871
Rv1438	Rv1438	tpi	Name=tpi,biotype=protein_coding,description=Probable triosephosphate isomerase Tpi (TIM),gene_id=Rv1438,logic_name=ena,	2958.81	2897.74	2949.61	3110.6	0.449136	FALSE	NA	mix	-0.0300901	-0.0044948	0.0721744
Rv1439c	Rv1439c	Rv1439c	biotype=protein_coding,description=Unknown protein,gene_id=Rv1439c,logic_name=ena,	1256.99	842.293	764.102	648.432	0	TRUE	MU_C3	down	-0.577575	-0.718132	-0.954942
Rv1440	Rv1440	secG	Name=secG,biotype=protein_coding,description=Probable protein-export membrane protein (translocase subunit) SecG,gene_id=Rv1440,logic_name=ena,	4674.04	3950.93	3788.3	4011.15	0.0684715	FALSE	NA	down	-0.242477	-0.30312	-0.220653
Rv1441c	Rv1441c	PE_PGRS26	Name=PE_PGRS26,biotype=protein_coding,description=PE-PGRS family protein PE_PGRS26,gene_id=Rv1441c,logic_name=ena,	430.446	432.325	518.88	344.18	0.382213	FALSE	NA	mix	0.00628488	0.26957	-0.322667
Rv1443c	Rv1443c	Rv1443c	biotype=protein_coding,description=Unknown protein,gene_id=Rv1443c,logic_name=ena,	1351.82	1328.2	1675.33	2017.96	0.021927	TRUE	MU_C2	mix	-0.0254288	0.309546	0.578002
Rv1444c	Rv1444c	Rv1444c	biotype=protein_coding,description=Unknown protein,gene_id=Rv1444c,logic_name=ena,	1505.85	1108.32	1155.67	1589.24	0.0344829	TRUE	MU_C6	mix	-0.442198	-0.381848	0.0777681
Rv1445c	Rv1445c	devB	Name=devB,biotype=protein_coding,description=Probable 6-phosphogluconolactonase DevB (6PGL),gene_id=Rv1445c,logic_name=ena,	2057.89	1394.44	1074.11	1555.45	6.22196e-05	TRUE	MU_C3	down	-0.561481	-0.93802	-0.403831
Rv1446c	Rv1446c	opcA	Name=opcA,biotype=protein_coding,description=Putative OXPP cycle protein OpcA,gene_id=Rv1446c,logic_name=ena,	1922.19	1361.65	1172.66	1517.83	0.000120044	TRUE	MU_C3	down	-0.497396	-0.712969	-0.340742
Rv1447c	Rv1447c	zwf2	Name=zwf2,biotype=protein_coding,description=Probable glucose-6-phosphate 1-dehydrogenase Zwf2 (G6PD),gene_id=Rv1447c,logic_name=ena,	2229.15	1817.03	1688.75	2213.8	0.153159	FALSE	NA	down	-0.294918	-0.40054	-0.00996947
Rv1448c	Rv1448c	tal	Name=tal,biotype=protein_coding,description=Probable transaldolase Tal,gene_id=Rv1448c,logic_name=ena,	2499.6	2042.65	2059.52	2817.27	0.274719	FALSE	NA	mix	-0.291251	-0.27939	0.172599
Rv1449c	Rv1449c	tkt	Name=tkt,biotype=protein_coding,description=Transketolase Tkt (TK),gene_id=Rv1449c,logic_name=ena,	4197.46	3635.38	3599.18	4067.27	0.27425	FALSE	NA	down	-0.207411	-0.221847	-0.0454542
Rv1450c	Rv1450c	PE_PGRS27	Name=PE_PGRS27,biotype=protein_coding,description=PE-PGRS family protein PE_PGRS27,gene_id=Rv1450c,logic_name=ena,	48.1872	44.6035	44.0569	45.068	0.424244	FALSE	NA	down	-0.111493	-0.129281	-0.0965454
Rv1451	Rv1451	ctaB	Name=ctaB,biotype=protein_coding,description=Probable cytochrome C oxidase assembly factor CtaB,gene_id=Rv1451,logic_name=ena,	3742.77	3425.11	3278.18	3403.13	0.306136	FALSE	NA	down	-0.127955	-0.191211	-0.137245
Rv1452c	Rv1452c	PE_PGRS28	Name=PE_PGRS28,biotype=protein_coding,description=PE-PGRS family protein PE_PGRS28,gene_id=Rv1452c,logic_name=ena,	42.0187	42.5079	27.7848	39.9978	0.367756	FALSE	NA	mix	0.0166963	-0.596738	-0.0711131
Rv1454c	Rv1454c	qor	Name=qor,biotype=protein_coding,description=Probable quinone reductase Qor (NADPH,quinone reductase) (zeta-crystallin homolog protein),gene_id=Rv1454c,logic_name=ena,	753.363	631.714	711.135	923.03	0.165567	FALSE	NA	mix	-0.254074	-0.0832223	0.293032
Rv1455	Rv1455	Rv1455	biotype=protein_coding,description=Conserved protein,gene_id=Rv1455,logic_name=ena,	179.371	191.809	183.61	145.534	0.380335	FALSE	NA	mix	0.0967266	0.0336965	-0.301591
Rv1456c	Rv1456c	Rv1456c	biotype=protein_coding,description=Probable unidentified antibiotic-transport integral membrane ABC transporter,gene_id=Rv1456c,logic_name=ena,	847.211	812.335	652.323	803.063	0.264491	FALSE	NA	down	-0.0606456	-0.377135	-0.0772087
Rv1457c	Rv1457c	Rv1457c	biotype=protein_coding,description=Probable unidentified antibiotic-transport integral membrane ABC transporter,gene_id=Rv1457c,logic_name=ena,	890.056	1002.29	751.048	852.319	0.356693	FALSE	NA	mix	0.171338	-0.24499	-0.0625021
Rv1458c	Rv1458c	Rv1458c	biotype=protein_coding,description=Probable unidentified antibiotic-transport ATP-binding protein ABC transporter,gene_id=Rv1458c,logic_name=ena,	1474.9	1710.96	1440.89	1528.32	0.422911	FALSE	NA	mix	0.214192	-0.0336549	0.0513316
Rv1459c	Rv1459c	Rv1459c	biotype=protein_coding,description=Possible conserved integral membrane protein,gene_id=Rv1459c,logic_name=ena,	695.008	904.252	946.317	892.005	0.0253773	TRUE	MU_C1	up	0.379695	0.445293	0.360022
Rv1460	Rv1460	Rv1460	biotype=protein_coding,description=Probable transcriptional regulatory protein,gene_id=Rv1460,logic_name=ena,	1148.97	1868.62	2085.27	2846.66	0	TRUE	MU_C2	up	0.70163	0.859888	1.30893
Rv1461	Rv1461	Rv1461	biotype=protein_coding,description=Conserved protein,gene_id=Rv1461,logic_name=ena,	2022.58	3831.21	3579.31	3619.7	0	TRUE	MU_C1	up	0.921605	0.823486	0.839676
Rv1462	Rv1462	Rv1462	biotype=protein_coding,description=Conserved hypothetical protein,gene_id=Rv1462,logic_name=ena,	1280.92	2230.09	2033.75	2328	0	TRUE	MU_C1	up	0.799925	0.666967	0.861916
Rv1463	Rv1463	Rv1463	biotype=protein_coding,description=Probable conserved ATP-binding protein ABC transporter,gene_id=Rv1463,logic_name=ena,	1899.79	3635.34	3257	3317.21	0	TRUE	MU_C1	up	0.936248	0.777699	0.804129
Rv1464	Rv1464	csd	Name=csd,biotype=protein_coding,description=Probable cysteine desulfurase Csd,gene_id=Rv1464,logic_name=ena,	1560.97	2709.79	2276.53	2564.23	1.56715e-05	TRUE	MU_C1	up	0.795742	0.544399	0.716086
Rv1465	Rv1465	Rv1465	biotype=protein_coding,description=Possible nitrogen fixation related protein,gene_id=Rv1465,logic_name=ena,	1193.75	1864.86	1348.56	1404.85	0.0125627	TRUE	MU_C4	up	0.643566	0.175918	0.234908
Rv1466	Rv1466	Rv1466	biotype=protein_coding,description=Conserved protein,gene_id=Rv1466,logic_name=ena,	1894.98	2782.56	2180.66	2473.58	0.00684954	TRUE	MU_C4	up	0.554232	0.202585	0.38442
Rv1468c	Rv1468c	PE_PGRS29	Name=PE_PGRS29,biotype=protein_coding,description=PE-PGRS family protein PE_PGRS29,gene_id=Rv1468c,logic_name=ena,	650.835	593.551	1200.8	1564.91	0	TRUE	MU_C2	mix	-0.132921	0.883633	1.26571
Rv1469	Rv1469	ctpD	Name=ctpD,biotype=protein_coding,description=Probable cation transporter P-type ATPase D CtpD,gene_id=Rv1469,logic_name=ena,	861.535	766.02	1267.03	1054.08	0.0484536	TRUE	MU_C1	mix	-0.169528	0.556474	0.291003
Rv1470	Rv1470	trxA	Name=trxA,biotype=protein_coding,description=Probable thioredoxin TrxA,gene_id=Rv1470,logic_name=ena,	714.49	517.016	872.796	779.448	0.130158	FALSE	NA	mix	-0.466704	0.288729	0.125538
Rv1471	Rv1471	trxB1	Name=trxB1,biotype=protein_coding,description=Probable thioredoxin TrxB1,gene_id=Rv1471,logic_name=ena,	594.292	1806.04	3062.47	1949.71	0	TRUE	MU_C1	up	1.60359	2.36545	1.71402
Rv1472	Rv1472	echA12	Name=echA12,biotype=protein_coding,description=Possible enoyl-CoA hydratase EchA12 (enoyl hydrase) (unsaturated acyl-CoA hydratase) (crotonase),gene_id=Rv1472,logic_name=ena,	3909.63	5063.68	4415.01	3436.54	0.1831	FALSE	NA	mix	0.373153	0.175385	-0.186074
Rv1473	Rv1473	Rv1473	biotype=protein_coding,description=Probable macrolide-transport ATP-binding protein ABC transporter,gene_id=Rv1473,logic_name=ena,	2753.89	3370.97	2950.31	2375.58	0.233572	FALSE	NA	mix	0.291694	0.0993942	-0.213191
Rv1473A	Rv1473A	Rv1473A	biotype=protein_coding,description=Possible transcriptional regulatory protein,gene_id=Rv1473A,logic_name=ena,	670.982	602.103	546.65	526.895	0.0694562	FALSE	NA	down	-0.156264	-0.295656	-0.348759
Rv1474c	Rv1474c	Rv1474c	biotype=protein_coding,description=Probable transcriptional regulatory protein,gene_id=Rv1474c,logic_name=ena,	1255.23	1292.21	1677.45	1822.9	0.0229048	TRUE	MU_C2	up	0.0418828	0.41832	0.53828
Rv1475c	Rv1475c	acn	Name=acn,biotype=protein_coding,description=Probable iron-regulated aconitate hydratase Acn (citrate hydro-lyase) (aconitase),gene_id=Rv1475c,logic_name=ena,	2847.61	2980.88	4236.24	3662.86	0.0746519	FALSE	NA	up	0.0659901	0.573035	0.363221
Rv1476	Rv1476	Rv1476	biotype=protein_coding,description=Possible membrane protein,gene_id=Rv1476,logic_name=ena,	2589.69	1911.22	2274.8	3624.3	0.035646	TRUE	MU_C2	mix	-0.438283	-0.18704	0.484923
Rv1477	Rv1477	ripA	Name=ripA,biotype=protein_coding,description=Peptidoglycan hydrolase,gene_id=Rv1477,logic_name=ena,	5143.43	2676.15	7222.71	3694.84	0.160268	FALSE	NA	mix	-0.942574	0.489809	-0.477218
Rv1478	Rv1478	Rv1478	biotype=protein_coding,description=Possible invasion protein,gene_id=Rv1478,logic_name=ena,	2171.22	850	2600.34	1661.37	0.083349	FALSE	NA	mix	-1.35297	0.260198	-0.386134
Rv1479	Rv1479	moxR1	Name=moxR1,biotype=protein_coding,description=Probable transcriptional regulatory protein MoxR1,gene_id=Rv1479,logic_name=ena,	4344.25	3141.09	3687.08	3908.87	0.0912757	FALSE	NA	down	-0.467839	-0.236627	-0.152355
Rv1481	Rv1481	Rv1481	biotype=protein_coding,description=Probable membrane protein,gene_id=Rv1481,logic_name=ena,	3317.28	2347.45	2158.52	2367.3	0.00537969	TRUE	MU_C3	down	-0.498907	-0.619958	-0.486761
Rv1482c	Rv1482c	Rv1482c	biotype=protein_coding,description=Conserved hypothetical protein,gene_id=Rv1482c,logic_name=ena,	43.9507	62.3994	29.9979	22.3494	0.0424321	TRUE	MU_C5	mix	0.505647	-0.551023	-0.975647
Rv1483	Rv1483	fabG1	Name=fabG1,biotype=protein_coding,description=3-oxoacyl-[acyl-carrier protein] reductase FabG1 (3-ketoacyl-acyl carrier protein reductase) (mycolic acid biosynthesis a protein),gene_id=Rv1483,logic_name=ena,	3410.74	5852.8	4467.12	3881	0.0014707	TRUE	MU_C4	up	0.779044	0.38926	0.186346
Rv1484	Rv1484	inhA	Name=inhA,biotype=protein_coding,description=NADH-dependent enoyl-[acyl-carrier-protein] reductase InhA (NADH-dependent enoyl-ACP reductase),gene_id=Rv1484,logic_name=ena,	3969.04	6144.38	4602.02	4546.46	0.01764	TRUE	MU_C4	up	0.630478	0.213478	0.195954
Rv1485	Rv1485	hemZ	Name=hemZ,biotype=protein_coding,description=Ferrochelatase HemZ (protoheme ferro-lyase) (heme synthetase),gene_id=Rv1485,logic_name=ena,	1253.79	1725.32	1358.8	1364.38	0.115865	FALSE	NA	up	0.460569	0.116043	0.121947
Rv1486c	Rv1486c	Rv1486c	biotype=protein_coding,description=Conserved hypothetical protein,gene_id=Rv1486c,logic_name=ena,	1425.71	1522.05	1649.34	2239.46	0.0222883	TRUE	MU_C2	up	0.0943344	0.210206	0.651469
Rv1487	Rv1487	Rv1487	biotype=protein_coding,description=Conserved membrane protein,gene_id=Rv1487,logic_name=ena,	1367.26	1087.66	1183.34	1331.26	0.132049	FALSE	NA	down	-0.330059	-0.20843	-0.0384959
Rv1488	Rv1488	Rv1488	biotype=protein_coding,description=Possible exported conserved protein,gene_id=Rv1488,logic_name=ena,	2926.68	2825.37	2830.87	3134.84	0.433266	FALSE	NA	mix	-0.0508265	-0.0480188	0.0991234
Rv1489	Rv1489	Rv1489	biotype=protein_coding,description=Conserved protein,gene_id=Rv1489,logic_name=ena,	1567.32	1649.29	1702.69	1833.62	0.310616	FALSE	NA	up	0.0735464	0.119522	0.226396
Rv1489A	Rv1489A	Rv1489A	biotype=protein_coding,description=Conserved protein,gene_id=Rv1489A,logic_name=ena,	1490.7	1652.92	1655.94	1652	0.245689	FALSE	NA	up	0.14903	0.151666	0.14823
Rv1490	Rv1490	Rv1490	biotype=protein_coding,description=Probable membrane protein,gene_id=Rv1490,logic_name=ena,	471.96	455.882	497.346	548.721	0.386438	FALSE	NA	mix	-0.0500061	0.075585	0.217406
Rv1491c	Rv1491c	Rv1491c	biotype=protein_coding,description=Conserved membrane protein,gene_id=Rv1491c,logic_name=ena,	1964.56	1551.29	2133.55	2495.08	0.257674	FALSE	NA	mix	-0.340736	0.119045	0.344878
Rv1492	Rv1492	mutA	Name=mutA,biotype=protein_coding,description=Probable methylmalonyl-CoA mutase small subunit MutA (MCM),gene_id=Rv1492,logic_name=ena,	774.236	645.883	795.791	975.479	0.293902	FALSE	NA	mix	-0.261501	0.0396161	0.333336
Rv1493	Rv1493	mutB	Name=mutB,biotype=protein_coding,description=Probable methylmalonyl-CoA mutase large subunit MutB (MCM),gene_id=Rv1493,logic_name=ena,	913.4	794.706	754.373	796.233	0.118709	FALSE	NA	down	-0.200825	-0.275968	-0.198055
Rv1494	Rv1494	mazE4	Name=mazE4,biotype=protein_coding,description=Possible antitoxin MazE4,gene_id=Rv1494,logic_name=ena,	1264.52	1131.66	1100.13	1134.32	0.281459	FALSE	NA	down	-0.160153	-0.200909	-0.156766
Rv1495	Rv1495	mazF4	Name=mazF4,biotype=protein_coding,description=Possible toxin MazF4,gene_id=Rv1495,logic_name=ena,	636.999	937.631	1226.56	751.008	0.000962896	TRUE	MU_C1	up	0.557729	0.945255	0.237538
Rv1497	Rv1497	lipL	Name=lipL,biotype=protein_coding,description=Probable esterase LipL,gene_id=Rv1497,logic_name=ena,	2886.65	1961.76	4642.74	2838.23	0.162868	FALSE	NA	mix	-0.557247	0.685583	-0.0244018
Rv1498A	Rv1498A	Rv1498A	biotype=protein_coding,description=Conserved protein,gene_id=Rv1498A,logic_name=ena,	1265.76	1654.24	1830.64	1750.03	0.00156272	TRUE	MU_C1	up	0.38617	0.532347	0.467377
Rv1498c	Rv1498c	Rv1498c	biotype=protein_coding,description=Probable methyltransferase,gene_id=Rv1498c,logic_name=ena,	1823.74	2433.51	2306.42	1666.93	0.0658469	FALSE	NA	mix	0.41614	0.338759	-0.129704
Rv1499	Rv1499	Rv1499	biotype=protein_coding,description=Hypothetical protein,gene_id=Rv1499,logic_name=ena,	176.121	156.749	133.529	197.214	0.309554	FALSE	NA	mix	-0.168117	-0.399419	0.163191
Rv1500	Rv1500	Rv1500	biotype=protein_coding,description=Probable glycosyltransferase,gene_id=Rv1500,logic_name=ena,	808.489	946.467	863.091	819.123	0.387945	FALSE	NA	up	0.227323	0.0942842	0.0188508
Rv1501	Rv1501	Rv1501	biotype=protein_coding,description=Conserved hypothetical protein,gene_id=Rv1501,logic_name=ena,	1310.92	1268.34	1245.38	1311.9	0.447371	FALSE	NA	mix	-0.0476409	-0.0739925	0.00107812
Rv1502	Rv1502	Rv1502	biotype=protein_coding,description=Hypothetical protein,gene_id=Rv1502,logic_name=ena,	1841.09	1654.54	1676.13	1792.81	0.383741	FALSE	NA	down	-0.154123	-0.135427	-0.0383367
Rv1503c	Rv1503c	Rv1503c	biotype=protein_coding,description=Conserved hypothetical protein,gene_id=Rv1503c,logic_name=ena,	332.904	328.472	312.778	267.899	0.417666	FALSE	NA	down	-0.0193346	-0.089964	-0.313417
Rv1504c	Rv1504c	Rv1504c	biotype=protein_coding,description=Conserved hypothetical protein,gene_id=Rv1504c,logic_name=ena,	699.075	775.271	496.408	387.877	0.0716097	FALSE	NA	mix	0.149253	-0.493923	-0.849847
Rv1505c	Rv1505c	Rv1505c	biotype=protein_coding,description=Conserved hypothetical protein,gene_id=Rv1505c,logic_name=ena,	889.127	973.575	765.024	569.357	0.195202	FALSE	NA	mix	0.130903	-0.216884	-0.643055
Rv1506c	Rv1506c	Rv1506c	biotype=protein_coding,description=Hypothetical protein,gene_id=Rv1506c,logic_name=ena,	1169.42	1009.83	786.859	659.984	0.000324656	TRUE	MU_C5	down	-0.211678	-0.571617	-0.825291
Rv1507A	Rv1507A	Rv1507A	biotype=protein_coding,description=Hypothetical protein,gene_id=Rv1507A,logic_name=ena,	99.7783	90.4285	67.6983	58.9586	0.0783177	FALSE	NA	down	-0.141948	-0.559606	-0.759024
Rv1507c	Rv1507c	Rv1507c	biotype=protein_coding,description=Conserved protein,gene_id=Rv1507c,logic_name=ena,	1843.17	1794.09	1700.17	1305.2	0.10907	FALSE	NA	down	-0.038941	-0.116512	-0.497924
Rv1508A	Rv1508A	Rv1508A	biotype=protein_coding,description=Conserved hypothetical protein,gene_id=Rv1508A,logic_name=ena,	884.369	770.65	820.538	1069.24	0.269997	FALSE	NA	mix	-0.198572	-0.108079	0.273872
Rv1508c	Rv1508c	Rv1508c	biotype=protein_coding,description=Probable membrane protein,gene_id=Rv1508c,logic_name=ena,	1758.33	1939.04	1944.56	2168.23	0.205563	FALSE	NA	up	0.141137	0.145243	0.302312
Rv1509	Rv1509	Rv1509	biotype=protein_coding,description=Hypothetical protein,gene_id=Rv1509,logic_name=ena,	450.747	459.744	499.701	536.547	0.318576	FALSE	NA	up	0.0285154	0.148747	0.251387
Rv1510	Rv1510	Rv1510	biotype=protein_coding,description=Conserved probable membrane protein,gene_id=Rv1510,logic_name=ena,	421.395	380.038	423.794	490.601	0.369888	FALSE	NA	mix	-0.149031	0.00818688	0.219374
Rv1512	Rv1512	epiA	Name=epiA,biotype=protein_coding,description=Probable nucleotide-sugar epimerase EpiA,gene_id=Rv1512,logic_name=ena,	1276.79	1299.98	1316.14	1399.21	0.431398	FALSE	NA	up	0.0259694	0.0437968	0.132088
Rv1513	Rv1513	Rv1513	biotype=protein_coding,description=Conserved protein,gene_id=Rv1513,logic_name=ena,	1240.28	1060.49	1077.59	1098.09	0.120657	FALSE	NA	down	-0.225931	-0.202852	-0.175671
Rv1514c	Rv1514c	Rv1514c	biotype=protein_coding,description=Conserved hypothetical protein,gene_id=Rv1514c,logic_name=ena,	584.048	646.134	678.906	552.715	0.347901	FALSE	NA	mix	0.145747	0.217125	-0.0795522
Rv1515c	Rv1515c	Rv1515c	biotype=protein_coding,description=Conserved hypothetical protein,gene_id=Rv1515c,logic_name=ena,	892.634	1050.16	1222.26	892.344	0.113979	FALSE	NA	mix	0.234475	0.453409	-0.000468757
Rv1516c	Rv1516c	Rv1516c	biotype=protein_coding,description=Probable sugar transferase,gene_id=Rv1516c,logic_name=ena,	803.867	1193.72	1149.14	817.083	0.0913115	FALSE	NA	up	0.570432	0.515523	0.0235268
Rv1517	Rv1517	Rv1517	biotype=protein_coding,description=Conserved hypothetical transmembrane protein,gene_id=Rv1517,logic_name=ena,	355.582	422.505	370.461	261.873	0.345618	FALSE	NA	mix	0.248788	0.0591398	-0.441314
Rv1518	Rv1518	Rv1518	biotype=protein_coding,description=Conserved hypothetical protein,gene_id=Rv1518,logic_name=ena,	370.89	434.375	379.137	266.102	0.33945	FALSE	NA	mix	0.227951	0.0317263	-0.479011
Rv1519	Rv1519	Rv1519	biotype=protein_coding,description=Conserved hypothetical protein,gene_id=Rv1519,logic_name=ena,	184.923	566.27	328.601	227.017	0.0036214	TRUE	MU_C4	up	1.61456	0.82941	0.295875
Rv1520	Rv1520	Rv1520	biotype=protein_coding,description=Probable sugar transferase,gene_id=Rv1520,logic_name=ena,	704.758	941.864	717.473	654.397	0.260123	FALSE	NA	mix	0.41839	0.025795	-0.106963
Rv1521	Rv1521	fadD25	Name=fadD25,biotype=protein_coding,description=Probable fatty-acid-AMP ligase FadD25 (fatty-acid-AMP synthetase) (fatty-acid-AMP synthase),gene_id=Rv1521,logic_name=ena,	2670.24	2447.43	2273.87	2488.97	0.279381	FALSE	NA	down	-0.125698	-0.231818	-0.101421
Rv1522c	Rv1522c	mmpL12	Name=mmpL12,biotype=protein_coding,description=Probable conserved transmembrane transport protein MmpL12,gene_id=Rv1522c,logic_name=ena,	1297.24	1107.51	1350.88	1403.46	0.384924	FALSE	NA	mix	-0.228128	0.0584541	0.113541
Rv1523	Rv1523	Rv1523	biotype=protein_coding,description=Probable methyltransferase,gene_id=Rv1523,logic_name=ena,	1024.87	1088.94	1354.73	1200.54	0.221421	FALSE	NA	up	0.0874781	0.402561	0.228243
Rv1524	Rv1524	Rv1524	biotype=protein_coding,description=Probable glycosyltransferase,gene_id=Rv1524,logic_name=ena,	481.641	471.694	612.74	516.408	0.317123	FALSE	NA	mix	-0.0301089	0.347316	0.100552
Rv1526c	Rv1526c	Rv1526c	biotype=protein_coding,description=Probable glycosyltransferase,gene_id=Rv1526c,logic_name=ena,	537.846	688.995	668.47	557.086	0.247965	FALSE	NA	up	0.3573	0.313669	0.0507055
Rv1527c	Rv1527c	pks5	Name=pks5,biotype=protein_coding,description=Probable polyketide synthase Pks5,gene_id=Rv1527c,logic_name=ena,	512.071	588.88	577.56	594.106	0.296339	FALSE	NA	up	0.20163	0.173626	0.214376
Rv1528c	Rv1528c	papA4	Name=papA4,biotype=protein_coding,description=Probable conserved polyketide synthase associated protein PapA4,gene_id=Rv1528c,logic_name=ena,	189.989	400.724	579.32	508.459	0	TRUE	MU_C1	up	1.07669	1.60845	1.42022
Rv1529	Rv1529	fadD24	Name=fadD24,biotype=protein_coding,description=Probable fatty-acid-AMP ligase FadD24 (fatty-acid-AMP synthetase) (fatty-acid-AMP synthase),gene_id=Rv1529,logic_name=ena,	477.816	515.385	530.747	367.977	0.302467	FALSE	NA	mix	0.109194	0.151568	-0.376839
Rv1530	Rv1530	adh	Name=adh,biotype=protein_coding,description=Probable alcohol dehydrogenase Adh,gene_id=Rv1530,logic_name=ena,	238.92	245.368	247.88	180.823	0.390938	FALSE	NA	mix	0.0384235	0.0531136	-0.40195
Rv1531	Rv1531	Rv1531	biotype=protein_coding,description=Conserved protein,gene_id=Rv1531,logic_name=ena,	919.802	689.355	853.868	921.708	0.212826	FALSE	NA	mix	-0.416078	-0.107311	0.00298609
Rv1532c	Rv1532c	Rv1532c	biotype=protein_coding,description=Conserved hypothetical protein,gene_id=Rv1532c,logic_name=ena,	300.716	205.62	322.944	276.667	0.224418	FALSE	NA	mix	-0.548417	0.102882	-0.120251
Rv1533	Rv1533	Rv1533	biotype=protein_coding,description=Conserved protein,gene_id=Rv1533,logic_name=ena,	2572.17	1375.9	1534.76	1209.12	0	TRUE	MU_C3	down	-0.902609	-0.744969	-1.08903
Rv1534	Rv1534	Rv1534	biotype=protein_coding,description=Probable transcriptional regulator,gene_id=Rv1534,logic_name=ena,	1410.06	725.31	617.456	690.164	0	TRUE	MU_C3	down	-0.959087	-1.19135	-1.03074
Rv1535	Rv1535	Rv1535	biotype=protein_coding,description=Unknown protein,gene_id=Rv1535,logic_name=ena,	8211.29	4984.1	15398.6	11580.9	0.0539371	FALSE	NA	mix	-0.720274	0.907123	0.496064
Rv1537	Rv1537	dinX	Name=dinX,biotype=protein_coding,description=Probable DNA polymerase IV DinX (pol IV 1) (DNA nucleotidyltransferase (DNA-directed)),gene_id=Rv1537,logic_name=ena,	130.34	146.934	159.336	161.785	0.157749	FALSE	NA	up	0.172884	0.289791	0.311797
Rv1538c	Rv1538c	ansA	Name=ansA,biotype=protein_coding,description=Probable L-aparaginase AnsA,gene_id=Rv1538c,logic_name=ena,	507.298	571.775	641.591	627.998	0.0497771	TRUE	MU_C1	up	0.172615	0.338819	0.307927
Rv1539	Rv1539	lspA	Name=lspA,biotype=protein_coding,description=Probable lipoprotein signal peptidase LspA,gene_id=Rv1539,logic_name=ena,	1451.34	1545.89	1332.01	1601.01	0.404523	FALSE	NA	mix	0.0910517	-0.123782	0.141591
Rv1540	Rv1540	Rv1540	biotype=protein_coding,description=Conserved hypothetical protein member of yabO/yceC/yfiI family,gene_id=Rv1540,logic_name=ena,	1362.78	1343.76	1416.77	1900.5	0.160086	FALSE	NA	mix	-0.0202792	0.0560581	0.479826
Rv1541c	Rv1541c	lprI	Name=lprI,biotype=protein_coding,description=Possible lipoprotein LprI,gene_id=Rv1541c,logic_name=ena,	464.625	464.912	690.678	328.855	0.235662	FALSE	NA	mix	0.000892083	0.571949	-0.498615
Rv1542c	Rv1542c	glbN	Name=glbN,biotype=protein_coding,description=Hemoglobin GlbN,gene_id=Rv1542c,logic_name=ena,	107.553	79.7526	64.9968	82.6887	0.026605	TRUE	MU_C3	down	-0.431441	-0.726603	-0.379282
Rv1543	Rv1543	Rv1543	biotype=protein_coding,description=Possible fatty acyl-CoA reductase,gene_id=Rv1543,logic_name=ena,	2426.24	2499.96	2350.01	2517.98	0.452364	FALSE	NA	mix	0.0431806	-0.0460557	0.0535424
Rv1544	Rv1544	Rv1544	biotype=protein_coding,description=Possible ketoacyl reductase,gene_id=Rv1544,logic_name=ena,	3499.34	2746.37	2775.86	3812.89	0.203946	FALSE	NA	mix	-0.34956	-0.334151	0.1238
Rv1545	Rv1545	Rv1545	biotype=protein_coding,description=Hypothetical protein,gene_id=Rv1545,logic_name=ena,	1670.13	1468.56	1363.29	1547.68	0.229623	FALSE	NA	down	-0.185563	-0.292866	-0.109852
Rv1546	Rv1546	Rv1546	biotype=protein_coding,description=Conserved protein,gene_id=Rv1546,logic_name=ena,	1316.86	1327.5	1142.08	975.203	0.157545	FALSE	NA	mix	0.0116138	-0.205428	-0.433322
Rv1547	Rv1547	dnaE1	Name=dnaE1,biotype=protein_coding,description=Probable DNA polymerase III (alpha chain) DnaE1 (DNA nucleotidyltransferase),gene_id=Rv1547,logic_name=ena,	4979.18	5710.7	5298.49	2316.1	0.0405486	TRUE	MU_C5	mix	0.197758	0.0896716	-1.10421
Rv1549	Rv1549	fadD11.1	Name=fadD11.1,biotype=protein_coding,description=Possible fatty-acid-CoA ligase FadD11.1 (fatty-acid-CoA synthetase) (fatty-acid-CoA synthase),gene_id=Rv1549,logic_name=ena,	787.793	320.974	386.421	325.364	0	TRUE	MU_C3	down	-1.29536	-1.02764	-1.27576
Rv1550	Rv1550	fadD11	Name=fadD11,biotype=protein_coding,description=Probable fatty-acid-CoA ligase FadD11 (fatty-acid-CoA synthetase) (fatty-acid-CoA synthase),gene_id=Rv1550,logic_name=ena,	632.654	190.582	250.407	253.445	0	TRUE	MU_C3	down	-1.73101	-1.33714	-1.31974
Rv1551	Rv1551	plsB1	Name=plsB1,biotype=protein_coding,description=Possible acyltransferase PlsB1,gene_id=Rv1551,logic_name=ena,	197.395	100.953	103.039	88.9226	5.11811e-05	TRUE	MU_C3	down	-0.967404	-0.937897	-1.15047
Rv1552	Rv1552	frdA	Name=frdA,biotype=protein_coding,description=Probable fumarate reductase [flavoprotein subunit] FrdA (fumarate dehydrogenase) (fumaric hydrogenase),gene_id=Rv1552,logic_name=ena,	134.314	24.1622	36.7252	47.8775	0	TRUE	MU_C3	down	-2.47479	-1.87077	-1.48819
Rv1553	Rv1553	frdB	Name=frdB,biotype=protein_coding,description=Probable fumarate reductase [iron-sulfur subunit] FrdB (fumarate dehydrogenase) (fumaric hydrogenase),gene_id=Rv1553,logic_name=ena,	79.5432	32.0631	32.7575	39.03	0.000456208	TRUE	MU_C3	down	-1.31082	-1.27991	-1.02715
Rv1554	Rv1554	frdC	Name=frdC,biotype=protein_coding,description=Probable fumarate reductase [membrane anchor subunit] FrdC (fumarate dehydrogenase) (fumaric hydrogenase),gene_id=Rv1554,logic_name=ena,	77.6845	35.0213	49.8133	40.5427	0.000329273	TRUE	MU_C3	down	-1.1494	-0.641096	-0.938184
Rv1555	Rv1555	frdD	Name=frdD,biotype=protein_coding,description=Probable fumarate reductase [membrane anchor subunit] FrdD (fumarate dehydrogenase) (fumaric hydrogenase),gene_id=Rv1555,logic_name=ena,	174.683	71.2722	84.998	116.492	0.000240527	TRUE	MU_C3	down	-1.29333	-1.03924	-0.58451
Rv1556	Rv1556	Rv1556	biotype=protein_coding,description=Possible regulatory protein,gene_id=Rv1556,logic_name=ena,	367.795	351.834	353.123	341.038	0.420525	FALSE	NA	down	-0.0640046	-0.0587305	-0.108969
Rv1557	Rv1557	mmpL6	Name=mmpL6,biotype=protein_coding,description=Probable conserved transmembrane transport protein MmpL6,gene_id=Rv1557,logic_name=ena,	1263.31	1046.37	725.617	760.383	0.000485375	TRUE	MU_C3	down	-0.271808	-0.799927	-0.732409
Rv1558	Rv1558	Rv1558	biotype=protein_coding,description=Conserved protein,gene_id=Rv1558,logic_name=ena,	2560.4	2844.46	2670.06	2294.64	0.379649	FALSE	NA	mix	0.151789	0.0605055	-0.158099
Rv1559	Rv1559	ilvA	Name=ilvA,biotype=protein_coding,description=Probable threonine dehydratase IlvA,gene_id=Rv1559,logic_name=ena,	5066.17	5013.01	4010.19	3940.41	0.0976117	FALSE	NA	down	-0.0152187	-0.337225	-0.362552
Rv1560	Rv1560	vapB11	Name=vapB11,biotype=protein_coding,description=Possible antitoxin VapB11,gene_id=Rv1560,logic_name=ena,	1014.77	1278.07	1355.03	944.135	0.0677033	FALSE	NA	mix	0.332819	0.417172	-0.104086
Rv1561	Rv1561	vapC11	Name=vapC11,biotype=protein_coding,description=Possible toxin VapC11,gene_id=Rv1561,logic_name=ena,	983.028	1318.11	1258.48	812.761	0.0543522	FALSE	NA	mix	0.423161	0.356378	-0.274401
Rv1562c	Rv1562c	treZ	Name=treZ,biotype=protein_coding,description=Maltooligosyltrehalose trehalohydrolase TreZ,gene_id=Rv1562c,logic_name=ena,	397.349	335.815	321.933	449.6	0.16091	FALSE	NA	mix	-0.242739	-0.303649	0.178236
Rv1563c	Rv1563c	treY	Name=treY,biotype=protein_coding,description=Maltooligosyltrehalose synthase TreY,gene_id=Rv1563c,logic_name=ena,	347.908	362.126	285.627	344.033	0.411554	FALSE	NA	mix	0.0577869	-0.284572	-0.0161563
Rv1565c	Rv1565c	Rv1565c	biotype=protein_coding,description=Conserved hypothetical membrane protein,gene_id=Rv1565c,logic_name=ena,	2605.57	1934.48	2672.72	2127.19	0.236962	FALSE	NA	mix	-0.429653	0.0367072	-0.292651
Rv1566c	Rv1566c	Rv1566c	biotype=protein_coding,description=Possible Inv protein,gene_id=Rv1566c,logic_name=ena,	3733.99	1870.78	5963.44	3445.5	0.150815	FALSE	NA	mix	-0.99708	0.675428	-0.116003
Rv1567c	Rv1567c	Rv1567c	biotype=protein_coding,description=Probable hypothetical membrane protein,gene_id=Rv1567c,logic_name=ena,	1037.36	1125.57	1070.87	1006	0.442147	FALSE	NA	mix	0.11774	0.0458616	-0.0442927
Rv1568	Rv1568	bioA	Name=bioA,biotype=protein_coding,description=Adenosylmethionine-8-amino-7-oxononanoate aminotransferase BioA,gene_id=Rv1568,logic_name=ena,	687.434	991.505	848.082	564.666	0.0226473	TRUE	MU_C4	mix	0.528399	0.302982	-0.283823
Rv1569	Rv1569	bioF1	Name=bioF1,biotype=protein_coding,description=Probable 8-amino-7-oxononanoate synthase BioF1 (AONS) (8-amino-7-ketopelargonate synthase) (7-keto-8-amino-pelargonic acid synthetase) (7-KAP synthetase) (L-alanine--pimelyl CoA ligase),gene_id=Rv1569,logic_name=ena,	622.141	795.687	875.927	839.061	0.00266817	TRUE	MU_C1	up	0.35496	0.49357	0.431534
Rv1570	Rv1570	bioD	Name=bioD,biotype=protein_coding,description=Dethiobiotin synthetase BioD,gene_id=Rv1570,logic_name=ena,	466.401	437.781	413.722	562.066	0.345809	FALSE	NA	mix	-0.0913609	-0.172909	0.269168
Rv1571	Rv1571	Rv1571	biotype=protein_coding,description=Conserved protein,gene_id=Rv1571,logic_name=ena,	239.172	214.972	188.07	248.669	0.362363	FALSE	NA	mix	-0.1539	-0.34678	0.0561769
Rv1572c	Rv1572c	Rv1572c	biotype=protein_coding,description=Conserved hypothetical protein,gene_id=Rv1572c,logic_name=ena,	185.955	207.876	214.954	199.887	0.350733	FALSE	NA	up	0.16077	0.209077	0.10423
Rv1573	Rv1573	Rv1573	biotype=protein_coding,description=Probable PhiRv1 phage protein,gene_id=Rv1573,logic_name=ena,	250.476	316.14	182.593	169.762	0.20392	FALSE	NA	mix	0.335893	-0.456043	-0.561163
Rv1574	Rv1574	Rv1574	biotype=protein_coding,description=Probable PhiRv1 phage related protein,gene_id=Rv1574,logic_name=ena,	175.135	175.711	157.734	195.83	0.446143	FALSE	NA	mix	0.00474034	-0.150974	0.16114
Rv1575	Rv1575	Rv1575	biotype=protein_coding,description=Probable PhiRv1 phage protein,gene_id=Rv1575,logic_name=ena,	109.263	133.935	80.4945	77.8433	0.304199	FALSE	NA	mix	0.293733	-0.440838	-0.489156
Rv1576c	Rv1576c	Rv1576c	biotype=protein_coding,description=Probable PhiRv1 phage protein,gene_id=Rv1576c,logic_name=ena,	688.356	788.894	743.511	769.572	0.330976	FALSE	NA	up	0.196676	0.111199	0.160901
Rv1577c	Rv1577c	Rv1577c	biotype=protein_coding,description=Probable PhiRv1 phage protein,gene_id=Rv1577c,logic_name=ena,	1237.56	930.006	1005.46	881.031	0.0620109	FALSE	NA	down	-0.412184	-0.299639	-0.490231
Rv1578c	Rv1578c	Rv1578c	biotype=protein_coding,description=Probable PhiRv1 phage protein,gene_id=Rv1578c,logic_name=ena,	184.391	177.327	187.157	308.964	0.0866736	FALSE	NA	mix	-0.0563529	0.0214808	0.744672
Rv1579c	Rv1579c	Rv1579c	biotype=protein_coding,description=Probable PhiRv1 phage protein,gene_id=Rv1579c,logic_name=ena,	224.73	283.262	250.365	214.537	0.318989	FALSE	NA	mix	0.333944	0.155839	-0.0669628
Rv1580c	Rv1580c	Rv1580c	biotype=protein_coding,description=Probable PhiRv1 phage protein,gene_id=Rv1580c,logic_name=ena,	287.437	331.765	288.464	274.613	0.426453	FALSE	NA	mix	0.206918	0.0051476	-0.0658477
Rv1581c	Rv1581c	Rv1581c	biotype=protein_coding,description=Probable PhiRv1 phage protein,gene_id=Rv1581c,logic_name=ena,	106.317	105.741	95.0802	91.7623	0.386606	FALSE	NA	down	-0.0078304	-0.161154	-0.212397
Rv1583c	Rv1583c	Rv1583c	biotype=protein_coding,description=Probable PhiRv1 phage protein,gene_id=Rv1583c,logic_name=ena,	210.135	214.376	221.165	199.723	0.454628	FALSE	NA	mix	0.0288219	0.0738025	-0.0733191
Rv1584c	Rv1584c	Rv1584c	biotype=protein_coding,description=Possible PhiRv1 phage protein,gene_id=Rv1584c,logic_name=ena,	732.312	762.79	722.782	404.173	0.360728	FALSE	NA	mix	0.058827	-0.018897	-0.857484
Rv1585c	Rv1585c	Rv1585c	biotype=protein_coding,description=Possible phage PhiRv1 protein,gene_id=Rv1585c,logic_name=ena,	633.366	745.39	745.418	504.895	0.341196	FALSE	NA	mix	0.234957	0.23501	-0.327058
Rv1586c	Rv1586c	Rv1586c	biotype=protein_coding,description=Probable PhiRv1 integrase,gene_id=Rv1586c,logic_name=ena,	1440.39	1731.78	2562.28	2584.03	0.00510549	TRUE	MU_C1	up	0.265802	0.830969	0.843164
Rv1587c	Rv1587c	Rv1587c	biotype=protein_coding,description=Partial REP13E12 repeat protein,gene_id=Rv1587c,logic_name=ena,	1440.39	1731.78	2562.28	2584.03	0.00510517	TRUE	MU_C1	up	0.265802	0.830969	0.843164
Rv1588c	Rv1588c	Rv1588c	biotype=protein_coding,description=Partial REP13E12 repeat protein,gene_id=Rv1588c,logic_name=ena,	533.665	660.572	631.474	724.997	0.0323546	TRUE	MU_C2	up	0.307781	0.24279	0.442041
Rv1589	Rv1589	bioB	Name=bioB,biotype=protein_coding,description=Probable biotin synthetase BioB,gene_id=Rv1589,logic_name=ena,	2525.56	3276.94	2952.94	2423.18	0.190312	FALSE	NA	mix	0.375744	0.225548	-0.0597032
[truncated: 2,251 more rows]

## Sheet: DE_genes_MUvsT0
				Expression level of genes in MU over time				Genes differentially expressed in MU respect to T0			Trend of genes in MU respect to T0
[truncated: 1,735 more rows]

[truncated: 6 more sheets: Functional_anno_Cluster1_MUvsT0, Functional_anno_Cluster2_MUvsT0, Functional_anno_Cluster3_MUvsT0, Functional_anno_Cluster4_MUvsT0, Functional_anno_Cluster5_MUvsT0, Functional_anno_Cluster6_MUvsT0]
